# Supplementary material for: Development and experimental validation of a machine learning model for the prediction of new antimalarials
Source: BMC Chem. 2025 Jan 30;19(1):28. doi: 10.1186/s13065-025-01395-4 (PMC11783816; doi:10.1186/s13065-025-01395-4)
Supplement: Supplementary file 2 — Supplementary Material 2 [file 13065_2025_1395_MOESM2_ESM.csv]

Category	Molecule (RDKit Mol) (Canonical)
Active	CN1/C(=C/C=C2\C=Nc3ccccc32)C=Cc2ccccc21
Active	C1CCC(C2OOCCCOO2)CC1
Active	C1CCCC2(CC1)OOCCCOO2
Active	COC1(c2ccc(F)cc2)C=CC2(CCCCC2)OO1
Active	C1CCC([C@H]2OO[C@H](C3CCCCC3)OO2)CC1
Active	Cc1[nH]cc(-c2ccc(Oc3ccc(OC(F)(F)F)cc3)cc2)c(=O)c1Br
Active	c1ccc(COc2ccc(-n3nc(-c4ccccc4)n[n+]3-c3ccccc3)cc2)cc1
Active	CCCCCCC1(CCCCCC)OOCCCOO1
Active	c1ccc(C[C@H]2CCCCC23OOC2(CCCC[C@H]2Cc2ccccc2)OO3)cc1
Active	CN(C)c1ccc(CC(=O)N(C)[C@H]2CNC[C@@H]2c2ccc(C(F)(F)F)cc2)cc1
Active	CCN(CC)CC(=O)OC1CC2(N3CCCC3)CC(c3ccccc3)C1C(c1ccccc1)C2
Active	c1ccc(CNCCCNCCCCCCCCCCCCNCCCNCc2ccccc2)cc1
Active	COc1ccc([C@H]2c3cc(OC)c(OC)cc3C(=O)[C@@H](C)[C@@H]2C)cc1OC
Active	CCCCN1C(=O)NC(c2ccc(OC)cc2)C(C(=O)OCc2ccccc2)=C1C
Active	O=C(Nc1ccc(Cl)c(Cl)c1)Nc1cc(C(F)(F)F)ccc1Oc1ccc(Cl)cc1Cl
Active	CN1CCN(c2cc(O)c3nc4ccc(=[N+](C)C)cc-4oc3c2)CC1
Active	O=C(OC[C@H]1CCCCC12OOC1(CCCC[C@H]1COC(=O)c1ccccc1)OO2)c1ccccc1
Active	Cc1ccc(CC(=O)Nc2ccc(NC(=O)/C=C/c3ccc(-c4ccc5ccccc5c4)o3)cc2C(=O)c2ccccc2)cc1
Active	CN1CCc2ccc(Nc3nnc(-c4cc(-c5cccnc5)ccn4)o3)cc2C1
Active	COCCOc1nncc(-c2cnnc(SC(C)C)n2)n1
Active	COc1nncc(-c2cnnc(SC(C)C)n2)n1
Active	C=C1c2ccoc2C[C@@H]2[C@@H]1CC[C@]1(O)C(C)(C)[C@@H](OC(C)=O)[C@@H](OC(C)=O)[C@@H](OC(C)=O)[C@@]21C
Active	O=C(O)CC[C@H]1CCCCC12OOC1(CCCC[C@H]1CCC(=O)O)OO2
Active	COC1=CC(=O)N(C(=O)[C@@H](OC(=O)[C@@H]2CCCN2C(=O)[C@@H]2CCCN2C(=O)[C@H](C(C)C)N(C)C(=O)[C@@H](NC(=O)[C@H](C(C)C)N(C)C)C(C)C)C(C)C)[C@H]1Cc1ccccc1
Active	O=C1Nc2ccc(Cl)cc2C1=CNCCCNc1ccnc2cc(Cl)ccc12
Active	Nc1ccc2c(Nc3ccc(CN4CCCCC4)cc3)c3ccc(N)cc3nc2c1
Active	CC(=O)Nc1ccccc1C(=O)C(=O)NCCCNc1ccnc2cc(Cl)ccc12
Active	COc1cc(NS(C)(=O)=O)ccc1Nc1c2ccccc2nc2cc(N)ccc12
Active	C#CC(C)(Nc1ccc(C(=O)NC(CCC(=O)O)C(=O)O)cc1)c1ccc2[nH]c(N)nc(=O)c2c1
Active	CCN(CC)CCNc1nc2cc(Nc3ccnc4cc(Cl)ccc34)ccc2[nH]1
Active	Nc1nc(N)c(-c2ccccc2)c(CCCc2ccccc2)n1
Active	O=c1c(NCCNc2ccnc3cc(Cl)ccc23)c(NCCNc2ccnc3cc(Cl)ccc23)c1=O
Active	N=C(N)c1ccc(NC(=O)CCCC(=O)Nc2ccc(C(=N)N)cc2)cc1
Active	Fc1ccc(-c2nc3c(N4CCC(CN5CCOCC5)CC4)nccc3[nH]2)cc1F
Active	COc1ccc2c(=O)c3c([nH]c2c1)CC(C)(C)CC3
Active	Cc1ccc(N(C)C(=O)c2cn3c(-c4ccc(C(F)(F)F)cc4)cnc3cn2)nc1
Active	CN(C)Cc1cc(Cl)ccc1Oc1ccc(Cl)cc1O
Active	Clc1ccc(-n2c3c/c(=N/CCCCC45CCCCN4CCCC5)c(Nc4cccnc4)cc-3nc3ccccc32)cc1
Active	O=C(NNc1ccccc1F)c1c(F)cccc1Cl
Active	CCN1C(=O)N(CCC(C)C)C2(CCN(Cc3cc(Cl)ccc3O)CC2)C1=O
Active	COC(=O)c1ccc(N(C(=O)Cc2c[nH]c3ccccc23)C(C(=O)NC2CCCCC2)c2ccccc2F)cc1
Active	COc1ccc(N=Nc2nc3ccc(Br)cc3n2C)cc1
Active	Cc1cc(NCc2cc(Nc3ccnc4cc(Cl)ccc34)ccc2F)nc(Cl)n1
Active	O=C(Nc1ccc(C(F)(F)F)cc1)c1ccc(NCCCN2CCCCCC2)c([N+](=O)[O-])c1
Active	COC(=O)CCC(=O)OCC1=C2C[C@@H]3[C@@](O)(COC(=O)/C=C(\C)CO)[C@@H]4C[C@@H]4[C@@]3(C)[C@H]3C=C4C5=C(C6=C(C)C(=O)O[C@@]6(O)[C@@H](O)[C@]5(C)[C@H]5C[C@@H]45)[C@@]23OC1=O
Active	CCCCCCC[N+](CC)(CC)CCCCc1ccc(Cl)cc1
Active	CC(C)(C)OC(=O)N1CCC2(CC1)COC1(OO2)C2CC3CC(C2)CC1C3
Active	CCN(CC)CCCCNCCNc1ccnc2cc(Cl)ccc12
Active	CC(C)CN1C(=O)c2ccccc2C(C(=O)Nc2cc(F)ccc2F)C1c1cccs1
Active	O=C1C(CC(F)(F)F)=CC(O)(CSc2ccccn2)N1CCNc1ccnc2cc(Cl)ccc12
Active	CC(C)(C)NCC(O)Cn1c2ccc(I)cc2c2cc(I)ccc21
Active	CCN1CCC(Nc2ccnc3cc4ccccc4cc23)CC1
Active	Fc1cccnc1/C=C/c1cc(NCCCCN2CCOCC2)c2cc(Cl)ccc2n1
Active	Cc1[nH]nc2c1C(c1cc(C#N)cc(-c3cccc4ccsc34)c1)(C(C)C)C(C#N)=C(N)O2
Active	COc1cc2nc(N3CCN(C)CC3)nc(NC3CCCN(Cc4ccccc4)C3)c2cc1OC
Active	CCOc1cc(C2CC(=O)NC3=C2C(=O)CC(C)(C)C3)ccc1OC(C)C
Active	N=c1c2c(n(Cc3ccccc3Cl)c3c1CCC3)CCCC2
Active	Fc1ccc(/C=C/c2cc(NCc3ccccn3)c3cc(Cl)ccc3n2)cc1
Active	O=S(=O)(NCC1(O)CCOc2ccc(F)cc21)c1ccc(Br)s1
Active	Fc1ccc(Cn2c(NC3CCN(CCCc4ccccc4)CC3)nc3ccccc32)cc1
Active	C1OOCOO1
Active	CCN(CCNc1ccnc2cc(Cl)ccc12)CCNS(=O)(=O)c1ccc(Oc2ccccc2)nc1
Active	CCCN(CCCCNc1c2ccc(Cl)cc2nc2ccc(OC)cc12)CCCNc1c2ccc(Cl)cc2nc2ccc(OC)cc12
Active	CCc1ccccc1C1CC(c2ccc(O)cc2)=NN1C(=O)c1cccnc1
Active	CCC(c1nc2ccccc2c(=O)n1-c1ccc(Cl)cc1)N(Cc1ccccc1)C(=O)Nc1c(C(C)C)cccc1C(C)C
Active	COc1cc(C(=O)NCCc2ccccn2)ccc1OC1CCN(CC(c2ccccc2)c2ccccc2)CC1
Active	FC(F)(F)c1cccc(-c2cc(NCCCn3ccnc3)nc(-c3ccncc3)n2)c1
Active	CCOC(=O)c1ccc(/C=C/[C@H]2CN3CC[C@H]2C[C@@H]3[C@@H](O)c2ccnc3ccccc23)cc1
Active	COc1nncc(-c2cnnc(SC)n2)n1
Active	CNC(=S)NCCCNc1ccnc2cc(Cl)ccc12
Active	C=C[C@H]1C[N@+]2(Cc3cc(C(C)(C)C)c(OC)c(C(C)(C)C)c3)CC[C@H]1C[C@H]2[C@H](O)c1ccnc2ccc(OC)cc12
Active	COc1cc2[nH]c(C)c(-c3ccc(C(C)=O)cc3)c(=O)c2cc1Cl
Active	COC(=O)c1c[nH]c2cc(CCN3CCN(c4ccccc4)CC3)ccc2c1=O
Active	CC(=O)O[C@H]1C[C@H]2[C@@H]([C@H](OC(C)=O)C[C@@H]3CC(=O)CC[C@@]32C)[C@@H]2CC[C@H]([C@H](C)CCCNCCCCNc3ccnc4cc(Cl)ccc34)[C@@]12C
Active	CCCCN(CCCC)CCCNc1ncnc2c1[nH]c1ccc(Cl)cc12
Active	CCCCc1cc2c(=O)c(-c3ccc(Cl)cc3C)c(C)[nH]c2cc1OCCOc1ccccc1
Active	Nc1nonc1-n1nnc(C(=O)NN=Cc2ccc(F)c(Br)c2)c1-c1ccc([N+](=O)[O-])cc1
Active	O=C(CNCc1ccccc1)Nc1cc(CO)cc(Nc2ccnc3cc(Cl)ccc23)c1
Active	CCOc1ccc(NC(=O)C2c3ccccc3C(=O)N(CC(C)C)C2c2cccs2)cc1
Active	CNC1CC2OC(C)(C1OC)n1c3ccccc3c3c4c(c5c6ccccc6n2c5c31)C(=O)NC4O
Active	CCN1CCCC1CNc1ncnc2c1[nH]c1ccc(C)cc12
Active	COc1cccc(-c2ccc(O)c(CN3CCCC(C)C3)c2)n1
Active	C[C@@H]1CN(C(=O)c2ccc(Nc3nc4cnc(-c5ccc(F)c(C(F)(F)F)c5)cc4[nH]3)nc2)C[C@H](C)N1
Active	Nc1ccc2c(c1)/C(=C(/Nc1ccc(CN3CCCCC3)cc1)c1ccccc1)C(=O)N2
Active	CCOc1cccc(C(=O)Nc2nonc2-c2ccc(OCC)c(OCC)c2)c1
Active	CCC1N=C(N)N=C(N)N1c1ccc(Br)cc1
Active	COc1cc(CN(CCNc2ccnc3cc(Cl)ccc23)CC(C)(C)C)c(OC)c2ccccc12
Active	O=C(Nc1ccc(F)c(Cl)c1)c1cncc2nnc(-c3ccc(OC(F)F)cc3)n12
Active	Cn1c(Sc2ncnc3sccc23)nc2ccccc21
Active	COc1cc2nc(N3CCCCC3)nc(NC3CCN(Cc4ccc(F)cc4)CC3)c2cc1OC
Active	CC1(C)N=C(N)N=C(N)N1c1ccc(Oc2ccc(Cl)cc2)c(Cl)c1
Active	COc1ccc(CNCc2cc(-c3ccnc4cc(Cl)ccc34)ccc2O)c(OC)c1
Active	CCC(C)(C)c1ccc(OCC(O)CNCc2ccccc2)c(C(C)(C)CC)c1
Active	Fc1cccc2c1-c1cccc(Cl)c1[I+]2
Active	c1ccc(C23OOCCCOOC2C2CCC3C2)cc1
Active	COC1(c2ccccc2)C=CC2(CCCC2)OO1
Active	CN(C)c1ccc(CNC(=O)[C@H]2CNC[C@@H]2c2ccc(C(C)(C)C)cc2)cc1
Active	O/N=C1/CC2(N3CCCC3)CC(c3ccc(Cl)cc3)C1C(c1ccc(Cl)cc1)C2
Active	O=C(O)[C@H]1Cc2c([nH]c3ccccc23)[C@@]2(CCc3cc(Cl)ccc32)N1
Active	COC(=O)/C=C/c1cc(-c2c(C)cc(OC)c3c(OC)cccc23)c(OCc2ccccc2)c2c1C[C@@H](C)N(Cc1ccccc1)[C@@H]2C
Active	COc1cccc(NC(=O)[C@H]2c3ccccc3C(=O)N(CC(C)C)[C@@H]2c2cccs2)c1
Active	CC(C)(N)COC(=O)c1cnc(Oc2ccc3c(c2)B(O)OC3)cn1
Active	CC(C)(C)c1ccc(C(c2ccn(-c3ccc(Cl)cc3)c2)n2ccnc2)cc1
Active	O=C1c2c(Br)c(Br)c(Br)c(Br)c2C(=O)N1CCCCNc1ccnc2cc(Cl)ccc12
Active	CS(=O)(=O)c1ccc(-c2cnc(N)c(-c3cccc(OC(F)(F)F)c3)c2)cc1
Active	N#Cc1c(-c2ccc(C(F)(F)F)cc2)c(F)c(NCCN2CCC(O)C2)n2c1nc1ccccc12
Active	O=C1C(=O)N(CCn2cc(COc3ccc(/C=N/Nc4ccnc5cc(Cl)ccc45)cc3)nn2)c2ccc(F)cc21
Active	Cc1cc(Nc2nccc(-c3sc(C4CCNCC4)nc3CN3CCCCC3)n2)ccn1
Active	N=C(N)c1ccc(NC(=O)Nc2cccc(S(=O)(=O)NCc3c(F)ccc(F)c3F)c2)cc1
Active	COc1nc(Nc2ccc(OC(F)(F)F)cc2)cc(Nc2nccn2-c2cccc(C(F)(F)F)c2)n1
Active	CC(=O)OC[C@@H]1O[C@H](CC(=O)/C=C2\C(=O)N(Cc3ccc(Br)cc3)c3ccc(Cl)cc32)[C@@H](OC(C)=O)[C@H](OC(C)=O)[C@H]1OC(C)=O
Active	CC1CCCC2(C1)CC(C)(CCO)OO2
Active	Cc1cc(F)ccc1NC(=O)C(C)n1c2ccccc2c2nc(=O)cc(C)n21
Active	C[n+]1c2ccccc2c(NCCCCN)c2[nH]c3ccccc3c21
Active	Clc1ccc2c(Nc3ccc4[nH]c(NCCN5CCOCC5)nc4c3)ccnc2c1
Active	FC(F)(F)c1ccc(Nc2cc3[nH]c(C4CCC4)nc3cn2)nc1
Active	c1ccc(Nc2cc3nc4ccccc4n(-c4ccccc4)c-3c/c2=N/CCCCCCC23CCCCN2CCCC3)cc1
Active	O=[N+]([O-])c1ccc(S(=O)(=O)N2CCN(C(=S)NCc3ccco3)CC2)cc1
Active	CC1(CS(=O)(=O)c2ccc(Cl)cc2)COC(=C2C3CC4CC(C3)CC2C4)OO1
Active	COc1ccc(OC)c(-c2ccc(O)c(CNC3CCCCCC3)c2)c1
Active	Cc1ccn2c(NC(C)(C)CC(C)(C)C)c(-c3ccccc3OC(=O)c3ccc(C)c([N+](=O)[O-])c3)nc2c1
Active	CN(C)c1ccc(CNC(=O)[C@H]2CNC[C@@H]2c2ccc(C(F)(F)F)nc2)cc1
Active	CC(C)(C)C(=O)NC(C(=O)NO)c1ccc(-c2ccc(F)cc2F)cc1
Active	CN1CCC(N(C)c2ccccc2CNCc2ccco2)CC1
Active	COc1ccccc1N1CCN(c2ccc(NC(=O)/C=C/c3ccc([N+](=O)[O-])cc3)cc2C(=O)NCCCN(C)C)CC1
Active	Cc1cn([C@@H]2CC(N=[N+]=[N-])[C@H](CO)O2)c(=O)n(Cc2cccc(Nc3ccnc4cc(Cl)ccc34)c2)c1=O
Active	COc1ccc2cc1Oc1ccc(cc1)C[C@H]1c3cc(c(OC)cc3CCN1C)Oc1c(O)c(OC)cc3c1[C@H](C2)N(C)CC3
Active	O=C(c1cccc([N+](=O)[O-])c1)c1ccc(Cl)c(Cl)c1
Active	COc1ccc2nc(/C=C/c3ccc(OC)c(OC)c3)cc(NCCN(C)C)c2c1
Active	CS(=O)(=O)NCCCN1CCN(CCCNc2ccnc3cc(Cl)ccc23)CC1
Active	CCc1nc2nc(C)cc(Nc3ccc(C)c(F)c3)n2n1
Active	Cc1ccc(NC(=O)c2ccc(NCCCN3CCCCCC3)c([N+](=O)[O-])c2)cc1F
Active	CCC1(C)CC(CCNCc2ccccc2O)(c2ccc(OC)cc2)CCO1
Active	Cc1ncc([N+](=O)[O-])n1CCOC(=O)NC(Nc1ccc(Br)cc1)C(Cl)(Cl)Cl
Active	CC(CCNCCC12CC3CC(CC(C3)C1)C2)Nc1c(F)cnc2cc(Cl)ccc12
Active	CCCN(CCC)C(=O)c1cccc(C(=O)N[C@H](Cc2ccccc2)[C@@H](O)CNCCc2ccccc2)c1
Active	Clc1ccc2c(NCCCCNc3nccc(Cl)n3)ccnc2c1
Active	FC(F)(F)c1cccc(NC(=S)N2CCCC2c2ccccc2Cl)c1
Active	Oc1cc(Cl)ccc1Oc1ccc(Cl)cc1CNCc1ccc(-c2ccccc2)cc1
Active	O=c1c(O)c(-c2ccc(O)c(O)c2)oc2c(CNCCc3c(Cl)cccc3Cl)c(O)cc(O)c12
Active	NCC(c1ccc(F)cc1)c1ccc(F)cc1
Active	O=C(CN1CCN(C(=O)c2ccccc2)CC1)Nc1ccc(-c2nc3cc(NC(=O)CN4CCN(C(=O)c5ccccc5)CC4)ccc3o2)cc1
Active	Fc1cc(F)cc(/C=C/c2cc(NCCCCN3CCOCC3)c3cc(Cl)ccc3n2)c1
Active	O=C(NC1CC1)C1CCN(c2cccc3c2C(=O)N(C2CCCCCCC2)C3=O)CC1
Active	CO[C@@]12OOC3(C=C1C[C@@H]1C=C[C@H]2C1)CCN(c1ccnc2cc(Cl)ccc12)CC3
Active	Cc1ccc2c(c1)C(=O)C(=O)N2CCn1cc(COc2ccc(/C=N/Nc3ccnc4cc(Cl)ccc34)cc2)nn1
Active	O=C(NCCCNc1ccnc2cc(Cl)ccc12)c1cc(C(F)(F)F)cc(C(F)(F)F)c1
Active	CCCCNCCN1CCN(c2ccc(OC)cc2)C[C@H]1c1ccccc1
Active	C[C@@H]1CN(c2nccc3[nH]c(-c4ccc(F)c(F)c4)nc23)C[C@H](C)N1
Active	Cc1cc(CNC(=O)CC2C(=O)NCCN2Cc2ccccc2C(F)(F)F)nn1C
Active	CCCN(CCC)CCOc1ccc2[nH]c3cc(OC)cc(Cl)c3c(=O)c2c1
Active	CN(Cc1ccccn1)Cc1ccccc1CNc1ccnc2cc(C#N)ccc12
Active	COC(=O)CC(NS(=O)(=O)c1ccc(OC)cc1)c1ccc2c(c1)OCO2
Active	Nc1nccc2ccc(NCc3ccc(Cl)cc3)cc12
Active	Cn1cc(/C=C/c2cc[n+](C)cc2)c2ccccc21
Active	CCCCOc1ccc(/C=C/C(=O)N[C@@H](CCCCCC(=O)NO)C(=O)Nc2cccc3cccnc23)cc1
Active	C[C@@H]1CN(C(=O)c2sc3cc(F)ccc3c2Cl)C[C@H](C)O1
Active	Cc1cccc(Nc2cc(C3CCCN(CC(N)=O)C3)ccn2)n1
Active	Cc1[nH]c2ccccc2c1/C=C/c1cc[n+](C)cc1
Active	CC(=O)N1CCC2(CC1)COC1(OO2)C2CC3CC(C2)CC1C3
Active	CCC(c1nc2ccccc2c(=O)n1-c1ccccc1OC)N(CCc1ccccc1)C(=O)c1cccc(OC)c1
Active	CC(C)(N)C(=O)N1CCn2c(nc(-c3ccccc3)c2Nc2ccc(F)cc2)C1
Active	CN(O)C(=O)COC(c1ccc(Cl)c(Cl)c1)P(=O)(O)O
Active	c1ccc(Nc2cc3nc4ccccc4n(-c4ccccc4)c-3c/c2=N/C[C@@H]2CCCN3CCCC[C@@H]23)cc1
Active	Nc1nccc2ccc(NCc3cccc(Br)c3)cc12
Active	CN1CCN(c2nc(NN=Cc3cc(Br)c(O)cc3O)nc(Nc3ccc([N+](=O)[O-])cc3)n2)CC1
Active	Nc1ccc2c(c1)[N+]([O-])=C(c1ccc(Cl)cc1)C2=O
Active	O=c1c2c([nH]c3ccc(Cl)cc13)CCC(F)(F)C2
Active	Cc1ccccc1CN1CCN(C/C=C/c2ccccc2)CCC1=O
Active	O=C(ON(C(=O)c1ccc(F)cc1)C1C2CC3CC(C2)CC1C3)c1ccc(F)cc1
Active	CCN(CC)Cc1cc2ccc(C)cc2n(CC(=O)OC)c1=O
Active	O=C1CSC(=Nc2ccc(F)c(Cl)c2)N1c1ccc(F)c(Cl)c1
Active	CC(=O)C(=NNc1cc(C(F)(F)F)cc(C(F)(F)F)c1)C(C)=O
Active	O=C(CN1CCC(NC(=O)c2cccc(F)c2)CC1)NC1CC1
Active	CCN(CC)C(=O)c1cn(C2CCN(Cc3ccco3)CC2)nn1
Active	CCN(CC)C(=O)c1cn(C2CCN(C(=O)CCc3cccc(OC)c3)CC2)nn1
Active	CCn1c(CNc2ccc(Cl)cc2)nnc1SCC(=O)Nc1cccc(C)c1C
Active	O=C(COc1ccc(Cl)cc1)Nc1nnc(-c2ccc3c(c2)OCO3)s1
Active	Cc1ccccc1OCc1nnc(SCC(=O)Nc2ccc([N+](=O)[O-])cc2)n1C
Active	CO[C@H]1C[C@H](C)Cc2cc(O)cc(c2)NC(=O)C(C)=CCC[C@H](OC)[C@@H](OC(N)=O)C(C)=CC(C)[C@H]1O
Active	CCn1c(CSc2nc(C)cc(C)n2)nnc1SCC(N)=O
Active	CCN(CC)S(=O)(=O)c1ccc(C(=O)NCc2nnc(SCC(=O)N3CCc4ccccc43)n2-c2ccccc2OC)cc1
Active	CC(C)CC1=Nc2cc(C(=O)NCc3ccccc3)ccc2CN1Cc1cccnc1
Active	C=CCNC(=O)c1ccc2c(c1)N=C(CC(C)c1ccccc1)N(CCCN1CCCC1=O)C2
Active	CCOc1cccc(C2=Nc3cc(C(=O)NC(C)C)ccc3CN2CC2CCCCC2)c1
Active	COc1ccc(-c2nc3ccccc3n2C2CCN(Cc3ccc(C)o3)CC2)cc1OC
Active	Cn1c(=NC(=O)c2ccc(S(=O)(=O)N3CCCCC3)cc2)sc2cc(Cl)ccc21
Active	CC(=O)Nc1cc(C(=O)Nc2ccc(C3=NCCN3)cc2)ccc1C(=O)Nc1ccc(C2=NCCN2)cc1
Active	Nc1ccc(C(=O)NN=Cc2cccc([N+](=O)[O-])c2)cc1
Active	CCNC(=O)CC1(C)CC2(CCCCC2)OO1
Active	C[n+]1ccccc1/C=C/C1=C(c2ccccc2)Oc2ccccc2O1
Active	CCC(=O)NC1CCCN(C(=O)Nc2cc(-c3ccccc3)on2)C1
Active	CCN(CC)CCN1C(=O)c2ccc3c4c(ccc(c24)C1=O)C(=O)N(CCN(CC)CC)C3=O
Active	CCOC(=O)c1c(NC(=O)c2ccccc2)sc2c(O)c(CCN(C)C)ccc12
Active	c1ccc2cc3c(N4CCN(CCCN5CCN(c6ccnc7cc8ccccc8cc67)CC5)CC4)ccnc3cc2c1
Active	Fc1ccc2[nH]c3c(NCCN4CCCCC4)ncnc3c2c1
Active	Nc1ccc(-c2nc3cc(-c4ccc5[nH]c(-c6ccc(N)cc6)nc5c4)ccc3[nH]2)cc1
Active	CCC(COc1cc(N)nc(N)n1)Nc1ccnc2cc(Cl)ccc12
Active	CN(C)CCCNC(=O)c1cc(NC(=O)CN2CCCCC2)cc(Nc2ccnc3cc(Cl)ccc23)c1
Active	CS(=O)(=O)c1ccc(-c2cnc(N)c(-c3ccnc(C(F)(F)F)c3)c2)cc1
Active	O=C1CSC(=S)N1CCNc1ccnc2cc(Cl)ccc12
Active	CO/N=C(\N)c1ccc(-c2ccc3nc(-c4ccc(/C(N)=N\OC)cc4)cn3c2)cc1
Active	C=C[C@H]1C[N@+]2(Cc3cc(C(C)(C)C)c(OC)c(C(C)(C)C)c3)CC[C@H]1C[C@H]2[C@H](OCc1ccccc1)c1ccnc2ccccc12
Active	COc1cc(NCc2cnc(N)nc2N)cc(OC)c1
Active	O=C(NCCCNc1ccnc2cc(Cl)ccc12)C(F)(F)C(F)(F)C(F)(F)C(F)(F)C(F)(F)C(F)(F)C(F)(F)F
Active	CC1=C(C(=O)OC(C)C)C(c2ccc(F)cc2)C2=C(CC(c3ccc(Cl)cc3)CC2=O)N1
Active	Cc1c(-c2ccc(-c3ccccc3F)nc2)[nH]c2ccccc2c1=O
Active	CC(C)N(C(=S)NCCCNc1ccnc2cc(Cl)ccc12)C(C)C
Active	CSC(Cl)=C(NC(C)=O)[P+](c1ccccc1)(c1ccccc1)c1ccccc1
Active	CCCCCCCCCCCC[N+](C)(C)CCCCCCCCCCCC[N+](C)(C)CCCCCCCCCCCC
Active	C[n+]1ccn(Cc2ccc(-c3ccc(Cn4cc[n+](C)c4)cc3)cc2)c1
Active	CC1(C)CC(=[N+]2CCCC2)C=CN1Cc1ccccc1C(F)(F)F
Active	COc1ccc(NC(=O)Nc2cc(C(F)(F)F)ccc2Oc2ccc(Cl)cc2Cl)cc1C(F)(F)F
Active	CC(C(=O)N1CCc2ccccc2C1(C)C)N1CCN(S(=O)(=O)c2ccc(C(C)(C)C)cc2)CC1
Active	O=C(c1ccccc1)c1cc(Cl)ccc1NC(=O)C(c1ccc2ccccc2c1)N1CCN(CCO)CC1
Active	O=C(Nc1cccc(Cl)c1)c1cncc2nnc(-c3ccc(OC(F)F)cc3)n12
Active	CC(C)(O)C[C@H](NC(=O)N1CCOCC1)C(=O)N[C@H](/C=C/S(=O)(=O)c1ccccc1)CCc1ccccc1
Active	CN(C)CCCN1C(=O)c2ccc3c4c(c(NCc5cn(CCO[C@H]6O[C@H](CO)[C@@H](O)[C@H](O)[C@@H]6O)nn5)cc(c24)C1=O)C(=O)N(CCCN(C)C)C3=O
Active	Clc1ccc(-n2ccc(C(c3ccc(Cl)cc3Cl)n3ccnc3)c2)cc1
Active	Clc1ccc(-c2c[nH]cc2C(c2ccc(Cl)cc2Cl)n2ccnc2)c(Cl)c1
Active	O=C1Nc2cc(Cl)ccc2C1=CNCCCNc1ccnc2cc(Cl)ccc12
Active	CC(C)(C)NC(=O)C1(C)CCC(=O)N1CCCCCCNc1ccnc2cc(Cl)ccc12
Active	Cc1cc2c(Nc3cnccn3)ccnc2cc1-c1cnc(N2CCN(C)CC2)nc1
Active	CC(=O)Nc1ccccc1C(=O)C(=O)NCCCCNc1ccnc2cc(Cl)ccc12
Active	CC[C@H](C)[C@H](NC(=O)[C@H](CCONC(=N)N)NC(=O)OCc1ccccc1)C(=O)N[C@@H](CC(C)C)[C@@H](O)CC(=O)NCCc1ccccc1
Active	COc1cc2nc(N3CCC(C(N)=O)CC3)nc(NCc3ccccc3)c2cc1OC
Active	CN1CCN(c2nccc(Nc3ccc4c(Nc5cnccn5)ccnc4c3)n2)CC1
Active	COC(=O)c1c[nH]c2cc(Oc3ccccc3)ccc2c1=O
Active	O=[N+]([O-])c1ccc(-n2ncc(-c3nc(-c4ccc(Cl)cc4)no3)c2C(F)(F)F)cc1
Active	CCS(=O)(=O)N1CCC2(CC1)COC1(OO2)C2CC3CC(C2)CC1C3
Active	CC(C)(C)CC(C)(C)Nc1c(-c2ccccc2OC(=O)C(c2ccccc2)c2ccccc2)nc2ccccn12
Active	COc1c(CN(CCNc2ccnc3cc(Cl)ccc23)CC(C)C)c(C(F)(F)F)c(OC)c2ccccc12
Active	Clc1cccc(C(Nc2ccnc3cc(Cl)ccc23)c2ccc(CN3CCOCC3)c(Cl)c2)c1
Active	Cc1cc(N(CCNc2ccnc3cc(Cl)ccc23)Cc2ccccn2)nc(N2CCCCC2)n1
Active	CSc1nc(NCCCCNc2ccnc3cc(Cl)ccc23)c(C#N)c(-c2ccccc2)n1
Active	OC12CC3CC(CC(C3)N1CCCCCCNc1ccnc3cc(Cl)ccc13)C2
Active	CCN(CC)CCOc1ccc2[nH]c3cc(Cl)ccc3c(=O)c2c1
Active	CC(C)CN(CCCN1CCN(CCCNc2ccnc3cc(Cl)ccc23)CC1)C(=O)C(N)C(=O)NO
Active	COc1cc2nc(N3CCCCC3)nc(NC3CCCN(Cc4ccccc4)C3)c2cc1OC
Active	CCN(CC)CCCC(CCCN(CC)CC)Oc1ccnc2cc(Cl)ccc12
Active	CC(C)(C)C(=O)NC(C(=O)NO)c1ccc(Br)cc1
Active	O=c1c2c([nH]c3ccc(-c4ccc(COc5ccccc5)cc4)cc13)CCSC2
Active	Cc1cc(C2CCCN(CC(=O)Nc3nc4c(s3)CCC4)C2)n[nH]1
Active	COC(=O)NCCNC(=O)COC(c1cccs1)c1cccnc1Cl
Active	CN(c1ccccc1)c1cc[n+](Cc2ccc(OCCOc3ccc(C[n+]4ccc(N(C)c5ccccc5)c5ccc(Cl)cc54)cc3)cc2)c2cc(Cl)ccc12
Active	CN1CCN(Cc2ccc(C(=O)NN(CCC3CCCC3)c3nc(C#N)ncc3Br)cc2)CC1
Active	CC1(C)C2CCC1(C)C(OCC[N+]1(Cc3ccccc3)CCCC1)C2
Active	CN(CCCNc1ccnc2cc(Cl)ccc12)C(=O)C1C[C@@H]1c1ccccc1
Active	COc1ccc(C=NNc2nc3ccccc3[nH]2)cc1OC
Active	CC[n+]1c(/C=C/c2cc(Br)ccc2OC)ccc2ccccc21
Active	CN1CCN([C@H]2CC[C@H](Nc3nccc4[nH]c(-c5cc(F)cc(F)c5)nc34)CC2)CC1
Active	OCC(O)COc1cccc2ccccc12
Active	CCCCCCN(C(=O)CCc1ccccc1)C(CC)c1nc2ccccc2c(=O)n1-c1ccc(Cl)cc1
Active	CCC(C(=O)Oc1ccccc1-c1nc2cc(C)ccn2c1NC(C)(C)CC(C)(C)C)c1ccccc1
Active	CC(C)(C(=O)N1CC(CNc2ccc(F)cc2)C2(C1)CN(c1cc(F)cc(F)c1)C2)c1ccc(O)cc1
Active	COc1cc(NC(C)CCCNCC2CCC3(CC2)OOC2(OO3)C3CC4CC(C3)CC2C4)c2ncccc2c1-c1ccc(C)cc1
Active	CC(C)CCc1ccc2c(NCCCNCc3ccco3)ccnc2c1
Active	Cc1cc(Nc2ccc(Cl)cc2)n2nc(C(F)(F)F)nc2n1
Active	CCNCCCCCCNc1ccnc2cc(Cl)ccc12
Active	O=C(c1cnn(-c2ccccc2)c1C(F)(F)F)N1CCN(c2ccnc3cc(Cl)ccc23)CC1
Active	Fc1cccc2sc(Nc3nc(-c4ccccn4)cs3)nc12
Active	COc1cc(/C=C/C(=O)c2ccc(OCc3cn(CCNc4ccnc5cc(Cl)ccc45)nn3)cc2)cc(OC)c1OC
Active	C=CCn1nc(C(=O)N2CCCC2)c2c1CCC(N1CCCCCC1)C2
Active	CCN(CC)CCCC(C)Nc1ccnc2cc(Oc3ccccc3)ccc12
Active	OCCN1CCN(c2cc(-n3ccnc3Nc3cc(Nc4ccc(OC(F)(F)F)cc4)ncn3)cc(C(F)(F)F)c2)CC1
Active	COC(=O)c1ccc(N(C(=O)Cc2c[nH]c3ccccc23)C(C(=O)NC2CCCCC2)c2cccnc2)cc1
Active	O=CN(O)CCC(c1ccncc1)P(=O)(O)O
Active	O=C(CCc1ccccc1)c1ccccc1OCC(O)CN1CCC(c2ccccc2)CC1
Active	O=C(CCCCCCC(=O)Nc1cccc(-c2cn(Cc3ccccc3)nn2)c1)NO
Active	COc1cccc2c1C(=O)c1c(O)c3c(c(O)c1C2=O)CC(O)(C(=O)CO)CC3OC1CC(N)C(O)C(C)O1
Active	Cc1ccc(CN2CCC3(CC2)CCN(Cc2ccoc2)CC3)cc1
Active	Cc1cn([C@@H]2C[C@@H](NC(=O)C(=O)NCCCCCNc3ccnc4cc(Cl)ccc34)[C@H](CO[Si](c3ccccc3)(c3ccccc3)C(C)(C)C)O2)c(=O)[nH]c1=O
Active	O=C(CCCCC[C@H](NC(=O)c1ccc(Br)cc1)C(=O)NCc1ccccc1)NO
Active	O=C(OCC1c2ccccc2-c2ccccc21)N1CCC2(CC1)COC1(OO2)C2CC3CC(C2)CC1C3
Active	COc1cc2nc(N3CCCN(C)CC3)nc(NC3CCN(CC4CCCCC4)CC3)c2cc1OC
Active	Cc1cc(N2CCOCC2)nc(N(CCCNc2ccnc3cc(Cl)ccc23)Cc2cccs2)n1
Active	COc1ccc(OC)c(-c2ccc(O)c(CN(C)CC(O)c3ccccc3)c2)c1
Active	Fc1cc(F)c2ccc(Oc3cncc4nnc(-c5ccc(OC(F)F)cc5)n34)cc2c1
Active	CCN(CC)CCCN/C(C)=N\c1ccnc2cc(Cl)ccc12
Active	Cc1cccnc1NC(c1ccc([N+](=O)[O-])cc1)c1ccc2cccnc2c1O
Active	CC(NCCNc1ccnc2cc(Cl)ccc12)c1nc(Cc2ccccc2)c(N2CCOCC2)o1
Active	COc1cc2c(cc1C(F)(F)F)N(C(=O)Nc1cc(OC(F)(F)F)cc(-c3cncnc3)c1)CC2
Active	CC(=O)c1ccc(OCC(=O)NCCCNc2ccnc3cc(Cl)ccc23)cc1
Active	Cc1c(CCO)sc[n+]1CCC#Cc1ccc(C#CCC[n+]2csc(CCO)c2C)cc1
Active	CCCCCOc1cc2nc(N3CCN(C)CC3)nc(NC3CCN(Cc4ccccc4)CC3)c2cc1OC
Active	O=C1c2ccccc2C(=O)N1CCCCCCCCCC[P+](c1ccccc1)(c1ccccc1)c1ccccc1
Active	O=C(NCCCNCCCCCCCNCCCNC(=O)NCCC(c1ccccc1)c1ccccc1)NCCC(c1ccccc1)c1ccccc1
Active	COC(=O)c1c[nH]c2cc(N3CCN(c4ccccc4)CC3)c(OC)cc2c1=O
Active	Cc1[nH]nc2c1C(c1cc(-c3ccc(OC(F)(F)F)c(C(=O)O)c3)cc(C(F)(F)F)c1)(C(C)C)C(C#N)=C(N)O2
Active	Oc1ccc(/C=N/CCNc2ccnc3cc(Cl)ccc23)c(O)c1
Active	CC(C)C(=O)NCCCCNc1ccnc2cc(Cl)ccc12
Active	Oc1cc(Cl)ccc1Oc1ccc(Cl)cc1CNc1ccc2ccccc2c1
Active	CCc1ccc(C(=O)/C=C/c2ccc(CN3CCCCC3)c(O)c2)cc1
Active	CCCCNC(=O)N1CCN(C(=O)C(Cc2c[nH]c3ccccc23)NC(=O)Nc2cccc(C#N)c2)CC1C
Active	CCCCCCCC/C=C/c1c(C)cc2[n+](c1C)CCC2
Active	CS(=O)(=O)c1ccc(-c2cnc(N)c(-c3ccc(CO)nc3)c2)cc1
Active	OCc1nc2ccccc2n1CCOc1ccccc1
Active	CCN(CC)CCCC(C)Nc1cc(CCCCCCCCCCc2cc(NC(C)CCCN(CC)CC)c3ccccc3n2)nc2ccccc12
Active	COc1cc2[nH]c(-c3cccc(Oc4ccccc4)c3)c(C(=O)OCCCN3CCOCC3)c(=O)c2cc1F
Active	COc1ccc(/C=C/C(=O)c2ccc(OCC(=O)NCCCCNc3ccnc4cc(Cl)ccc34)cc2)cc1
Active	COc1cccc2c1-c1ccccc1[I+]2
Active	CO[C@@H]1O[C@]2(c3cccc4ccccc34)CC[C@H]3CCCCC31OO2
Active	CCCCCCCCC[C@]1(OC)CC[C@@H](CC(=O)OC)OO1
Active	CCn1cc/c(=N\c2cnccn2)c2ccc(-c3cnc(N4CCCN(C)CC4)nc3)cc21
Active	CN(C)c1ccc(CNC(=O)[C@H]2CNC[C@@H]2c2ccc(Oc3ccccc3)cc2)cc1
Active	O=C(O)c1ccc(Oc2ccc3c(c2)B(O)OC3)cn1
Active	COC(=O)c1ccc(-c2ccc(/C=C/C(=O)Nc3ccc(NC(=O)Cc4ccc(C)cc4)c(C(=O)c4ccccc4)c3)o2)cc1
Active	CC(C)C[C@@H](NC(=O)[C@H](C(C)C)N(C)C)C(=O)N[C@H](CC(C)C)C(=O)N[C@H](C)/C=C/C(=O)N[C@H](C)C(=O)NCc1ccccc1
Active	[N-]=[N+]=NCCCNc1ccnc2cc(Cl)ccc12
Active	N#Cc1c(-c2ccccc2)cc(N2CCNCC2)n2c1nc1ccccc12
Active	CC(C)CCNc1ncc(-c2cnc3ccc(N[C@H]4CC[C@H](N)CC4)nn23)cn1
Active	CC(C)CCNc1ccc(-c2cnc3ccc(NC4CCN(C)C4)nn23)cn1
Active	COc1cc(OC)cc(C(SCC(=O)N(C)O)P(=O)(O)O)c1
Active	Cc1cc(Nc2nccc(-c3sc(C4CCNCC4)nc3-c3ccc(F)cc3)n2)ccn1
Active	Cc1cc(/C=C2\S/C(=N\c3ccccc3)N(C3CCCC3)C2=O)c(C)n1-c1ccc(C(F)(F)F)cc1
Active	COc1ccc(CNC2CCN(Cc3ccccc3)CC2)cc1OCc1ccccc1
Active	Cc1ccc(Nc2c(-c3ccc(F)cc3)nc3n2CCNC3)cc1
Active	CN(C)c1ccc(C(=O)N[C@@H](CSCCCC(=O)NO)C(=O)NCc2ccccc2)cc1
Active	c1ccc2c(NCC3CCCO3)nc(Nc3ccc4c(c3)OCO4)nc2c1
Active	Cn1cncc1/C=N/Nc1ccnc2cc(Cl)ccc12
Active	FC(F)(F)c1cccc(Nc2cc3[nH]c(Nc4ccc(N5CCNCC5)cn4)nc3cn2)c1
Active	CCN(CC)CCOc1ccc2c(=O)c3cc(F)c(F)cc3[nH]c2c1
Active	Cc1ccc(/C=C/c2ccc3ccccc3[n+]2C)cc1
Active	Cc1cc(Cl)c(S(=O)(=O)N2CCCC2)cc1OCC(=O)NC1CCCCC1
Active	COc1ccc2nc3cc(Cl)ccc3c(NCCCCCCN)c2c1
Active	CCN(CC)CCCN(CC)CCCCCCNc1ccnc2cc(Cl)ccc12
Active	CN(CCCNc1ccnc2cc(Cl)ccc12)C(=O)COc1ccccc1
Active	Nc1nc(N)c(-c2ccccc2)c(CCCOc2cccc(OCCCC(=O)O)c2)n1
Active	Nc1ccc(N2CCCCCC2)cc1
Active	COc1cc2[nH]c(C)c(-c3ccncc3)c(=O)c2cc1Cl
Active	Cc1ccc(S(=O)(=O)N[C@@H](CC(=O)NC(C)(C)C)C(=O)NCCNC(=O)c2cccc(C(F)(F)F)c2)cc1
Active	Clc1ccc2c(NCCNCc3ccncc3)ccnc2c1
Active	CCC(C)(C)n1nnnc1C(c1cc2ccc(C)cc2[nH]c1=O)N1CCN(c2ccccc2)CC1
Active	CN(C)c1ccc(CC(=O)N[C@H]2CNC[C@@H]2c2ccc(C(F)(F)F)cc2)cc1
Active	CCCCC1N=C(N)N=C(N)N1c1ccc(Cl)cc1
Active	O=S(=O)(NCC1(O)CCOc2ccccc21)c1cccc(Br)c1
Active	COc1cccc(N2C(N)=NC(N)=NC2(C)C)c1
Active	CC(C)N1CC2CC1CN2C(=O)c1ccnc(Nc2nc3cnc(-c4ccc(F)c(C(F)(F)F)c4)cc3[nH]2)c1
Active	Cc1ccc2[nH]c3c(NCCCN(C)C)ncnc3c2c1
Active	CC(C)CN(c1nc(C#N)ncc1Br)N(CCCN1CCN(C)CC1)C(=O)c1ccccc1
Active	c1ccc(-c2ccc(C3CNCCO3)nc2)cc1
Active	C/C=C1\CN2CCC3c4ccccc4NC3[C@@H]2C[C@@H]1CC1=NCCc2c1[nH]c1ccccc21
Active	CCCN(CCC)C(=O)CC[C@@H](C)[C@H]1CC[C@H]2[C@@H]3CC[C@@H]4CC5(CC[C@]4(C)[C@H]3C[C@H](OC(C)=O)[C@]12C)OOC1(CCCCC1)OO5
Active	Cc1c(O)c(=O)ccn1CCCCCCNc1ccnc2cc(Cl)ccc12
Active	COC1=CC(=O)N(C(=O)/C=C/[C@H](C)NC(=O)[C@H](CC(C)C)NC(=O)[C@H](CC(C)C)NC(=O)[C@H](C(C)C)N(C)C)[C@H]1C(C)C
Active	CN(CCCn1cc(CNc2ccnc3cc(Cl)ccc23)nn1)c1ccccc1
Active	O=C(CN1CCCCC1)Nc1cc(COC(=O)CCCCCCCN2CCCCC2)cc(Nc2ccnc3cc(Cl)ccc23)c1
Active	O=C1C(=O)N(CCCn2cc(COc3ccc(/C=N/Nc4ccnc5cc(Cl)ccc45)cc3)nn2)c2ccccc21
Active	CCCCN1C=CC=C/C1=C\c1sc2ccccc2[n+]1CC
Active	Cc1cc(CN2CCCC2)c(C)n1Nc1ccnc2cc(Cl)ccc12
Active	CCCCCCC1CCC(O)(C(C)(O)C(=O)NC2C(=O)N3NCCCC3C(=O)N(O)C(COC)C(=O)NCC(=O)N3NCCCC3C(=O)N(O)C(C)C(=O)OC2C)OC1C
Active	CN1CCCN(S(=O)(=O)c2ccc(-c3ccc4ccnc(Nc5ccc(OCc6cccc(F)c6)c(Cl)c5)c4c3)cc2)CC1
Active	CC(=O)OC1(C)CCC2CC1OO[C@]2(CSc1ccccc1)c1ccccc1
Active	CC(C)CN1C(=O)c2ccccc2[C@H](C(=O)Nc2ccc(F)c(C#N)c2)[C@H]1c1cncc(C#N)c1
Active	CC[C@@H]1OC(=O)[C@@H](C)[C@H](O)[C@@H](C)[C@H](O[C@H]2O[C@@H](C)C[C@@H](N(C)C)[C@@H]2O)[C@@](C)(O)C[C@H](C)CN(CCCNCc2ccc3ccccc3n2)[C@@H](C)[C@H](O)[C@@]1(C)O
Active	c1cc2cc(CCCCc3cc4ccc(C5=NCCN5)cc4o3)oc2cc1C1=NCCN1
Active	c1ccc2c(c1)nc(NCCCNCCCNc1nc3ccccc3n3cccc13)c1cccn12
Active	c1ccc(CCc2nc3cccnc3n2C2CCN(C3CCN(Cc4ccccc4)CC3)CC2)cc1
Active	CCN(CC)c1ccc(N=Cc2ccc(Sc3nc4ccccc4s3)o2)cc1
Active	c1ccc2c(c1)c1c(c3ccccc32)CN2CCCC2C1
Active	COc1ccc(C=NNc2nc3cc(Cl)ccc3[nH]2)cc1OC
Active	O=C(Cn1c(-c2ccccn2)nc2ccccc21)c1ccc(-c2ccccc2)cc1
Active	O=c1cc(CNCCCCCCNc2ccnc3cc(Cl)ccc23)n(C2CC2)cc1OCc1ccccc1
Active	COC1=CC(c2ccc[nH]2)=N/C1=C\c1[nH]ccc1Cc1ccc(OC)cc1
Active	CCCCN(C(=O)Nc1c(C(C)C)cccc1C(C)C)C(CC)c1nc2ccccc2c(=O)n1-c1cccc(Cl)c1
Active	COCCNC(=S)N(Cc1ccc(F)cc1)Cc1cc2ccc(C)c(C)c2[nH]c1=O
Active	CC(C)N(Cc1cccc(OCCCCCC(=O)O)c1)C(=O)c1ccc(-c2ccc3c(c2)OCO3)cc1
Active	COc1ccc(/C=C2\SC(=Nc3ccccc3OC)NC2=O)cc1
Active	CC(C)(C)NCCCCOc1ccc2c(=O)c3c(F)cc(F)cc3[nH]c2c1
Active	COc1cccc(-c2ccc(O)c(CN3CCC(Cc4ccccc4)CC3)c2)n1
Active	CN(c1ccccc1)c1cc[n+](Cc2ccc(OCCOc3ccc(C[n+]4ccc(N(C)c5ccccc5)c5ccccc54)cc3)cc2)c2ccccc12
Active	CC(C)CN1C(=O)c2ccccc2[C@H](C(=O)Nc2cccc(Cl)c2)[C@H]1c1cccs1
Active	CC(=O)N1CCN(c2ccc(C(=O)N[C@H](Cc3ccccc3)[C@@H](O)CNC(C)(C)c3ccccc3)cc2)CC1
Active	COc1ccc(F)cc1CNCCCNc1ccnc2cc(Oc3ccccc3)ccc12
Active	Oc1ccc(/C=N/CCNc2ccnc3cc(Cl)ccc23)cc1
Active	COc1cc2c(NC3CCN(Cc4ccccc4)CC3)nc(N3CCN(C)CC3)nc2cc1OCCCSC
Active	Cc1ccn2c(NC(C)(C)CC(C)(C)C)c(-c3ccccc3OC(=O)c3cccs3)nc2c1
Active	Cc1cc(NCCc2ccccc2)nc2cc(O)ccc12
Active	CC(CNC(=O)c1ccccc1)C(=O)OCC(=O)[C@@]12OC(C)(C)O[C@@H]1CC1C3CCC4=CC(=O)C=C[C@]4(C)[C@@]3(F)[C@@H](O)C[C@@]12C
Active	CC(C)(C)CC(C)(C)Nc1c(-c2ccccc2OC(=O)c2cccc(Cl)c2)nc2ccccn12
Active	O=C1c2cccc3c(Br)ccc(c23)C(=O)N1CCCCCCNc1ccnc2cc(Cl)ccc12
Active	COc1ccc2c(=O)c3c([nH]c2c1)CCCCC3
Active	CSc1cccc(NC(=O)C2c3ccccc3C(=O)N(CC(C)C)C2c2cccs2)c1
Active	CC1(C)N=C(N)N=C(N)N1c1ccc(Cl)cc1
Active	COc1ccc2nccc(N/N=C/c3ccc4c(c3)OCO4)c2c1
Active	CCC(=O)Oc1ccccc1-c1nc2ccccn2c1NC(C)(C)CC(C)(C)C
Active	S=C(NCCCNCCCCCCNCCCNC(=S)NCc1ccccc1)NCc1ccccc1
Active	OC(CNCC1CCCO1)Cn1c2ccc(Br)cc2c2cc(Br)ccc21
Active	COc1cccc(CCOc2ccc3c(c2)C(=O)N(C(C(=O)NC(C)(C)C)c2cccc(OC)c2)C(CO)C(=O)N3)c1
Active	CCN1C=CC(=Cc2ccc3cc(C)ccc3[n+]2C)C=C1
Active	O=C(CCC(c1ccc(F)c(F)c1)P(=O)(O)O)NO
Active	CCCCCc1ccc(OCCCC[n+]2cccc(C)c2C)c(CCCCC)c1
Active	N=c1n(Cc2ccccc2)c2ccccc2n1CC(O)c1ccc(Br)cc1
Active	O=c1cc(-c2cnn(Cc3ccc(F)cc3)c2)[nH]c2ccccc12
Active	Cc1cc(=O)c(-c2ccc(Oc3ccc(OC(F)(F)F)cc3)cc2)c(C)[nH]1
Active	Clc1ccc2/c(=N/c3ccc(Oc4ccccc4)cc3)ccn(CCCN3CCCCC3)c2c1
Active	OCC1CCCN1CCCCCCCCCCCCCCCCN1CCCC1CO
Active	Fc1ccc(CCOc2cnc(Cl)c3nnc(-c4ccc(OC(F)F)cc4)n23)cc1F
Active	CNCc1csc(NC(=O)c2cc(C(C)(C)C)nn2Cc2ccccc2)n1
Active	Cc1cc(Nc2ccc3c(c2)CCCC3)n2ncnc2n1
Active	CN(C)S(=O)(=O)c1ccc(Nc2c3ccc(N)cc3nc3cc(N)ccc23)cc1
Active	Cc1cc(N2CCCN(C)CC2)nc(NC2CCN(Cc3ccccc3)CC2)n1
Active	O=Cc1ccc(/C=N/CCNc2ccnc3cc(Cl)ccc23)cc1
Active	COc1ccc2nc3c(c(NCCCCCCCCCNc4c5c(nc6ccc(OC)cc46)CCCC5)c2c1)CCCC3
Active	CCOC1CCc2nc3cc(Cl)ccc3c(NCCCCCCCCCNc3c4c(nc5cc(Cl)ccc35)CCC(OCC)C4)c2C1
Active	Cc1cc(N2CCCNCC2)nc(NC2CCN(Cc3ccccc3)CC2)n1
Active	CC(=O)NC(c1ccc(N(C)C)cc1)c1cc(Cl)c2cccnc2c1O
Active	Cn1cc2c3cc(Cl)ccc3nc-2c2ccccc21
Active	CSc1cccc(NC(=O)C2C3C=CC4(O3)C2C(=O)N(C2CC2)C4C(=O)NC2CCCCC2)c1
Active	Nc1nc(N)c2cc(S(=O)(=O)N3CCCCC3)ccc2n1
Active	N/C(CC(O)c1cc2ccccc2c2ccccc12)=N\N=C1CCCCCC1
Active	OC(CNCCC1CCCC1)c1cc(C(F)(F)F)nc2c(C(F)(F)F)cccc12
Active	Nc1noc2cccc(OC3CCNCC3)c12
Active	CCN(CC)CCCCC(CCCCN(CC)CC)Oc1ccnc2cc(Cl)ccc12
Active	C[C@@H]1CC[C@@H]2[C@]34OO[C@@](C)(CC[C@@H]13)O[C@H]4OC(OCC1CC1)[C@]2(C)O
Active	Nc1ncccc1CC(O)c1cccc(Cl)c1Cl
Active	CCOC(=O)CCCCC(=O)c1[nH]c(=O)[nH]c1Cn1ccnc1
Active	COc1ccc(-c2noc(N3CCc4ccccc4C3)n2)cc1
Active	CCN(CC)CCNc1cc(Cl)cc2nc3c4ccccc4n(CCN4CCCC4)c3cc12
Active	CCN(CC)CCCNCCCCCCNc1ccnc2cc(Cl)ccc12
Active	COc1ccc2nccc([C@H](O)[C@H]3C[C@@H]4CCN3C[C@@H]4/C=C/c3ccc(-c4ccccc4)cc3)c2c1
Active	COc1ccc(N2CCCC3(C2)CN(c2nncs2)CCO3)cc1
Active	O=C(NCCNc1ccnc2cc(Cl)ccc12)N[C@@H]1C(=O)N(C2CCCCC2)[C@@H]1/C=C/c1ccccc1
Active	Cc1noc(C)c1S(=O)(=O)N(Cc1ccccc1)CC(O)CN1CCC(NC(=O)Cc2cccs2)C1
Active	CC(C)CN1C(=O)c2ccccc2[C@H](C(=O)Nc2ccc(Cl)c(C#N)c2)[C@H]1c1cccs1
Active	O=C(Nc1ccc(C(=O)Nc2cccc(C3=NCCN3)c2)cc1)c1ccc(C2=NCCN2)cc1
Active	CCNCCNc1cc(-c2ccc(C(F)(F)F)cc2)c(C#N)c2nc3cc(Cl)ccc3n12
Active	O=C1C=C(CCCCC[P+](c2ccccc2)(c2ccccc2)c2ccccc2)C(=O)c2ccccc21
Active	C/C(=N/c1ccnc2cc(Cl)ccc12)NC1CCN(C)CC1
Active	Clc1ccc(C(Nc2ccc(Nc3ccnc4cc(Cl)ccc34)cc2)c2nnnn2C2CCCCC2)cc1
Active	Oc1ccc(-c2ccnc3cc(Cl)ccc23)cc1CNCC1(O)CCCCC1
Active	COc1ccc(OC)c(-c2ccc(O)c(CNCCc3ccc(F)cc3)c2)c1
Active	CCOC(=O)c1cccc(NC(=O)CC2C(=O)N(c3ccccc3)C(=O)N2C2CCCC2)c1
Active	CCCCCCCCCn1c2c(c(=N)c3c1CCC3)CCCC2
Active	CC1CCN(C2CCN(c3cc(C(=O)Nc4cccc(Cl)c4)cc(C(F)(F)F)c3)CC2)CC1
Active	CN(C)c1ccc(C=Cc2nc(=O)c3ccccc3o2)cc1
Active	CCCC[P+](CCCC)(CCCC)CCCCCCCCCCC1=C(C)C(=O)c2ccccc2C1=O
Active	O=C(Nc1cccc(Cl)c1)c1cc(N2CCC(N3CCCCC3)CC2)cc(C(F)(F)F)c1
Active	CC(C)CCN(CCC(C)C)CC(O)Cn1c2ccc(Cl)cc2c2cc(Cl)ccc21
Active	COc1ccc2cc1Oc1ccc(cc1)C[C@H]1c3cc(c(OC)cc3CCN1C)Oc1c(O)c(OC)cc3c1[C@@H](C2)NCC3
Active	COc1cc2c(cc1OC)-c1cc3ccc4c(c3c[n+]1CC2)OCO4
Active	CSCCN1CCc2ccc3[nH]cc(-c4cccc(Cl)c4)c3c2C1
Active	CN1CCC(c2nc(-c3ccc(F)cc3)c(-c3ccnc(Nc4ccc(N5CCN(C)CC5)cc4)n3)s2)CC1
Active	CNc1nc(Nc2ccc(OC)cc2)nc2ccccc12
Active	CCOC(=O)C1=C(C)NC2=C(C(=O)CC(c3ccc(OC)c(OC)c3)C2)C1c1ccc(Cl)c(Cl)c1
Active	COC(=O)c1c[nH]c2cc(CCN3CCN(Cc4ccc(OC)cc4)CC3)ccc2c1=O
Active	CCCOC(=O)C1=C(C)NC2=C(C(=O)CC(c3ccc(OC)c(OC)c3)C2)C1c1cccc(Br)c1
Active	COc1ccc2nccc(NC(c3cccc(Cl)c3)c3ccc(CN4CCOCC4)c(Cl)c3)c2c1
Active	Clc1ccc2/c(=N/c3ccc(-c4ccccc4)cc3)ccn(CCN3CCCC3)c2c1
Active	CC1(CC(=O)NCc2ccccn2)CC2(CCCCC2)OO1
Active	Cc1[nH]nc2c1C(c1cc(F)cc(N3CCC(C(=O)O)CC3)c1)(C(C)C)C(C#N)=C(N)O2
Active	N=C(Nc1ccccc1)Nc1ccc(-c2ccc(-c3ccc(NC(=N)Nc4ccccc4)cc3)s2)cc1
Active	CC(=O)O[C@H]1C[C@H]2[C@@H]([C@H](OC(C)=O)C[C@@H]3C[C@H](N)CC[C@@]32C)[C@@H]2CC[C@H]([C@H](C)CCCNCCNc3ccnc4cc(Cl)ccc34)[C@@]12C
Active	CN(CCCNc1ccnc2cc(Cl)ccc12)C(=O)c1cccc(C(F)(F)F)c1
Active	CC(C)(C)NCCNc1ccnc2cc(C(F)(F)F)ccc12
Active	C=CCN1C=CC(=Cc2sc3ccccc3[n+]2C)c2ccccc21
Active	CC(C)CN1C(=O)c2ccccc2C(C(=O)Nc2ccccc2F)C1c1cccs1
Active	Cc1nc(-c2nc3c(s2)CN(C(=O)c2ccncc2)CC3)cs1
Active	COc1ccc2c(c1)C=C/C(=C\c1sc3ccccc3[n+]1C)N2C
Active	CCN(CC)CCCC(C)Nc1ccnc2c(NC(=O)CCCCC(=O)Nc3cccc4c(NC(C)CCCN(CC)CC)ccnc34)cccc12
Active	CN(C)c1ccc(-c2cc(-c3ccccc3)[s+]c(-c3ccccc3)c2)cc1
Active	CCCCCC1(OC)CCC(CC(=O)OC)OO1
Active	CS(=O)(=O)N1CCCCC1C(=O)NCc1ccc(OC2CCN(CC(c3ccccc3)c3ccccc3)CC2)cc1
Active	CN1CCN(CCNc2cc(/C=C/c3ccc(F)cc3)nc3ccc(Cl)cc23)CC1
Active	COc1ccc2nc3ccccc3c(N)c2c1
Active	CN1CCc2cc3c4cc2[C@@H]1Cc1ccc(O)c(c1)Oc1ccc(cc1)C[C@H]1c2c(cc(O)c(c2O4)O3)CCN1C
Active	CSc1nc(NCCCCNc2ccnc3cc(Cl)ccc23)c(C#N)c(-c2ccc([N+](=O)[O-])cc2)n1
Active	COc1cc2[nH]c3ccc(Nc4cccc(OC(F)(F)F)c4)cc3c(=O)c2cc1F
Active	CC(C)CN1C(=O)c2ccccc2[C@H](C(=O)Nc2ccc(F)c(C#N)c2)[C@H]1c1ccnnc1
Active	Oc1ccc(-c2ccccc2)cc1CNC1CCCCC1
Active	COc1ccc(C2CC(c3ccc(OCc4cn(CCNc5ccnc6cc(Cl)ccc56)nn4)cc3)=NN2C(C)=O)cc1OC
Active	COc1ccc2cc1Oc1ccc(cc1)C[C@@H]1c3cc(c(OC)cc3CCN1C)Oc1c(OC)c(OC)cc3c1[C@H](C2)N(C)CC3
Active	O=C(CN(Cc1ccc(C(=O)NO)cc1)C(=O)c1cccc2ccccc12)NC1CCCCC1
Active	O=C(CN1CCCCC1)Nc1cc(Nc2ccnc3cc(Cl)ccc23)cc(C(=O)N2CCN(c3ccccc3)CC2)c1
Active	O=C(N1CCN(c2ccc(C(F)(F)F)cc2[N+](=O)[O-])CC1)C(Cl)(Cl)Cl
Active	CN(CCn1cc(CNc2ccnc3cc(Cl)ccc23)nn1)Cc1ccccc1
Active	CC(C)CC(C(=O)NO)C(=O)N(CCCN1CCN(CCCNc2ccnc3cc(Cl)ccc23)CC1)CC(C)C
Active	Cc1[nH]nc2c1C(c1cc(C#N)cc(-c3ccc(S(=O)(=O)N(C)C)s3)c1)(C(C)C)C(C#N)=C(N)O2
Active	COc1ccc(S(=O)(=O)N(C)CCCNc2ccnc3cc(Cl)ccc23)cc1
Active	COCCNC(=O)c1ccc(OC2CCN(CC(c3ccccc3)c3ccccc3)CC2)c(OC)c1
Active	CCC(C(=O)Oc1ccccc1-c1nc2ccccn2c1NC(C)(C)CC(C)(C)C)c1ccccc1
Active	CC(=O)N(C1=C(N2CCCCC2)C(=O)c2ccccc2C1=O)c1ccc(F)c(F)c1
Active	CCCCCCCCCCCC[N+](C)(C)CCC
Active	CC1(CI)CCOOC2(c3ccccc3)C3CCC(C3)C2OO1
Active	O/N=C1\CC2(N3CCCCC3)CC(c3ccccc3)C1C(c1ccccc1)C2
Active	NCCN1CCC2(N3CCCCC3)CC(c3ccc(Cl)cc3)C1C(c1ccc(Cl)cc1)C2
Active	CCCCC[C@]1(OC)CC[C@H](CC(=O)OC)OO1
Active	CCCCC[C@]1(OC)CC[C@@H](CC(=O)OC)OO1
Active	CN(C)C(=O)c1cnc(Oc2ccc3c(c2)B(O)OC3)cn1
Active	O=c1c2ccccc2ncn1CC1(O)C[C@@H]2NCC[C@H](O)[C@@H]2O1
Active	c1ccn2c(Sc3ncnc4sccc34)nnc2c1
Active	Cc1ccc(-n2c(Sc3ncnc4sccc34)nnc2N2CCCC2)cc1
Active	Cc1cccc(CC(=O)Nc2ccc(NC(=O)/C=C/c3ccc(-c4ccc([N+](=O)[O-])cc4)o3)cc2C(=O)c2ccccc2)c1
Active	Cc1cc(NC2Cc3cc(F)c(F)cc3C2)n2nc(C(F)(F)F)nc2n1
Active	O=C(NCCN1CCCC1)c1cc(N2CCC(N3CCOCC3)CC2)nc2ccc(Cl)cc12
Active	CSc1nc2nc(C)cc(Nc3ccc(Cl)cc3)n2n1
Active	COC(=O)c1ccc2[nH]c(NCCCNC(=O)c3cc(Cl)cc(Cl)c3)nc2c1
Active	Cc1ccc(Nc2c3ccc(N)cc3nc3cc(N)ccc23)cc1
Active	O=S(=O)(NCCCCNc1ccnc2cc(Cl)ccc12)c1ccc(Br)cc1
Active	O=C1c2cccc([N+](=O)[O-])c2C(=O)N1CCCCCCNc1ccnc2cc(Cl)ccc12
Active	c1ccc2c(NCCCCCCCCCNc3c4c(nc5ccccc35)CCCC4)c3c(nc2c1)CCCC3
Active	COc1cc2c(NC3CCN(C)CC3)nc(N3CCCN(C)CC3)nc2cc1OCCCC(C)C
Active	Cc1cccc(C)c1Nc1nc(NCCCCCNc2nc(Nc3ccc(C#N)cc3)nc(Nc3c(C)cccc3C)n2)nc(Nc2ccc(C#N)cc2)n1
Active	CC(=O)N(O)CCC(c1ccc(Cl)c(Cl)c1)P(=O)(O)O
Active	COC(=O)CC[C@@H](C)[C@H]1CC[C@H]2[C@@H]3CC[C@@H]4CC5(CC[C@]4(C)[C@H]3C[C@H](OC(C)=O)[C@]12C)OOC1(CCCCC1)OO5
Active	CCN1CCN(Cc2c(O)ccc3c(=O)c(Oc4ccccc4C(C)C)c(C(F)(F)F)oc23)CC1
Active	COc1ccc(C2CC(=O)C3=C(C2)NC(=O)CC3c2ccc([N+](=O)[O-])cc2)cc1OC
Active	CC(=O)CCC(=O)NCCCN1CCN(CCCNc2ccnc3cc(Cl)ccc23)CC1
Active	C=CCNC(=S)N1CCc2c([nH]c3ccccc23)C1C(F)(F)F
Active	Nc1ncc(-c2ccc(C(=O)O)cc2)nc1-c1ccc(C(F)(F)F)cc1
Active	O[C@H](c1ccnc2ccccc12)[C@@H]1C[C@@H]2CCN1C[C@@H]2/C=C/c1ccc(-c2ccccc2)cc1
Active	CC[C@@H]1OC(=O)[C@@H](C)[C@H](O)[C@@H](C)[C@H](O[C@H]2O[C@@H](C)C[C@@H](N(C)C)[C@@H]2O)[C@@](C)(O)C[C@H](C)CN(CCNC(=O)Nc2ccc3ccccc3c2)[C@@H](C)[C@H](O)[C@@]1(C)O
Active	CCN(CC)CCNc1ccnc2cc(OC)ccc12
Active	C/C(=N/c1ccnc2cc(Cl)ccc12)NC1CCN(C(C)C)CC1
Active	CCCN(CCC)Cc1cc(C(=O)N[C@H](Cc2ccccc2)[C@@H](O)CN[C@@H](C)c2ccccc2)ccc1O
Active	C=C(C)C[C@@H]1C[C@H](C)[C@H]2CC[C@H](C)[C@@]3(N=C=S)CCC(=C)[C@@H]1[C@H]23
Active	CC(C)C(=O)NCCCN1CCN(CCCNc2ccnc3cc(Cl)ccc23)CC1
Active	N=C(N)Nc1ccc(Oc2ccc(NC(=O)CCCCCCCN)cc2)cc1
Active	N#Cc1ccc(NC(=O)CCCC(=O)O)cc1
Active	CN1CCN(S(=O)(=O)c2ccc(-c3ccc4ncc(C#N)c(Nc5ccc(OCc6cccc(F)c6)c(Cl)c5)c4c3)cc2)CC1
Active	Cc1cn([C@@H]2C[C@@H](NC(=O)CC3CCC4(CC3)OOC3(OO4)C4CC5CC(C4)CC3C5)[C@H](CO)O2)c(=O)[nH]c1=O
Active	CCCCCN(CCCCC)C(O)c1cc2c(c3ccccc13)CCCC2
Active	COc1cc(NC(C)CCCN(Cc2ccccc2OC)C(=O)c2ccc(Cl)c([N+](=O)[O-])c2)c2ncccc2c1
Active	COc1cc2nc(N3CCN(C)CC3)nc(NC3CCN(Cc4cccc(F)c4)CC3)c2cc1OC
Active	CN1CCN(c2ccc3nc(N)n(CC(O)c4ccc(C(F)(F)F)cc4Cl)c3n2)CC1
Active	CN(C)c1ccc(/C=C2/SC(=Nc3ccccc3)NC2=O)cc1
Active	Nc1cc(C(=O)Nc2cccc(C3=NCCN3)c2)ccc1C(=O)Nc1cccc(C2=NCCN2)c1
Active	Cc1cc(C)cc(CN2C[C@H]3COC[C@H](N4CCN(C)CC4)[C@H]3C2)c1
Active	CCOC(=O)C1=C(C)NC2=C(C(=O)C(C(=O)OC)C(C)C2)C1c1cc(Br)c(OC)c(OC)c1
Active	COc1cc2c(c(OC)c1CN1CCN(c3ccccc3)CC1)C(=O)c1ccccc1C2=O
Active	CCN(CC)CCCCCOc1ccc2c(=O)c3ccc(OCCCCCN(CC)CC)cc3oc2c1
Active	CCc1nc2ccccc2n1-c1ccc(C(=O)NC2CC2)s1
Active	Nc1nc(N)c(-c2cccc(Cl)c2)c(CCCOc2cccc(OCCCC(=O)O)c2)n1
Active	CC1=C[C@H]2[C@H](CC1)[C@@](C)(C#N)CC[C@@H]2[C@@]1(C)CC[C@](C#N)(C(C)C)O1
Active	Cc1ccc2[nH]c3c(NCCN4CCCCC4)ncnc3c2c1
Active	CCOc1ccc(S(=O)(=O)N=C2C=C(Nc3ccc(O)cc3)C(=O)c3ccccc32)cc1
Active	CC(C)(NC[C@H](O)[C@@H](Cc1ccccc1)NC(=O)c1ccc2cc[nH]c2c1)c1ccccc1
Active	Nc1nc2c(c(N3CCCC(c4nnc5ccccn45)C3)n1)CCNC2
Active	N=c1n(CCN2CCCC2)c2ccccc2n1CC(O)c1ccc(Cl)c(Cl)c1
Active	CCCCNCCCOc1ccc2c(=O)c3c(Cl)cc(Cl)cc3[nH]c2c1
Active	Cc1cc(C)c2c(c1)-c1c(ssc1=S)C(C)(C)N2C(=O)COc1nc2ccccc2s1
Active	C[n+]1c(C=CNc2ccccc2)n(-c2ccccc2)c2ccc(Cl)cc21
Active	CC(C)(C)c1cccc2ncn(CC(=O)C[C@H]3NCCC[C@@H]3O)c(=O)c12
Active	C1CCC(CN2CCc3nc(N4CCCCC4)sc3C2)CC1
Active	CSc1cc2c(cc1NC(=O)NCCn1ccnc1)OCCO2
Active	COc1ccc2nc(C)cc(NN=Cc3cccs3)c2c1
Active	COc1ccccc1NC(=O)N(CCC(C)C)C(C)c1nc2ccccc2c(=O)n1-c1ccccc1Cl
Active	COc1ccccc1Nc1nc(Cl)nc(Nc2ccc(Nc3ccnc4cc(Cl)ccc34)cc2)n1
Active	O=C(O)c1ccc(/C=N/CCNc2ccnc3cc(Cl)ccc23)cc1
Active	N=c1ncccn1CCCCCCCCCCCCn1cccnc1=N
Active	O=C(CC1CCCC1)NC(C(=O)NO)c1ccc(-c2cc(F)c(F)c(F)c2)cc1
Active	CCN1C(=Cc2sc3ccc(OC)cc3[n+]2CC)C=Cc2ccccc21
Active	Clc1cccc(Nc2nc(NCc3ccco3)c3ccccc3n2)c1
Active	COc1ccc(CCN2C(=O)N(CC(C)C)C(=O)C23CCN(Cc2ccccc2O)CC3)cc1
Active	O=C(/C(=C/c1ccc(Cl)cc1)Oc1ccc(/C=N/Nc2ccnc3cc(Cl)ccc23)cc1)c1ccc(Cl)cc1
Active	COc1c(C)c(CN(CCNc2ccnc3cc(Cl)ccc23)CC(C)(C)C)c(OC)c2ccccc12
Active	Oc1ccc(CN2CCCCC2)nc1-c1ccccc1
Active	O=c1c(CO)c(-c2ccc(Cc3ccc(OC(F)(F)F)cc3)cc2)[nH]c2cc(Cl)ccc12
Active	CCOC(=O)c1[nH]c2ccc(C)cc2c1N=NN(C)C
Active	COc1cc2nc(N3CCCCC3)nc(NC3CCN(CC4CCCCC4)CC3)c2cc1OC
Active	Clc1ccc2c(NCCCNc3nccc(Nc4ccccc4)n3)ccnc2c1
Active	NC(=O)c1ccc(C(=O)NCCCN2CCN(CCCNc3ccnc4cc(Cl)ccc34)CC2)cc1
Active	Nc1nc(N)c(-c2cccc(Cl)c2)c(CCCOc2cccc(OCC(=O)O)c2)n1
Active	Cc1ccc(Nc2nc(NCc3ccco3)c3ccccc3n2)cc1
Active	CCOC(=O)C1CCN(C(=O)c2c(C)oc3c2C(=O)c2ccccc2C3=O)CC1
Active	CC1(CCOCc2ccccc2)CC2(CCCCC2)OO1
Active	CC1(C)NC(N)=NC(=N)N1OCCc1ccccc1
Active	CC1=C(CCCCCCCCCC[P+](c2ccccc2C)(c2ccccc2C)c2ccccc2C)C(=O)c2ccccc2C1=O
Active	CC1=C(CCCCCCCCCC[P+](c2ccccc2)(c2ccccc2)c2ccccc2)C(=O)c2ccccc2C1=O
Active	CC(C)c1nc(N2CCN(C(=S)NCc3ccccc3)CC2)c(C#N)c2c1COC(C)(C)C2
Active	CC(c1nc2ccc(Cl)cc2c(=O)n1C)N1CCN(S(=O)(=O)c2cccc3ccccc23)CC1
Active	Cc1ccc(Nc2ccnc(NCCNc3ccnc4cc(Cl)ccc34)n2)cc1
Active	COC(=O)C1=C(C)NC2=C(C(=O)CC(c3ccc(OC)cc3)C2)C1c1ccccc1F
Active	Clc1ccc2nc(/C=C/C=C/c3ccccc3)cc(NCCCCN3CCOCC3)c2c1
Active	O=C(Nc1ccc(C2=NCCN2)cc1)c1cc(Cl)c(C(=O)Nc2ccc(C3=NCCN3)cc2)cc1Cl
Active	CC(C)C(=O)NC(Nc1ccc([N+](=O)[O-])cc1)C(Cl)(Cl)Cl
Active	CCN(CC)CCCNCCOc1ccnc2cc(Cl)ccc12
Active	COc1ccc2nc3cc(Cl)ccc3c(NC(c3ccc(Cl)cc3)(c3ccc(Cl)cc3)c3ccc(CN4CCCC4)cc3)c2c1
Active	Clc1ccc2c(NCCCN3CCN(CCCN(Cc4ccnc5ccccc45)Cc4ccnc5ccccc45)CC3)ccnc2c1
Active	c1ccc2c(c1)c(N1CCCCCC1)cc[n+]2Cc1ccc(OCCOc2ccc(C[n+]3ccc(N4CCCCCC4)c4ccccc43)cc2)cc1
Active	COc1ccc2cc3[n+](cc2c1OCc1cn(-c2ccc(S([NH-])(=O)=O)cc2)nn1)CCc1cc2c(cc1-3)OCO2
Active	COc1ccc2cc3[n+](cc2c1OCc1cn(-c2ccc(S(=O)(=O)N4CCCCC4)cc2)nn1)CCc1cc2c(cc1-3)OCO2
Active	COc1ccc([N-]S(=O)(=O)c2ccc(-n3cc(COc4c(OC)ccc5cc6[n+](cc45)CCc4cc5c(cc4-6)OCO5)nn3)cc2)cc1
Active	COc1ccc2cc3[n+](cc2c1OCc1cn(-c2ccc(S(=O)(=O)[N-]c4ccccc4)cc2)nn1)CCc1cc2c(cc1-3)OCO2
Active	COc1ccc2cc3[n+](cc2c1OCc1cn(-c2ccc(S(=O)(=O)[N-]c4ccc(F)cc4)cc2)nn1)CCc1cc2c(cc1-3)OCO2
Active	COc1ccc2cc3[n+](cc2c1OCc1cn(-c2ccc(S(=O)(=O)[N-]c4ccc(Cl)cc4)cc2)nn1)CCc1cc2c(cc1-3)OCO2
Active	COc1ccc2cc3[n+](cc2c1OCc1cn(-c2ccc(S(=O)(=O)[N-]c4ccc(Br)cc4)cc2)nn1)CCc1cc2c(cc1-3)OCO2
Active	COc1ccc2cc3[n+](cc2c1OCc1cn(-c2ccc(S(=O)(=O)N4CCN(C)CC4)cc2)nn1)CCc1cc2c(cc1-3)OCO2
Active	O=C(CCCCCCC(=O)NN/C=C/c1cc(O)ccc1O)NO
Active	COc1ccc2cc3[n+](cc2c1OCc1cn(-c2ccc(S(=O)(=O)[N-]c4ccc([N+](=O)[O-])cc4)cc2)nn1)CCc1cc2c(cc1-3)OCO2
Active	O=C(/C=C/c1cccc([N+](=O)[O-])c1)NCCCCNc1c2ccccc2nc2ccccc12
Active	COc1ccc(S(=O)(=O)N=C2C=C(Nc3ccc(O)cc3)C(=O)c3ccccc32)cc1
Active	CCCCCC(=O)N1c2ccccc2NC2=C(C(=O)CC(c3ccc(OC)c(OC)c3)C2)C1c1ccc(C(F)(F)F)cc1
Active	CCCCCCCCCC[P+](c1ccccc1)(c1ccccc1)c1ccccc1
Active	[C-]#[N+][C@@]1(C)CC[C@H]2[C@H]3[C@@H](C(=C)CC[C@@H]31)[C@@H](C=C(C)C)C[C@@H]2C
Active	C=CCn1cc(C=NNc2nc3ccccc3[nH]2)c2ccccc21
Active	Cc1ccn2c(NC(C)(C)CC(C)(C)C)c(-c3ccccc3OC(=O)Cc3ccccc3)nc2c1
Active	CC(C)(C)C1CCC2(CC1)OOC1(CCC(C(C)(C)C)CC1)OO2
Active	COC(=O)c1c[nH]c2cc(CN3CCN(Cc4ccc(OC)cc4)CC3)c(OC)cc2c1=O
Active	O=C(NNc1ccccc1F)C1CCC1
Active	COc1cc2[nH]c3ccc(Oc4ccc(OC(F)(F)F)cc4)cc3c(=O)c2cc1F
Active	Clc1ccc2c(NCCCNc3ccnc(Cl)n3)ccnc2c1
Active	CC(CCCNCCO)Nc1ccnc2cc(Cl)ccc12
Active	Oc1cc(Cl)ccc1Oc1ccc(Cl)cc1CNCc1ccc2c(c1)CCO2
Active	O=C1c2ccccc2C(=O)N1CCCCCCCCCC[P+](C1CCCCC1)(C1CCCCC1)C1CCCCC1
Active	C[n+]1ccc(/C=C/c2c[nH]c3ccccc23)cc1
Active	Cc1c(CN2CCCC2)cc(-c2ccc(N)cc2)n1Nc1ccnc2cc(Cl)ccc12
Active	C=CC[N+](C)(CC=C)CCCCCCCCCCCC
Active	CCCCCCCCCCCCCCCC[N+](CC)(CC)CC
Active	COC1(c2ccc(OC(F)(F)F)cc2)C=CC2(CCCCC2)OO1
Active	CN(C)c1ccc(CNC(=O)[C@H]2CNC[C@@H]2c2ccc(C(F)(F)F)c(F)c2)cc1
Active	CN(C)c1ccc(CC(=O)N[C@H]2CNC[C@@H]2c2ccc(C(F)(F)C(F)(F)F)cc2)cc1
Active	COc1ccc(C(=O)/C=C(\O)C(F)(F)C(F)(F)F)c(O)c1
Active	C[C@H](NC(=O)[C@H]1CNC[C@@H]1c1ccc(C(F)(F)F)nc1)c1ccc(N(C)C)cc1
Active	CN(C)c1ccc(CC(=O)N[C@H]2CNC[C@@H]2c2cc3ccccc3o2)cc1
Active	COC(=O)c1c(Nc2ccccc2)n[nH]c1N
Active	Fc1cccc(COc2ccc(Nc3ncnc4sc(C#CCN5CCCC5)cc34)cc2Cl)c1
Active	CCOC(=O)C(=O)OC1(C)CCC2CC1OO[C@]2(C)CS(=O)(=O)c1ccccc1
Active	CC(C)C(=O)Oc1ccc(COP(=O)(CCCC(=O)N(C)O)OCc2ccc(OC(=O)C(C)C)cc2)cc1
Active	FC(F)(F)c1ccc(-c2c[nH]cc2C(c2ccc(Cl)cc2Cl)n2ccnc2)cc1
Active	Clc1ccc(C(c2c[nH]cc2-c2ccc(Cl)c(Cl)c2)n2ccnc2)c(Cl)c1
Active	CCN(CC)CCCC(C)Nc1ccc2nc3n(C)c4ccccc4cc-3c2c1
Active	CN(Cc1ccccc1)Cc1ccccc1CNc1ccnc2cc(Cl)ccc12
Active	CCN(CC)CCCC(C)Nc1c2ccc(Cl)cc2nc2[nH]c3ccccc3c12
Active	Nc1cc(/C=C/c2n[nH]c3ccccc23)nc2ccccc12
Active	O=C(NCCCNc1nc2ccccc2[nH]1)c1cccc(C(F)(F)F)c1
Active	CCC(CN1C(=N)NC(c2ccccc2)(c2ccccc2)C1=O)c1ccccc1
Active	O=C1c2ccccc2C(=O)N1CCCCCCCCNc1ccnc2cc(Cl)ccc12
Active	CCNCCNc1cc(-c2ccc(C(F)(F)F)cc2)c(C#N)c2nc3cccc(Cl)c3n12
Active	COc1ccccc1Nc1n[nH]c(N)c1C#N
Active	CCNCCNc1cc(-c2ccc(C(F)(F)F)cc2)c(C#N)c2nc3ncccc3n12
Active	c1ccc2c(NCCCCCCCCCCNc3c4c(nc5ccccc35)CCCC4)c3c(nc2c1)CCCC3
Active	CN1CCN=C1c1ccc(NC(=O)Nc2ccc(NC(=O)Nc3ccc(C4=NCCN4C)cc3)cc2)cc1
Active	CN(O)C(=O)CSC(c1cc(F)cc(F)c1)P(=O)(O)O
Active	CCC1N=C(N)N=C(N)N1c1ccc(Cl)cc1
Active	COC(=O)C1=C(C)NC2=C(C(=O)CC(c3ccc(OC)c(OC)c3)C2)C1c1cccc(Cl)c1Cl
Active	COc1ccc2c(c1)C(=O)C(c1cccc(Cl)c1)=[N+]2[O-]
Active	Cc1c(-c2ccc(Cc3ccc(OC(F)(F)F)cc3)cc2)[nH]c2cc(O)ccc2c1=O
Active	CC(C)(C)n1nnnc1C(c1cccc(Nc2ccnc3cc(Cl)ccc23)c1)N1CCOCC1
Active	c1ccc(Nc2nc(NCC3CCCO3)c3ccccc3n2)cc1
Active	CCN1CCN(c2nc(Cl)nc3c2ncn3CCCNc2ccnc3cc(Cl)ccc23)CC1
Active	CSCCC(C(=O)NCC(=O)O)N1C(=O)c2cc(NC(C)=O)ccc2NC(=O)[C@@H]1c1ccccc1
Active	CCCCC(=O)N(C)CCCNc1ccnc2cc(Cl)ccc12
Active	c1ccc(N2CCN(c3nc(NC4CCN(Cc5ccc6ccccc6c5)CC4)c4ccccc4n3)CC2)cc1
Active	Clc1ccc2c(NCCCNCc3cccnc3)ccnc2c1
Active	C[C@H]1[C@@H](OCc2ccc(CN3CCN(c4ccc([N+](=O)[O-])cc4)CC3)cc2)O[C@@H]2O[C@]3(C)CC[C@H]4[C@H](C)CC[C@@H]1[C@@]24OO3
Active	COc1ccc(F)cc1CNCCCNc1ccnc2cc(CC3CCCCC3)ccc12
Active	CN(Cc1ccc(Cl)cc1)Cc1cccc(CNc2ccnc3cc(Cl)ccc23)c1
Active	CCCCCCCCNC(=N)c1ccc(N2CCN(c3ccc(C(=N)NCCCCCCCC)cc3)CC2)cc1
Active	COc1ccc2nc3cc(Cl)ccc3c(NCCCN(CCCNc3c4ccc(Cl)cc4nc4ccc(OC)cc34)C(=O)C(COCc3ccccc3)NC(=O)OC(C)(C)C)c2c1
Active	O=C(Cc1cccs1)N1CCOc2c(cc(-c3csc4ccccc34)cc2OCCc2ccccn2)C1
Active	O=C(NCCc1ccccc1)c1cnc(NCCCn2ccnc2)nc1NCC1CCCCC1
Active	CC(CN(C)C)Nc1c2ccccc2[n+](C)c2c1[nH]c1ccccc12
Active	Cc1c(CNC[C@H]2CCCN3CCCC[C@@H]23)cc(-c2ccccc2)n1Nc1ccnc2cc(Cl)ccc12
Active	COc1cc2nc(N3CCN(C)CC3)nc(NC3CCN(Cc4ccccc4F)CC3)c2cc1OC
Active	Cc1ccc(Nc2c(-c3ccc(F)cc3)nc3n2CC(=O)NC3(C)C)cc1
Active	CC1(CS(=O)(=O)c2ccc(Cl)cc2)COC2(CCCCC2)OO1
Active	Clc1ccc2nc(/C=C/c3ccncc3)cc(NCCN3CCOCC3)c2c1
Active	CCOC(=O)C1=C(C)NC2=C(C(=O)CC(c3ccc(OC)cc3)C2)C1c1ccsc1
Active	CCCCCCCC/C=C\c1c(C)c(/C=C\CCCCCCCC)c2[n+](c1C)CCC2
Active	O=C(NC(c1ccccc1)c1ccccc1)N(Cc1ccccc1)CC(O)CN(CCN1CCOCC1)S(=O)(=O)Cc1ccccc1
Active	CC1(CCC(=O)NCc2cccc(CNC(=O)CCC3(C)OOC4(CCCCC4)OO3)c2)OOC2(CCCCC2)OO1
Active	CCN1/C(=C/c2ccc3cc(OC)ccc3[n+]2CC)Sc2cc(C)ccc21
Active	CC(C)CN1C(=O)c2ccccc2[C@H](C(=O)Nc2cccc(C(F)(F)F)c2)[C@H]1c1cccs1
Active	Clc1ccc2c(NCCNc3nccc(Nc4ccc(Br)cc4)n3)ccnc2c1
Active	CCN1CCC(NCCC(c2ccccc2)c2ccccc2)CC1
Active	CN1CCC(N2CCN(c3nccc4[nH]c(-c5ccc(F)c(F)c5)nc34)CC2)CC1
Active	CCc1c(C)[nH]c2cc(OCCOc3ccccc3)c(Cl)cc2c1=O
Active	CC1CCN(CCC(=O)Nc2cc(CO)cc(Nc3ccnc4cc(Cl)ccc34)c2)CC1
Active	COc1cc2[nH]c(C)c(-c3cc4ccccc4o3)c(=O)c2cc1Cl
Active	O=C(NCc1ccccc1)c1cnc(NCCC(c2ccccc2)c2ccccc2)nc1NC1CC1
Active	CCN1C(=S)NC2c3cc(C)ccc3OC13CCCC23
Active	C#CCNC(=O)c1ccc(OC2CCN(CC(c3ccccc3)c3ccccc3)CC2)c(OC)c1
Active	C[C@H]1[C@@H](OCCN(CCCCNc2ccnc3cc(Cl)ccc23)CCO[C@H]2O[C@@H]3O[C@]4(C)CC[C@H]5[C@H](C)CC[C@@H]([C@H]2C)[C@@]35OO4)O[C@@H]2O[C@]3(C)CC[C@H]4[C@H](C)CC[C@@H]1[C@@]24OO3
Active	CN(CCCNc1ccnc2cc(Cl)ccc12)C(=O)C(C)(C)CCl
Active	COc1ccccc1CN1CCC(S(=O)(=O)c2ccccc2)CC1
Active	CN(C)CCNCc1cc(-c2ccnc3cc(Cl)ccc23)ccc1O
Active	C/C(=N\OC(=O)Nc1ccccc1)NCCCCCCCCCCCCN/C(C)=N/OC(=O)Nc1ccccc1
Active	FC(F)(F)c1cccc2c1-c1ccccc1[I+]2
Active	N=C(N)c1ccc(NC(=O)c2cccc(C(=O)Nc3ccc(C(=N)N)cc3)c2)cc1
Active	S=C(NCCCNc1ccnc2cc(Cl)ccc12)N1CCCC1
Active	COc1ccc(/C=C/C(=O)c2ccccc2OCC(=O)NCCNc2ccnc3cc(Cl)ccc23)cc1
Active	COc1cc2c3c(c1O)Oc1ccc(cc1)C[C@H]1c4c(cc(OC)c(O)c4Oc4ccc(cc4)C[C@H]3N(C)CC2)CCN1C
Active	COc1ccc([P+](CCCCCCCCCCNC2=CC(=O)c3ccccc3C2=O)(c2ccc(OC)cc2)c2ccc(OC)cc2)cc1
Active	CCN(CC)CCCNCCCCNc1ccnc2cc(Cl)ccc12
Active	O=c1oc2c(O)c(O)c(O)c3c(=O)oc4c(O)c(O)cc1c4c23
Active	Cc1cccc(NC2=NC(N)=NC(C)(C)N2)c1
Active	CN(C)CCCNCc1cc(NC(=O)CN2CCCCC2)cc(Nc2ccnc3cc(Cl)ccc23)c1
Active	O=C1C(=O)N(CCCCn2cc(COc3ccc(/C=N/Nc4ccnc5cc(Cl)ccc45)cc3)nn2)c2ccc(F)cc21
Active	CN1CCC(Nc2nc(Nc3ccc(F)c(Cl)c3)nc3cccnc23)CC1
Active	N=C(Nc1ccc(-c2ccc(-c3ccc(NC(=N)NC4CCCC4)cc3)s2)cc1)NC1CCCC1
Active	COc1cccc(C(=O)NCc2nnc(S)n2-c2ccc(Cl)c(Cl)c2)c1
Active	O[C@@]1(c2cc3ccccc3s2)CN2CCC1CC2
Active	CC(=O)Oc1ccccc1-c1nc2ccccn2c1NC(C)(C)CC(C)(C)C
Active	CC(=O)Nc1ncc(S(=O)(=O)Nc2ccc3c(c2)OCCO3)s1
Active	CC1(C)N=C(N)N=C(N)N1c1cccc(Cl)c1
Active	O=C1C(CC(F)(F)F)=CC(O)(CSc2ccccc2)N1CCNc1ccnc2cc(Cl)ccc12
Active	CSc1ccc(C(SCC(=O)NO)P(=O)(O)O)cc1
Active	C=CCN1Cc2ccc(C(=O)NCc3ccccc3)cc2N=C1c1ccc(F)cc1
Active	CN(CCCNc1ccnc2cc(Cl)ccc12)C(=O)C1CCC1
Active	CCN(CC)CCCC(C)Nc1ccnc2cc(OC(F)(F)F)ccc12
Active	CCCCc1ccc(C(=O)N(C)CCCNc2ccnc3cc(Cl)ccc23)cc1
Active	NC1=NC(c2ccccc2)N(OCCCc2ccccc2)C(N)=N1
Active	c1cc2cc(CCCCCc3cc4ccc(C5=NCCN5)cc4o3)oc2cc1C1=NCCN1
Active	COc1cc(C(=N)NC(C)C)cc2cc(CCCCCc3cc4cc(C(=N)NC(C)C)cc(OC)c4o3)oc12
Active	c1ccc(C2=NN(c3ccccc3)N(c3ccccc3)N2)cc1
Active	C[C@H](CCCO)[C@H]1CC[C@H]2[C@@H]3[C@H](O)C[C@@H]4CC5(CC[C@]4(C)[C@H]3C[C@H](O)[C@]12C)OOC1(CCCCC1)OO5
Active	COc1cccc(-c2ccc(O)c(CN(C)CCc3ccc(OC)c(OC)c3)c2)n1
Active	Cc1oc2c(c1C(=O)N1CCC(C)CC1)C(=O)c1ccccc1C2=O
Active	CC[n+]1c(C=C2C=C(C)OC(C)=C2)sc2ccccc21
Active	Cc1ccc(S(=O)(=O)N[C@@H](CC(=O)NC(C)(C)C)C(=O)NCCNC(=O)c2cccc(C#N)c2)cc1
Active	O=C(CCCCN1CCCCC1)N1CCN(c2ccnc3cc(Cl)ccc23)CCN(c2ccnc3cc(Cl)ccc23)CC1
Active	COc1ccc(SCC2(O)C=C(CC(F)(F)F)C(=O)N2CCNc2ccnc3cc(Cl)ccc23)cc1
Active	COc1ccc(F)cc1CNCCCNc1ccnc2cc(CCc3ccccc3)ccc12
Active	FC(F)(F)c1ccccc1NC(=S)N1CCCN(c2nc3ccc(Cl)cc3s2)CC1
Active	Clc1ccc(C2(CNC3=NCCN3)CCCCC2)cc1
Active	COc1ccc2cc1Oc1ccc(cc1)C[C@H]1c3c(cc4c(c3Oc3cc5c(cc3OC)CCN[C@@H]5C2)OCO4)CCN1C
Active	Cc1ccc(C(=O)N(C)CCCNc2ccnc3cc(Cl)ccc23)cc1
Active	COc1ccc(N2C(N)=NC(N)=NC2(C)C)cc1
Active	CC[n+]1c(SC)ccc2cc(OC)ccc21
Active	Cc1nn(-c2ccccc2)c2nc(-c3ccc4ccccc4c3)c(C#N)c(-c3ccccc3O)c12
Active	COc1ccc([P+](CCCCCCCCCCC2=C(C)C(=O)c3ccccc3C2=O)(c2ccc(OC)cc2)c2ccc(OC)cc2)cc1
Active	CC[n+]1c(/C=C/c2ccc(F)cc2)ccc2ccccc21
Active	CCC(=O)NC(c1ccccc1Cl)c1cc(Cl)c2cccnc2c1O
Active	O=c1c2ccccc2[nH]c2cc(Cl)ccc12
Active	CC(C)CNC(=O)c1cnc(NCCCN)nc1NC1CCCC1
Active	CC[n+]1c(/C=C2\Sc3ccc(OC)cc3N2C)ccc2cc(C)ccc21
Active	C[N+](C)(C)CCCCCCCCCCCC[N+](C)(C)C
Active	CCN(CC)CCNCCNc1ccnc2cc(Cl)ccc12
Active	C=CCc1cc(-c2cc(CC=C)c(O)c(CN(CC)CC)c2)cc(CN(CC)CC)c1O
Active	CC1(C)CC(=[N+]2CCCC2)C=CN1Cc1ccccc1
Active	FC(F)(F)Oc1cccc2c1-c1ccccc1[I+]2
Active	Cc1[nH]c(C(=O)N2CCC2)c(C)c1Cc1ccc(C(F)(F)F)nc1
Active	C[C@@H](NC(=O)[C@H]1CNC[C@@H]1c1ccc(C(F)(F)F)cc1)c1ccc(N(C)C)cc1
Active	CN(C)c1ccc(CNC(=O)[C@H]2CNC[C@@H]2c2ccc(Cl)c(Cl)c2)cc1
Active	COc1ccc(-c2ccc(/C=C/C(=O)Nc3ccc(NC(=O)Cc4ccc(C)cc4)c(C(=O)c4ccccc4)c3)o2)cc1
Active	Cc1ccc(S(=O)(=O)N[C@@H](CC(=O)NC(C)(C)C)C(=O)NCCNC(=O)c2ccc(Cl)cc2)cc1
Active	C/C1=C(\CCOC(=O)[C@@H](N)CCCCN)SS/C(CCOC(=O)[C@@H](N)CCCCN)=C(/C)N(C=O)CCCCCCCCCCCCN1C=O
Active	Cc1cc(N2CCN(c3ccnc4cc(Cl)ccc34)CC2)nc(Cl)n1
Active	Clc1ccc(-c2c[nH]cc2C(c2ccc(Cl)cc2)n2ccnc2)cc1
Active	Cc1cc(Nc2cccc(Cl)c2)n2nc(C(C)(F)F)nc2n1
Active	c1cnc(Nc2ccnc3cc(-c4cnc(N5CCNCC5)nc4)ccc23)cn1
Active	CN1CCc2ccc(Nc3nnc(-c4cccc(-c5cccnc5)c4)o3)nc2C1
Active	C=Cc1c2nc3ccccc3c-2c(OC)cn1CC
Active	Cc1cc(N2CCN(c3ccnc4cc(Cl)ccc34)CC2)nc(N2CCOCC2)n1
Active	Cc1cc(N2CCN(c3ccnc4cc(Cl)ccc34)CC2)nc(NC2CCCCC2)n1
Active	Fc1ccc(Nc2nccc(N3CCN(c4ccnc5cc(Cl)ccc45)CC3)n2)cc1
Active	COc1ccc(Nc2nc(C)cc(N3CCN(c4ccnc5cc(Cl)ccc45)CC3)n2)cc1
Active	Cc1cc(N2CCN(c3ccnc4cc(Cl)ccc34)CC2)nc(Nc2ccccc2)n1
Active	Cc1cc(N2CCN(c3ccnc4cc(Cl)ccc34)CC2)nc(Nc2ccc(F)cc2)n1
Active	Clc1ccc(Nc2nccc(N3CCN(c4ccnc5cc(Cl)ccc45)CC3)n2)cc1
Active	Clc1ccc2c(N3CCN(c4ccnc(Nc5ccc(Br)cc5)n4)CC3)ccnc2c1
Active	Cc1cc(N2CCN(c3ccnc4cc(Cl)ccc34)CC2)nc(Nc2ccc(Cl)cc2)n1
Active	Cc1cc(N2CCN(c3ccnc4cc(Cl)ccc34)CC2)nc(Nc2ccc(Br)cc2)n1
Active	OCCNc1nccc(N2CCN(c3ccnc4cc(Cl)ccc34)CC2)n1
Active	Cc1cc(N2CCN(c3ccnc4cc(Cl)ccc34)CC2)nc(NCCO)n1
Active	COc1cc(Nc2nccc(N3CCN(c4ccnc5cc(Cl)ccc45)CC3)n2)cc(OC)c1
Active	COc1cc(Nc2nc(C)cc(N3CCN(c4ccnc5cc(Cl)ccc45)CC3)n2)cc(OC)c1
Active	COc1c(CN(CCNc2ccnc3cc(Cl)ccc23)CC(C)(C)C)c(C(F)(F)F)c(OC)c2ccccc12
Active	C=CC1CN2CCC1CC2C(OC(=O)C1CC1)c1ccnc2ccccc12
Active	CN1CCCC1c1ccc(C(=O)N2CCc3ccccc3C2)s1
Active	NC1=NC(c2ccccc2)N(c2ccccc2)C(N)=N1
Active	COC1=CC(C)=C[C@@H](C)[C@@H](O)[C@H](C)CC(C)=CC=C[C@H](OC)[C@@H](C(C)C(O)[C@H](C)[C@@]2(O)C[C@@H](O)[C@H](C)[C@@H](C(C)C)O2)OC1=O
Active	CCN(CC)Cc1cc(-c2ccc(N)cc2)n(Nc2ccnc3cc(Cl)ccc23)c1C
Active	CCN1/C(=C/c2sc3ccccc3[n+]2CC)Sc2ccccc21
Active	FC1(F)CC(c2nc3cnc(Nc4ccc(C(F)(F)F)cn4)cc3[nH]2)C1
Active	N#Cc1ccc(N2CCC(NCCC(O)c3ccc(F)c4ccccc34)CC2)c(Br)c1
Active	Cc1ccc2c(c1)C=C/C(=C\c1sc3ccccc3[n+]1C)N2C
Active	COc1cc(OC)cc(C(=O)N(C)CCCNc2ccnc3cc(Cl)ccc23)c1
Active	C[C@H]1[C@@H](CC(=O)OC[C@H]2C[C@H]3[C@@H]4CCc5cc(OCc6ccccc6)ccc5[C@H]4CC[C@]3(C)[C@H]2O)O[C@@H]2O[C@@]3(C)CC[C@H]4[C@H](C)CC[C@@H]1[C@@]24OO3
Active	Clc1ccc2c(NCCCCCCNc3nc(Cc4ccccc4)c(N4CCOCC4)o3)ccnc2c1
Active	O=C1C(NC2CCCC2)=C(N2CCOCC2)C(=O)c2ccccc21
Active	CCOC(=O)C1CCC2(CC1)OOC1(OO2)C2CC3CC(C2)CC1C3
Active	CN(C)c1ccc(C(=O)N[C@@H](CSCCCC(=O)NO)C(=O)Nc2ccc(-c3ccccc3)cc2)cc1
Active	O=C1C(O)c2ccccc2N1CCn1cc(COc2ccc(CNNc3ccnc4cc(Cl)ccc34)cc2)nn1
Active	COc1cc2nc(Nc3ccc(F)cc3)nc(N)c2cc1OC
Active	CCOC(=O)c1cnc2ccc(OCC)cc2c1NCCCN(CC)CC
Active	Clc1ccc(Nc2nc(Nc3ccc(Cl)cc3)c3ccccc3n2)cc1
Active	COc1ccccc1N1C(=N)S/C(=C/c2ccc(N(C)C)cc2)C1=O
Active	C=CCN1CCC(CNc2ccnc3ccccc23)C(C)(C)C1
Active	CCOc1cc(C2CC(c3ccc(O)cc3)=NN2C(=O)c2cccnc2)ccc1OC
Active	CCN(CC)CCCN/C(=N\c1ccnc2cc(Cl)ccc12)c1cccnc1
Active	Cc1nn(-c2ccccc2)c2nc(-c3ccc(I)cc3)c(C#N)c(-c3ccccc3O)c12
Active	CC(C)CN1C(=O)c2ccccc2[C@H](C(=O)Nc2ccc(F)c(C#N)c2)[C@H]1c1ccc(Cl)s1
Active	COc1ccc2nc3cc(Cl)ccc3c(NCCCCNCCCCCNCCCNc3c4ccc(Cl)cc4nc4ccc(OC)cc34)c2c1
Active	CCNCCCCNc1ccnc2cc(Cl)ccc12
Active	COc1ccc(C(=O)NCCCN2CCN(CCCNc3ccnc4cc(Cl)ccc34)CC2)cc1OC
Active	O=C1C(NC2CCCCC2)=C(N2CCOCC2)C(=O)c2ccccc21
Active	CC1N=C(N)N=C(N)N1OCCCOc1ccc(Cl)cc1
Active	O=C(CCl)NCCCN(C(=O)Nc1ccc(Cl)c(Cl)c1)c1ccccc1
Active	O=C(CCc1ccc(F)cc1)c1ccccc1OCC(O)CN1CCN(C(c2ccccc2)c2ccccc2)CC1
Active	COc1c(C)c(CCCCCC(=O)N(CCNc2ccnc3cc(Cl)ccc23)C(C)C)c(OC)c2ccccc12
Active	CC(=O)N(C1=C(N2CCCCC2)C(=O)c2ccccc2C1=O)c1cccc(F)c1
Active	CCN(CCNC(=O)c1ccc(F)cc1NCc1ccccc1)CCNc1ccnc2cc(Cl)ccc12
Active	CCN(CC)CCCCCCNCCNc1ccnc2cc(Cl)ccc12
Active	COc1cc2[nH]c(C)c(-c3ccc4c(c3)OCCO4)c(=O)c2cc1Cl
Active	COc1ccc(-c2nc(SCCCCC(=O)N3CCN(C(c4ccccc4)c4ccccc4)CC3)[nH]c2-c2ccc(OC)cc2)cc1
Active	CCN(CC)CCCC(C)Nc1cc(Cl)cc2nc3c4cc(Cl)ccc4n(CCN4CCCC4)c3cc12
Active	COc1ccc([C@@H]2[C@@H](C(=O)Nc3ccc(F)c(C#N)c3)c3ccccc3C(=O)N2CC(C)C)s1
Active	CC(C)c1ccc(/C=C/C(=O)NCCCCNc2c3ccccc3nc3ccccc23)cc1
Active	CCN(CCNC(=N)Nc1ccccc1)Cc1cc(Nc2ccnc3cc(Cl)ccc23)ccc1O
Active	Cc1ccn2c(NC(C)(C)CC(C)(C)C)c(-c3ccccc3OC(=O)CCc3ccccc3)nc2c1
Active	O=[N+]([O-])c1ccc(S(=O)(=O)N2CCN(C(=S)NCCc3ccccc3)CC2)cc1
Active	CC(C)c1ccc(C2CC(c3ccc(O)cc3)=NN2C(=O)c2cccnc2)cc1
Active	O=C(NC1CCN(Cc2ccccc2)CC1)c1cc(-c2ccc(F)cc2)cc(-n2cnnn2)c1
Active	CCCC1N=C(N)N=C(N)N1c1ccc(Br)cc1
Active	N=c1c2c(n(Cc3ccc([N+](=O)[O-])cc3)c3c1CCC3)CCCC2
Active	CCS(=O)(=O)Nc1ccc2c(c1)/C(=C(/Nc1ccccc1)c1ccccc1)C(=O)N2
Active	Cn1cc2c3cc(Br)ccc3nc-2c2ccccc21
Active	Fc1ccc(Cn2c(NC3CCN(CCc4ccccc4)CC3)nc3ccccc32)cc1
Active	C=C[C@H]1CN2CC[C@H]1C[C@@H]2[C@@H](OC(=O)c1ccco1)c1ccnc2ccccc12
Active	CC(C)(C)CC(C)(C)Nc1c(-c2ccccc2OC(=O)/C=C/c2ccccc2)nc2ccccn12
Active	CCN(CC)Cc1cc(-c2ccc3ncc(-c4ccc(S(C)=O)cc4)n3n2)ccc1F
Active	CC(C)C(=O)N(C)CCCNc1ccnc2cc(Cl)ccc12
Active	C#CCNCC(O)c1cc(C(F)(F)F)nc2c(C(F)(F)F)cccc12
Active	CC(=O)OC1(C)CCC2CC1OO[C@@]2(CSc1ccccc1)c1ccccc1
Active	OC(COc1cncc2nnc(-c3ccc(OC(F)F)cc3)n12)c1ccc(F)c(F)c1
Active	CC1(C)C(=O)C2(CCCCC2)C(=O)OC1/C=C/c1ccccc1
Active	COc1ccc(-c2cc(C(F)(F)F)n3nc(C(=O)NC4CCCCC4)c(Cl)c3n2)cc1OC
Active	CC[C@H]1CN2CCC3c4ccc(O)c([C@@H]5CCCN5C)c4NC3[C@@H]2C[C@@H]1C[C@H]1c2[nH]c3ccccc3c2CCN1C
Active	COc1ccc(C2CC(=O)C3=C(C2)NC(C)=C(C(=O)OC2CCCC2)C3c2cccc(Cl)c2)cc1OC
Active	O=C(Nc1ccc(-c2nc3ccccc3[nH]2)cc1)c1cccc(C(=O)Nc2ccc(-c3nc4ccccc4[nH]3)cc2)n1
Active	O=c1c2c([nH]c3cc(F)c(F)cc13)CCCC2
Active	O=C(NC(C(=O)NO)c1ccc(-c2cc(F)c(F)c(F)c2)cc1)C1CCC1
Active	COc1cc2nc(NCCN3CCOCC3)n3nc(-c4ccccc4)nc3c2cc1OC
Active	O=c1c2c([nH]c3ccc(-c4ccc(F)cc4F)cc13)CCSC2
Active	CCc1ccc(-c2nc3c(c(-c4ccccc4)nn3-c3ccccc3)c(-c3ccccc3O)c2C#N)cc1
Active	CC(F)(COc1cncc2nnc(-c3ccc(OC(F)F)cc3)n12)c1ccc(F)c(F)c1
Active	CCOC(=O)c1ccc2c(c1)[C@H]1C=CC[C@H]1[C@@H](c1cccc(OC)c1OC)N2
Active	CCN(CC)CCCC(C)Nc1nc(C=Cc2cc(OC)c(OC)cc2Cl)nc2cc(Cl)ccc12
Active	CCOc1ccc(N(C(C)=O)C2=C(N3CCOCC3)C(=O)c3ccccc3C2=O)cc1
Active	O=C1c2cc([N+](=O)[O-])ccc2-n2c1nc1ccccc1c2=O
Active	NS(=O)(=O)c1cccc(-c2ccc3nccc(-c4ccncc4)c3n2)c1
Active	COc1ccc(/C=C/C(=O)OCCCCNc2ccnc3cc(Cl)ccc23)cc1
Active	C=CC1CN2CCC1CC2[C@@H](c1ccnc2ccccc12)S(=O)(=O)O
Active	Cc1ccc(Nc2cc(C)nc(NCc3ccccc3)n2)cc1
Active	C1CC2(CCN1)COC1(OO2)C2CC3CC(C2)CC1C3
Active	Cc1cc(C)c(CNCC(O)c2ccc(F)c(F)c2)c(C)c1
Active	CCCCN(CCCC)[P+](N(CCCC)CCCC)(N(CCCC)CCCC)N(CCCC)CCCC
Active	O=C(Nc1cc(Cl)cc(Cl)c1)Nc1ccccc1C(=O)NCC1CC1
Active	CCCCNc1nc(NCCCC)c2ccccc2n1
Active	CCN(CC)CCN1C(=O)c2ccccc2NC1c1ccc(Br)cc1
Active	O=C1c2cccc3c(N4CCN(CCO)CC4)ccc(c23)C(=O)N1CCCCCCNc1ccnc2cc(Cl)ccc12
Active	CC1(C)CC(=[N+]2CCCC2)C=CN1Cc1ccccc1Cl
Active	c1ccc2c(c1)[I+]c1c-2ccc2ccccc12
Active	C=C[C@@](C)(O)CC/C=C(/C)CCC=C(C)C
Active	CN(C)c1ccc(CC(=O)N[C@H]2CNC[C@@H]2c2ccc(C(F)(F)F)c(Cl)c2)cc1
Active	CN(C)c1ccc(CC(=O)N[C@H]2CNC[C@@H]2c2ccc(C(C)(C)C)cc2)cc1
Active	CN(C)CCCN(CCCN(C)C)CCCN1c2ccccc2Sc2ccc(Cl)cc21
Active	C(CCCNCCCNCC1CCCCCC1)CCCNCCCNCC1CCCCCC1
Active	O=C(O)CCc1ccc2c(c1)B(O)OC2
Active	CO[C@H]1O[C@]2(C)CC[C@H]3CCC[C@@H](CCO)C31OO2
Active	CC/C=C/C=C/CC[C@]1(OC)CC[C@H]([C@@H](C)C(=O)OC)OO1
Active	CN1CCCN(c2ncc(-c3ccc4/c(=N/c5cnccn5)ccn(C)c4c3)cn2)CC1
Active	Cc1c(CCOCCCCCCOCCc2sc[n+](C)c2C)sc[n+]1C
Active	CCNC(=O)c1cnc(Oc2ccc3c(c2)B(O)OC3)cn1
Active	Cc1ccc(CC(=O)Nc2ccc(NC(=O)/C=C/c3ccc(-c4ccc(C)cc4)o3)cc2C(=O)c2ccccc2)cc1
Active	CCNC(=O)c1cncc(-c2cnc(Cl)c(NS(=O)(=O)c3ccccc3)c2)c1
Active	CNC(=O)c1cncc(-c2cnc(Cl)c(NS(=O)(=O)c3ccc(Cl)cc3Cl)c2)c1
Active	CSc1nncc(-c2cnnc(SCCCO)n2)n1
Active	CC(C)Sc1nncc(-c2cnnc(SC(C)C)n2)n1
Active	CSS/C(CCOC(=O)[C@@H](N)CCCCN)=C(/C)N(C=O)CCCCCCCCCCCCN(C=O)/C(C)=C(/CCOC(=O)[C@@H](N)CCCCN)SSC
Active	CCN(CC)CCCC(C)Nc1c2cc(Cl)ccc2nc2[nH]c3ccccc3c12
Active	Cc1cc(NC2Cc3ccc(Cl)cc3C2)n2nc(C(C)(F)F)nc2n1
Active	O=C(NCCCNc1nc2cc(F)ccc2[nH]1)c1cc(Cl)cc(Cl)c1
Active	O=C1c2ccc(F)cc2C(=O)N1CCCCCCNc1ccnc2cc(Cl)ccc12
Active	CC(=O)Nc1ccc(Cl)cc1C(=O)C(=O)NCCCNc1ccnc2cc(Cl)ccc12
Active	CS(=O)(=O)c1ccc(-c2cnc(N)c(-c3cnc(N)nc3)c2)cc1
Active	CN1CCCN(S(=O)(=O)c2ccc(C3=CC4C(Nc5ccc(OCc6cccc(F)c6)c(Cl)c5)=NC=NC4S3)cc2)CC1
Active	COCc1c(-c2ccc(C(=N)N)cc2)oc(-c2ccc(C(=N)N)cc2)c1Cl
Active	CC(=O)O[C@H]1CC[C@]2(C)[C@H]3CC=C4[C@@H]5[C@@H](C)[C@H](C)CC[C@]5(C(=O)NCCCN5CCN(CCCNCc6ccc(O)cc6)CC5)CC[C@@]4(C)[C@]3(C)CC[C@H]2C1(C)C
Active	Fc1cccc(COc2ccc(Nc3ccnc4cc(-c5cccc(N6CCOCC6)c5)ccc34)cc2Cl)c1
Active	Brc1ccc(C=Cc2cc[n+](Cc3ccccc3)cc2)cc1
Active	CC1=C(OCCCCCCCCCC[P+](c2ccccc2)(c2ccccc2)c2ccccc2)C(=O)c2ccccc2C1=O
Active	Cn1cc2c3cc(Br)ccc3nc-2c2cc(Br)ccc21
Active	O=C1C(=O)N(CCCCn2cc(COc3ccc(/C=N/Nc4ccnc5cc(Cl)ccc45)cc3)nn2)c2ccccc21
Active	COc1ccc(CNC(=O)C2CNCC2c2ccc(C(F)(F)F)cc2)cc1
Active	CSc1ccccc1CN1CCc2nc(N3CCCCC3)sc2C1
Active	Clc1ccc(C(Nc2ccnc3cc(Cl)ccc23)c2ccc(CN3CCN(Cc4ccc(C(Nc5ccnc6cc(Cl)ccc56)c5ccc(Cl)cc5)cc4)CC3)cc2)cc1
Active	CCN(CC)CCCCCOc1ccc2c(=O)c3ccc(OCCCCCN(CC)CC)c(F)c3oc2c1F
Active	COc1ccc(OC)c(-c2ccc(O)c(CNCC3CC4C=CC3C43CC3)c2)c1
Active	O=S(=O)(NCC1(O)CCOc2ccccc21)c1cccc(Cl)c1
Active	c1coc(CNCCCNc2ccnc3cc(C4CCCCC4)ccc23)c1
Active	Fc1ccc(Nc2nc(NCCN3CCOCC3)c3ccccc3n2)cc1
Active	CC1CCCC2(C1)CC(C)(CCOCc1ccccc1)OO2
Active	CC(C)(C)c1ccc2c(c1)CN(Cc1ccc(Cl)cc1)CO2
Active	Oc1cc(Nc2ccnc3cc(Cl)ccc23)ccc1CNCCC12CCCN1CCC2
Active	CCOC(=O)CC1CCC2(CC1)OOCCCOO2
Active	COc1cccc(-c2ccc(O)c(CNC(C)c3cccc4ccccc34)c2)n1
Active	S=C(NCc1ccco1)NN=CC=NNC(=S)NCc1ccco1
Active	Cc1cc(Nc2ccc(Cl)c(Cl)c2)n2nc(C)nc2n1
Active	COc1ccc(OC)c(-c2ccc(C(=O)N3CCN(CC=Cc4ccccc4)CC3)c(N(C)C)n2)c1
Active	N=c1c2c(n(CCc3ccccc3)c3c1CCC3)CCCC2
Active	CC(C)CN1C(=O)c2ccccc2[C@H](C(=O)Nc2cccc(C#N)n2)[C@H]1c1cccs1
Active	CCNC(=O)c1noc(-c2cc(C(C)C)c(O)cc2O)c1NC(=O)[C@H]1CC[C@H](CNS(=O)(=O)c2ccc(F)cc2)CC1
Active	CCCCCC(=O)Oc1ccccc1-c1nc2ccccn2c1NC(C)(C)CC(C)(C)C
Active	COc1ccc(NC(=O)C2c3ccccc3C(=O)N(C3CCCC3)C2c2cccs2)cc1Cl
Active	Cc1cc(Nc2ccc3ccccc3c2)n2ncnc2n1
Active	C[C@H](NC[C@H](O)[C@@H](Cc1ccccc1)NC(=O)c1cccc(S(=O)(=O)N2CCN(C)CC2)c1)c1ccccc1
Active	C=C1COOC2(CCC(Cc3ccc(C(=O)OC)cc3)CC2)OOC1
Active	COc1cc2c3c4c1Oc1cc5c(cc1O4)[C@H](Cc1ccc(O)c(c1)Oc1ccc(cc1)C[C@@H]3NCC2)N(C)CC5
Active	Cc1[nH]c(C)c(-c2ccc(-c3cccc(Cl)c3)nc2)c(=O)c1Cl
Active	Cc1[nH]nc2c1C(c1cc(N3CCC(C(=O)O)CC3)cc(C(F)(F)F)c1)(C(C)C)C(C#N)=C(N)O2
Active	FC(F)(F)Oc1ccc(Nc2cc(Nc3nccn3-c3cccc(C(F)(F)F)c3)nc(Oc3ccccc3)n2)cc1
Active	CNc1nc(Nc2ccc(F)cc2)nc(Nc2ccc(Nc3c4ccc(Cl)cc4nc4ccc(OC)cc34)cc2)n1
Active	CCOC(=O)c1c(-c2cccc(-c3ccccc3)c2)[nH]c2cc(O)ccc2c1=O
Active	S=C(NN=Cc1ccccn1)NC1CC2CC1C1C=CCC21
Active	S=C(NCCCNCCCCNCCCNC(=S)NCc1ccccc1)NCc1ccccc1
Active	CC[C@@H]1OC(=O)[C@@H](C)[C@H](O[C@@H]2C[C@](C)(OC)[C@H](O)[C@@H](C)O2)[C@@H](C)[C@H](O[C@H]2O[C@@H](C)C[C@@H](N(C)C)[C@@H]2O)[C@@](C)(O)C[C@H](C)CN(CCNC(=O)Nc2ccccc2)[C@@H](C)[C@H](O)[C@@]1(C)O
Active	CCN(CC)Cc1cc(C)n(Nc2ccnc3cc(Cl)ccc23)c1C
Active	CCN(CCNC(=O)c1cc(C(F)(F)F)cc(C(F)(F)F)c1)CCNc1ccnc2cc(Cl)ccc12
Active	Cc1cc(NC(=O)C2c3ccccc3C(=O)N(CC(C)C)C2c2cccs2)no1
Active	CCN(CC)CCCCCNCCNc1ccnc2cc(Cl)ccc12
Active	Cc1nn(-c2ccccc2)c2nc(-c3ccc(N4CCOCC4)c(Br)c3)c(C#N)c(-c3ccccc3O)c12
Active	CC(C)c1ccc(/C=C/C(=O)NCCCCNc2ccnc3ccccc23)cc1
Active	Cc1c(-c2ccc(Cc3ccc(OC(F)(F)F)cc3)cc2)[nH]c2cc(F)ccc2c1=O
Active	COc1ccc(/C=C/C(=O)c2ccc(OCc3cn(CCNc4ccnc5cc(Cl)ccc45)nn3)cc2)cc1
Active	C[n+]1c2ccccc2c(NCCN)c2[nH]c3ccccc3c21
Active	CN(Cc1ccc(CNc2ccnc3cc(C#N)ccc23)cc1)Cc1ccccn1
Active	COc1ccc2nc3cc(Cl)ccc3c(N/N=C/c3ccc(CN4CCCC4)cc3)c2c1
Active	N=c1n(Cc2ccccc2)c2ccccc2n1CC(O)c1ccc(Cl)cc1
Active	O=C(Nc1ccc(Cl)cc1)c1cc(N2CCC(N3CCCC3)CC2)cc(C(F)(F)F)c1
Active	c1cc(NC2CCCC2)c2cnc(Nc3ccc4c(c3)OCO4)nc2c1
Active	Clc1ccc2c(NCc3cn(CCCN(Cc4ccccc4)Cc4ccccc4)nn3)ccnc2c1
Active	Cc1nc(Nc2ccc(OC(F)(F)F)cc2)cc(Nc2nccn2-c2cccc(C(F)(F)F)c2)n1
Active	CC[n+]1c(/C=C2\Sc3oc4ccccc4c3N2C)ccc2cc(C)ccc21
Active	O=C1C=C(NCCCCCCCCCC[P+](c2ccccc2)(c2ccccc2)c2ccccc2)C(=O)c2ccccc21
Active	FC(F)(F)c1ccc(Nc2cc3[nH]c(C4CCCC4)nc3cn2)nc1
Active	Oc1ccc(-c2ccccc2)cc1CN1CCCCCC1
Active	CCCCSc1nncc(-c2cnnc(SCCCC)n2)n1
Active	Cc1cc(N2CCN(C3CCCCC3)CC2)n2c(nc3ccccc32)c1C#N
Active	CCN(CC)CCC(=O)NCCCNc1ccnc2cc(Cl)ccc12
Active	CC(CCNCCC12CC3CC(CC(C3)C1)C2)Nc1ccnc2ccccc12
Active	CC(C)Oc1ccc(C2CC(c3ccc(O)cc3)=NN2C(=O)c2cccnc2)cc1
Active	CCOC(CNC(=N)Nc1ccc(Nc2ccc(NC(=N)NCC(OCC)OCC)cc2)cc1)OCC
Active	FC(F)(F)Oc1ccc(Nc2cc(Nc3nccn3-c3cccc(C(F)(F)F)c3)nc(N3CCOCC3)n2)cc1
Active	CN1CCN(c2nc(Cl)nc3c2ncn3CCCNc2ccnc3cc(Cl)ccc23)CC1
Active	CC(=O)ON(C)C(=O)CCC(c1ccc(F)c(F)c1)P(=O)(OCOC(=O)OC(C)(C)C)OCOC(=O)OC(C)(C)C
Active	Cc1ccc(-c2cc(C(=O)Nc3cccnc3)c3cc(Br)ccc3n2)cc1
Active	COC(=O)c1c[nH]c2cc(N3CCN(Cc4ccccc4)CC3)c(C)cc2c1=O
Active	Clc1ccc2c(N3CCN(c4ccnc5cc(Cl)ccc45)CCN(c4ccnc5cc(Cl)ccc45)CC3)ccnc2c1
Active	COc1ccc2nc(C)cc(Nc3ccc(N4CCN(C)CC4)cc3)c2c1
Active	CCCN(CCC)CCOc1ccc2[nH]c3cc(F)cc(OC)c3c(=O)c2c1
Active	COc1cc(NC(C)CCCNCc2ccc(CO[C@H]3O[C@@H]4O[C@@]5(C)CC[C@H]6[C@H](C)CC[C@@H]([C@H]3C)[C@@]46OO5)cc2)c2ncccc2c1
Active	CCCN(CCC)Cc1cc(CNC[C@H](O)[C@@H](Cc2ccccc2)NC(=O)c2ccc(Nc3ccnc(C)c3)cc2)ccc1O
Active	O=C1C=C(c2ccc(F)nc2)C(=O)c2ccccc21
Active	CCCNC(=O)CC[C@@H](C)[C@H]1CC[C@H]2[C@@H]3[C@H](OC(C)=O)C[C@@H]4C[C@H](Nc5ccnc6cc(Cl)ccc56)CC[C@]4(C)[C@H]3C[C@H](OC(C)=O)[C@]12C
Active	O=C1Nc2ccc(NS(=O)(=O)c3ccccc3)cc2/C1=C(/Nc1ccc(CN2CCCCC2)cc1)c1ccccc1
Active	CNCCCNc1ccnc2cc(Cl)ccc12
Active	CCCOCc1c(-c2ccc(C(=N)N)cc2)oc(-c2ccc(C(=N)N)cc2)c1Cl
Active	Clc1ccc2c(NCCCNc3ccnc(N4CCOCC4)n3)ccnc2c1
Active	CN(C)Cc1ccn2c(-c3ccnc(Nc4ccc(N5CCN(C)CC5)cc4)n3)c(C3CC3)nc2c1
Active	Cc1onc(-c2ccccc2)c1CN(C1Cc2cc(C#N)ccc2N(Cc2cncn2C)C1)S(=O)(=O)c1ccccn1
Active	O=C(NCCCN1CCN(CCCNc2ccnc3cc(Cl)ccc23)CC1)c1ccsc1
Active	Oc1nc(-c2ccccn2)nc(C(F)(F)F)c1Br
Active	O=C1C(O)c2cc(F)ccc2N1CCn1cc(COc2ccc(CNNc3ccnc4cc(Cl)ccc34)cc2)nn1
Active	C=C[C@H]1CN2CC[C@H]1C[C@@H]2[C@@H](O)c1ccnc2ccccc12
Active	Cc1ccc(/C=C(\Oc2ccc(/C=N/Nc3ccnc4cc(Cl)ccc34)cc2)C(=O)c2ccc(Cl)cc2)cc1
Active	CCCCNC(=O)[C@H](CC(C)C)NC(=O)[C@@H](NC(=O)c1ccc(Oc2ccc(C(=O)N[C@@H](CC(C)C)C(=O)NCCCN(CC)CC)cc2)cc1)[C@@H](C)CC
Active	CC(=O)OCCC1(C)CC2(CCCC(C)C2)OO1
Active	COc1ccc(OC)c(-c2ccc(O)c(CN3CCCC(C)C3)c2)c1
Active	Cc1cc(CNC(C)(C)C)c(C)n1Nc1ccnc2cc(Cl)ccc12
Active	Fc1cccc(COc2ccc(Nc3ncnc4ccc(-c5ccnc(N6CCOCC6)n5)cc34)cc2Cl)c1
Active	CCOC(=O)c1ccc(Nc2cc3[nH]c(-c4ccc(C(F)(F)F)nc4)nc3cn2)nc1
Active	C/C(=N/c1ccnc2cc(Cl)ccc12)NCCC1CCN(c2ccncc2)CC1
Active	COc1ccc(CNCCCN2CCN(CCCN(CC(C)C)CC(C)C)CC2)cc1
Active	COc1ccc(CCN2CCC(Nc3nc4ccccc4n3Cc3ccc(Br)cc3)CC2)cc1
Active	CC1(C)N=C(N)N=C(N)N1OCCCOCc1ccccc1
Active	CC1CCCN(C2CCN(c3cc(C(=O)Nc4cccc(C(F)(F)F)c4)cc(C(F)(F)F)c3)CC2)C1
Active	Cc1ccn2c(NC(C)(C)CC(C)(C)C)c(-c3ccccc3OC(=O)C3CCCCC3)nc2c1
Active	COc1cc(-c2nc(-c3ccc(C)c(C)c3)c(-c3ccc(C)c(C)c3)[nH]2)cc(OC)c1O
Active	CCCCCc1nnc(NC(=O)c2ccc(-c3ccc(OC)cc3)cc2)s1
Active	CC1(CSc2ccc(Cl)cc2)COC2(CCCC2)OO1
Active	CCCCNCCCOc1ccc2c(=O)c3cc(Cl)c(Cl)cc3[nH]c2c1
Active	CC(=O)O[C@H]1C[C@H]2[C@@H]([C@H](OC(C)=O)C[C@@H]3CC(NCCNc4ccnc5cc(Cl)ccc45)CC[C@@]32C)[C@@H]2CC[C@H]([C@H](C)CCCNCCNc3ccnc4cc(Cl)ccc34)[C@@]12C
Active	Clc1cccc(C(Nc2ccnc3cc(Cl)ccc23)c2ccc(CN3CCOCC3)cc2)c1
Active	CCC[C@@H](CO)N(C)C(=O)c1cnc(Oc2ccc3c(c2C)B(O)OC3)cn1
Active	CCCCCCCCCCCC[N+](C)(C)CC
Active	COc1ccc(CN2C=CC(=[N+]3CCCC3)CC2(C)C)cc1
Active	CC1(C)CC(=[N+]2CCCC2)C=CN1Cc1ccc(F)cc1
Active	CC1CCCN(c2cc(Cl)cc(Cl)c2O)C1
Active	Cc1ccc(Cl)c2c1[I+]c1ccccc1-2
Active	Cc1cccc2c1-c1cccc(Cl)c1[I+]2
Active	C(CCCCCCCCN1CCCC1)CCCCCCCN1CCCC1
Active	CO[C@@H]1O[C@]2(c3ccccc3)CC[C@H]3CCCCC31OO2
Active	Cc1[nH]c(C)c(-c2ccc(-c3ccc(Cl)cc3)nc2)c(=O)c1Br
Active	CCCNC(=O)c1[nH]c(C)c(Cc2ccc(C(F)(F)F)cc2)c1C
Active	Cc1c(-c2cnn(Cc3ccc(OC(F)(F)F)cc3)c2)[nH]c2ccc(Cl)cc2c1=O
Active	FC(F)Oc1ccc(-c2nnc3cncc(CN4Cc5ccccc5C4)n23)cc1
Active	CC(C)N(C(=O)Nc1ccc(NC(=O)C(c2ccccc2)N2CCN(C)CC2)c(C(=O)c2ccccc2)c1)C(C)C
Active	COCC/C(SC(=O)c1ccccc1C)=C(\C)N(C=O)CCCCCCCCCCCCN(C=O)/C(C)=C(/CCOC)SC(=O)c1ccccc1C
Active	COc1cc(C)cc(OC)c1Oc1nc(NCCCNc2nc(Nc3ccc(C#N)cc3)nc(Oc3c(OC)cc(C)cc3OC)n2)nc(Nc2ccc(C#N)cc2)n1
Active	Fc1ccc(CCOc2cncc3ncc(-c4ccc(Cl)cc4)n23)cc1F
Active	CC(C)Oc1cc(NC(C)(C)CCCN)c2ncccc2n1
Active	CS(=O)(=O)c1ccc(-c2cnc(N)c(-c3cccc(C(F)(F)F)c3)c2)cc1
Active	Cc1ccc(C(=O)/C=C/c2ccc(C(=O)NC(C)CNc3ccnc4cc(Cl)ccc34)cc2)o1
Active	O=C(NCCNc1ccnc2cc(Cl)ccc12)N/N=C/c1ccc(O)c(CN2CCOCC2)c1O
Active	CCc1cn2ccc3c4ccccc4nc-3c2cc1CCO
Active	CN1CCN(CCNc2nc(Nc3ccc(F)c(Cl)c3)nc3cccnc23)CC1
Active	COc1cc(C2=NCCN2)cc2cc(CCCCCc3cc4cc(C5=NCCN5)cc(OC)c4o3)oc12
Active	COC1=CC(=O)N(C(=O)/C=C/[C@H](C)NC(=O)[C@H](CC2CCCCC2)NC(=O)[C@H](CC(C)C)NC(=O)C2CCN(C)CC2)[C@H]1Cc1c[nH]c2ccccc12
Active	COC(=O)C1=C(C)NC2=C(C(=O)CC(c3ccccc3Cl)C2)C1c1ccc([N+](=O)[O-])cc1
Active	FC(F)(F)c1ccc(Nc2cc3[nH]c(C4CC4)nc3cn2)nc1
Active	CNCCc1c(/C=C/[C@]2(C)C[C@@H](C=C(C)C)c3c(CCNC)c4ccccc4n32)[nH]c2ccccc12
Active	CC(C)=C[C@H]1C[C@@](C)(/C=C/c2[nH]c3ccccc3c2CCN(C)C)n2c1c(CCN(C)C)c1ccccc12
Active	Fc1cc(F)cc(-c2nc3c(N4CCC(CN5CCN(CC(F)(F)F)CC5)CC4)nccc3[nH]2)c1
Active	C[C@@H]1CC[C@@H]2[C@]34OO[C@@](C)(CC[C@@H]13)O[C@H]4OC(OCc1ccc3c(c1)OCO3)[C@]2(C)O
Active	Nc1nc(N)c2c(Oc3ccccc3)cccc2n1
Active	CCC(C)OC(=O)C1=C(C)NC2=C(C(=O)CC(c3ccc(Cl)cc3)C2)C1c1ccccc1F
Active	Cn1nccc1C(OCC(=O)N1CCOCC1)c1ccc(F)cc1
Active	CC(=O)O[C@H]1C[C@H]2[C@@H]([C@H](OC(C)=O)C[C@@H]3CC4(CC[C@@]32C)OOC2(CCC(C(=O)NCCN(C)C)CC2)OO4)[C@@H]2CC[C@H]([C@H](C)CCC(=O)NCCN(C)C)[C@@]12C
Active	CC(C)(C)NC(=S)NN=CC=NNC(=S)NC(C)(C)C
Active	Cc1csc(NC(=O)c2cnc(C3CCCN3)cn2)n1
Active	O=C(CCCCCCCCCCCN1CCCCC1)N1CCN(c2ccnc3cc(Cl)ccc23)CCN(c2ccnc3cc(Cl)ccc23)CC1
Active	Cc1cc(N(CCCNc2ccnc3cc(Cl)ccc23)Cc2ccco2)nc(N2CCOCC2)n1
Active	CN(C)C(c1cccc(Nc2ccnc3cc(Cl)ccc23)c1)c1nnnn1C(C)(C)C
Active	CC(C)NCC(O)Cn1c2ccc(Br)cc2c2cc(Br)ccc21
Active	COc1ccc2[nH]c(SCC(=O)Nc3cccc(NC(=O)CSc4nc5cc(OC)ccc5[nH]4)n3)nc2c1
Active	CCCN(CCC)C(=O)c1cccc(C(=O)N[C@H](Cc2ccccc2)[C@@H](O)CNC(C)C)c1
Active	Cn1cc2c3cc(Br)ccc3nc-2c2cc(OC(F)(F)F)ccc21
Active	CC(C)CN(c1nc(C#N)ncc1Cl)N(CCCN1CCN(C)CC1)C(=O)Cc1ccccc1
Active	COc1cc2nc(N3CCCCC3)nc(NC3CCN(C4CCCCC4)CC3)c2cc1OC
Active	CCOC(=O)C1=C(C)NC2=C(C(=O)C(C(=O)OCC)C(c3ccccc3OC)C2)C1c1ccc([N+](=O)[O-])cc1
Active	Cc1cc(N2CCCCC2)nc(N(CCCNc2ccnc3cc(Cl)ccc23)Cc2ccco2)n1
Active	CC[C@@H]1OC(=O)[C@@H](C)[C@H](O)[C@@H](C)[C@H](O[C@H]2O[C@@H](C)C[C@@H](N(C)C)[C@@H]2OCCCNC(=O)CNc2ccnc3cc(Cl)ccc23)[C@@](C)(O)C[C@H](C)CN(C)[C@@H](C)[C@H](O)[C@@]1(C)O
Active	Cc1ccc(C2Sc3ccccc3N=C3C2=C(O)c2ccccc23)cc1
Active	COc1ccc2cc1Oc1ccc(cc1)C[C@H]1c3c(cc(OC)c(OC)c3Oc3cc4c(cc3OC)CCN[C@@H]4C2)CCN1C
Active	CS/C(Cl)=C(/NC(C)=O)[P+](c1ccccc1)(c1ccccc1)c1ccccc1
Active	O=c1c2ccc(OCCN3CCOCC3)cc2[nH]c2ccc(Cl)c(Cl)c12
Active	COc1ccc(-c2ccc3c(c2O)[C@H](C)N(C)[C@@H](C)C3)c2cc(C)cc(OC)c12
Active	CC1(O)CCC2CC1OO[C@@]2(CS(=O)(=O)c1ccc(Cl)cc1)c1ccccc1
Active	COc1ccc(-c2cc(-c3ccc(S(C)(=O)=O)c(F)c3)cnc2N)cn1
Active	COc1cc2nc(N3CCCN(C)CC3)nc(NC3CCCCC3)c2cc1OC
Active	COc1cc2nc(N3CC(C)CC(C)C3)nc(NC3CCN(C(C)=O)CC3)c2cc1OC
Active	CC(C)NC(=N)Nc1ccc(-c2ccc(-c3ccc(NC(=N)NC(C)C)cc3)s2)cc1
Active	O=c1c(O)c(-c2ccc(O)c(O)c2)oc2c(CNCCc3cccc(F)c3)c(O)cc(O)c12
Active	Clc1ccc2nc(/C=C/c3ccccc3)cc(NCCN3CCCC3)c2c1
Active	CC1=C(C(=O)OC(C)C)C(c2ccccc2Cl)C2=C(CC(c3ccccc3)CC2=O)N1
Active	Cc1[nH]c2cc(CN3CCN(c4ccc(C(F)(F)F)cc4)CC3)ccc2c(=O)c1Br
Active	N#Cc1ccc(NC(=O)Nc2cc(C(F)(F)F)ccc2Oc2ccc(Cl)cc2Cl)cc1C#N
Active	OC(CN1CCN(C/C=C/c2ccccc2)CC1)Cn1c2ccc(Br)cc2c2cc(Br)ccc21
Active	COC(=O)CCC(C)C1CC[C@H]2[C@@H]3[C@H](OC(C)=O)C[C@@H]4CC5(CC[C@]4(C)[C@H]3C[C@H](OC(C)=O)[C@]12C)OOC1(CC(C)CCC1C(C)C)OO5
Active	CCOC(=O)C1=C(C)NC2=C(C(=O)CC(c3ccc(OC)c(OC)c3)C2)C1c1cccc(Br)c1
Active	CN(C)Cc1ccccc1CNc1ccnc2ccccc12
Active	CC1(CC(=O)NCc2ccc3c(c2)OCC=CO3)CC2(CCCCC2)OO1
Active	COc1ccc(F)cc1CNCCCNc1ccnc2cc(Oc3ccc(C(C)(C)C)cc3)ccc12
Active	N=C(N)Nc1ccc(Oc2ccc(NC(=O)CCCCN)cc2)cc1
Active	CN(C)c1ccc(CC(=O)N[C@H]2CNC[C@@H]2c2ccc(C(C)(F)F)cc2)cc1
Active	OC(CN1CCN(Cc2ccccc2)CC1)Cn1c2ccc(Cl)cc2c2cc(Cl)ccc21
Active	CN(C)CCCNc1ncnc2c1[nH]c1ccc(Br)cc12
Active	c1ccc(-c2nnc(N3CCCC4(CCOC4)C3)s2)cc1
Active	Cc1cccc(C(=O)Nc2ccc(OC3CCN(C)CC3)cc2)c1
Active	Nc1nc(N)c2cc(NCc3ccc(CCNC(=O)c4ccc([N+](=O)[O-])cc4)cc3)ccc2n1
Active	CN1CCC(c2nc(-c3cccc(S(C)(=O)=O)c3)c(-c3ccnc(Nc4ccc(N5CCNCC5)cc4)n3)s2)CC1
Active	FC(F)(F)c1ccc(Nc2nc(NCc3ccccc3)c3ccccc3n2)cc1
Active	O=c1c(N2CCC(Nc3ccnc4cc(Cl)ccc34)CC2)c(N2CCC(Nc3ccnc4cc(Cl)ccc34)CC2)c1=O
Active	COC(=O)c1c[nH]c2cc(CN3CCN(Cc4ccccc4)CC3)c(OC)cc2c1=O
Active	Nc1cc(N2CCN(c3ccnc4cc(Cl)ccc34)CC2)nc(N)n1
Active	Cc1ccnc(NC(=O)CSCc2cccnc2)c1
Active	CC(=O)O[C@H]1C[C@H]2[C@@H](CC[C@@H]3CC4(CC[C@@]32C)OOC2(CCCCC2)OO4)[C@@H]2CC[C@H]([C@H](C)CCC(=O)Nc3ccccc3)[C@@]12C
Active	COc1ccc(/C=C/C(=O)NC(=O)c2ccccc2O)cc1
Active	S=C(NCCCNc1ccnc2cc(Cl)ccc12)N1CCCCC1
Active	CN1CCN(Cc2ccc(C(=O)NN(c3nc(C#N)ncc3Br)C3CCCC3(C)C)cc2)CC1
Active	CC[C@@H]1OC(=O)[C@@H](C)[C@H](O[C@@H]2C[C@](C)(OC)[C@H](O)[C@@H](C)O2)[C@@H](C)[C@H](O[C@H]2O[C@@H](C)C[C@@H](N(C)C)[C@@H]2O)[C@@](C)(O)C[C@H](C)CN(CCCNCc2ccccc2)[C@@H](C)[C@H](O)[C@@]1(C)O
Active	Cc1cc(Nc2ccccc2)nc(NCc2ccccc2)n1
Active	CCC(CC)CCCC(C)Nc1ccnc2cc(Cl)ccc12
Active	CCNCCCC(C)Nc1ccnc2cc(Cl)ccc12
Active	Nc1ccc(/C=C/C(=O)NCCCNc2ccnc3cc(Cl)ccc23)cc1
Active	CCN(CC)CCC(=O)NCCCCCNc1ccnc2cc(Cl)ccc12
Active	FC(F)(F)c1ccccc1/C=C/c1cc(NCCCCN2CCOCC2)c2cc(Cl)ccc2n1
Active	CC(C)=CC(=O)O[C@@H]1C[C@@]2(C)[C@@H](C=C1C)O[C@@H]1[C@H](O)[C@@H](O)[C@@]2(C)[C@]12CO2
Active	CCC(=O)Nc1cccc2c1[nH]c1c(C3=C[C@]4(O)CC/C=C\CCCCN5CC[C@H]3[C@@]3(C[C@H]6/C=C\CCCCN6[C@@H]34)C5)nccc12
Active	O=C1c2ccccc2C(=O)c2c1ccc1nonc21
Active	CC(=C(Cl)Cl)/C(Br)=C(\Br)CO
Active	CCOc1ccc(-c2nonc2NC(=O)c2cccc(C)c2)cc1OCC
Active	c1ccc(COc2ccc(-c3nn(-c4ccccc4)[n+](-c4ccccc4)n3)cc2)cc1
Active	O=C(Cc1ccc(O)cc1)N1CC(CNc2ccccc2)C2(C1)CN(c1ccc(F)cc1)C2
Active	O=c1c(CO)c(-c2ccc(-c3ccc(OC(F)(F)F)cc3)nc2)[nH]c2ccccc12
Active	O=C(/C=C/c1ccccc1)NCCCNc1ccnc2cc(Cl)ccc12
Active	CCN(CC)CCOc1ccc2c(=O)c3c(Cl)cc(Cl)cc3[nH]c2c1
Active	Cc1ccc(C(SCC(=O)N(C)O)P(=O)(O)O)cc1
Active	Cc1nc(Nc2nc3ccc(N4CCN(C)CC4)cc3[nH]2)ccc1F
Active	Cc1nc2ccc(F)cc2n1-c1ccc(C(=O)NC2CC2)s1
Active	CN1CCN(c2ccc(C(=O)N[C@H](Cc3ccccc3)[C@@H](O)CNCc3ccc(O)c(CN4CCCCC4)c3)cc2)CC1
Active	CCN1CCN(c2nc(Nc3ccc(Nc4ccnc5cc(Cl)ccc45)cc3)nc(Nc3ccccc3C)n2)CC1
Active	COc1cc(CN(CCCN2CCOCC2)C(=O)Nc2cccc(C)c2)ccc1OCc1ccccc1
Active	N#Cc1ccc(N2CCN(C(=O)c3ccc(F)cc3Cl)CC2)cc1
Active	CC(O)CNCc1ccc(OCc2ccc3c(c2)OCCO3)cc1
Active	N#Cc1ccc2c(NCc3cccc(CNCc4ccccn4)c3)ccnc2c1
Active	CC(C)C1=Nc2cc(C(N)=O)ccc2CN1C1CC1
Active	COc1ccc2nc3cc(Cl)ccc3c(N/N=C/c3ncc[nH]3)c2n1
Active	CN(C)c1cccc(C(=O)N[C@H](Cc2ccccc2)[C@@H](O)CNC(C)(C)c2ccccc2)c1
Active	CN(C)Cc1ccn2c(-c3ccnc(NCC4CC4)n3)c(-c3cccc(S(C)(=O)=O)c3)nc2c1
Active	CC(C)c1sc(N2CCOCC2)nc1C(=O)Nc1ccc(F)cc1C(F)(F)F
Active	CC(C)NC(=N)c1ccc2oc(Cc3cc4cc(C(=N)NC(C)C)ccc4o3)cc2c1
Active	CCCCCCCCc1ccc(/C=C2\N=C(c3ccc[nH]3)C=C2OC)[nH]1
Active	CN1CCc2cc3c(c4c2C1Cc1ccccc1-4)OCO3
Active	C[C@@H]1CN(C(=O)c2ccnc(Nc3nc4ccc(-c5ccc(F)c(C(F)(F)F)c5)nc4[nH]3)c2)C[C@H](C)N1
Active	COC(=O)c1c[nH]c2cc(F)ccc2c1=O
Active	CCN(CC)CCNc1ccnc2ccc([N+](=O)[O-])cc12
Active	CCN1/C(=C/c2sc3ccc(C(=O)OC)cc3[n+]2CC)C=Cc2cc(OC)ccc21
Active	CC1CC(C)CN(C(=O)c2sc3ccccc3c2Cl)C1
Active	O=C(CC1CCC2(CC1)OOC1(OO2)C2CC3CC(C2)CC1C3)Nc1cccc(NC(=O)CC2CCC3(CC2)OOC2(OO3)C3CC4CC(C3)CC2C4)c1
Active	O=C(C[C@H]1NCCC[C@@H]1O)Cn1cnc2c(F)cccc2c1=O
Active	COc1ccc2nc3cc(Cl)ccc3c(NCCN)c2c1
Active	COc1ccc(C2=[N+]([O-])c3ccccc3C2=O)cc1
Active	COc1ccc(CCNC(=O)[C@H](CCCCCC(=O)NO)NC(=O)c2ccc(N(C)C)cc2)cc1OC
Active	Cc1c2nc3ccccc3c-2n(C)c2ccccc12
Active	O=C1C(=O)N(CC(CO)NCCCCNc2ccnc3cc(Cl)ccc23)c2ccc(Cl)cc21
Active	O=C(c1ccc(Nc2nc(Nc3cnc4ccccc4c3)nc3c2ncn3-c2ccccc2)cc1)N1CCCCC1
Active	COc1ccc2c(c1)c(C)cc[n+]2Cc1ccccc1
Active	CC(C)(C)CC(=O)NCc1ccc(OC2CCN(CC(c3ccccc3)c3ccccc3)CC2)cc1
Active	O=C(/C=C/c1cccc(F)c1)NCCCNc1ccnc2cc(Cl)ccc12
Active	CCN(CC)CCCCC(C)Nc1ccnc2cc(Cl)ccc12
Active	CC1(C)N=C(N)N=C(N)N1OCCCSC1CCCCC1
Active	CCCCc1cc2c(=O)c(-c3ccc(C(F)(F)F)cc3C)c(C)[nH]c2cc1OCCOc1ccccc1
Active	O=c1cc(-c2ccc(Cc3ccc(OC(F)(F)F)cc3)cc2)[nH]c2cc(F)c(F)cc12
Active	CO[C@H]1O[C@@]2(C)OOC13[C@H](CCO)CCC[C@@H]3CC2C
Active	COc1ccc2c(c1)-c1ccccc1[I+]2
Active	C[n+]1c(-c2ccccc2)nn(CC(=O)CCc2ccccc2)c1-c1ccccc1
Active	COC1(c2ccc(Cl)cc2)C=CC2(CCCCC2)OO1
Active	Clc1cccc(-[n+]2nc(-c3ccccc3)nn2-c2ccc(OCc3ccccc3)cc2)c1
Active	CCCCCCCCCC(=O)OC1=C([C@H]2CC[C@H](c3ccc(Cl)cc3)CC2)C(=O)C(=O)c2ccccc21
Active	c1cncc(-c2cc(N3CCC(N4CCCCC4)CC3)nc(-c3ccncc3)n2)c1
Active	CN1CCc2ccc(Nc3nnc(-c4cccc(-c5cccnc5)c4)o3)cc2C1
Active	COc1cncc(-c2cc(N3CCC(N4CCOCC4)CC3)nc(-c3ccncc3)n2)c1
Active	C=C[C@H]1CN2CC[C@H]1C[C@H]2[C@H](OC(=O)[C@H](C)NC(=O)OC(C)(C)C)c1ccnc2ccc(OC)cc12
Active	C=C[C@H]1CN2CC[C@H]1C[C@H]2[C@H](OC(=O)[C@H](COCc1ccccc1)NC(=O)OC(C)(C)C)c1ccnc2ccc(OC)cc12
Active	C=C[C@H]1CN2CC[C@H]1C[C@H]2[C@H](OC(=O)[C@H](Cc1ccccc1)NC(=O)OC(C)(C)C)c1ccnc2ccc(OC)cc12
Active	CCCCCC(=O)c1c(O)cc(O)c2c1OC1=C(C(=O)C(C)(C)C(=O)C1(C)C)C2CC(C)C
Active	CCOC(=O)c1c(NC(=O)c2ccccc2)sc2c(O)c(CN3CCOCC3)ccc12
Active	C=C[C@H]1CN2CC[C@H]1C[C@H]2[C@H](OC(=O)CNC(=O)[C@@H](NC(=O)OCc1ccccc1)[C@@H](C)CC)c1ccnc2ccc(OC)cc12
Active	C=C[C@H]1CN2CC[C@H]1C[C@H]2[C@H](OC(=O)[C@H](CCC(=O)OCc1ccccc1)NC(=O)OC(C)(C)C)c1ccnc2ccc(OC)cc12
Active	C[C@H]1[C@@H](CCN(CCCCNC(=O)OC(C)(C)C)CCCNC(=O)OC(C)(C)C)O[C@@H]2O[C@@]3(C)CC[C@H]4[C@H](C)CC[C@@H]1[C@@]24OO3
Active	C=C[C@H]1CN2CC[C@H]1C[C@H]2[C@H](OC(=O)[C@H](CCCCNC(=O)OCc1ccccc1)NC(=O)OCc1ccccc1)c1ccnc2ccc(OC)cc12
Active	CCOC(=O)C1=C(C)N(Cc2ccccc2)C(=O)NC1c1ccccc1OS(=O)(=O)c1ccccc1[N+](=O)[O-]
Active	C=C[C@H]1CN2CC[C@H]1C[C@H]2[C@H](OC(=O)[C@H](Cc1cn(S(=O)(=O)c2ccc(C)cc2)cn1)NC(=O)OC(C)(C)C)c1ccnc2ccc(OC)cc12
Active	COC(=O)C1=CO[C@H](O[C@H]2O[C@@H](COC(C)=O)[C@H](O)[C@@H](O)[C@@H]2O)[C@@H]2[C@H]1C=C[C@]21C=C([C@@H](O)c2ccc(O)c(OC)c2)C(=O)O1
Active	CCc1nc2nc(C)cc(Nc3ccc(S(F)(F)(F)(F)F)cc3)n2n1
Active	O=C1c2c(Br)c(Br)c(Br)c(Br)c2C(=O)N1CCCCCCNc1ccnc2cc(Cl)ccc12
Active	CC(C)Oc1cc(NC2(CCCN)CC2)c2ncccc2n1
Active	O=C(NCCN1CCCC1)c1cc(NCCN2CCOCC2)nc2ccc(Cl)cc12
Active	O=S(=O)(NCCCNc1ccnc2cc(Cl)ccc12)c1ccc(F)cc1
Active	Nc1ccc(Nc2c3ccccc3nc3cc(N)ccc23)cc1
Active	COc1c(Cl)cc(C(=O)NCCCNc2nc3ccccc3[nH]2)cc1Cl
Active	Cc1ccc(C(=O)/C=C/c2ccc(C(=O)NCCCCNc3ccnc4cc(Cl)ccc34)cc2)o1
Active	C[C@@H](O)C1=C[C@@H](n2cnc3c(N)ncnc32)[C@H](O)[C@@H]1O
Active	CCc1nc(N)nc(N)c1-c1ccc(C)cc1
Active	Cn1cnc(S(=O)(=O)N(CC2CCN(C(=O)OC(C)(C)C)CC2)C2Cc3cc(C#N)ccc3N(Cc3cncn3C)C2)c1
Active	CCN(CC)CCCC(C)Nc1ccnc2cc(F)ccc12
Active	Cc1[nH]c(CO)c(-c2ccc(Oc3ccc(OC(F)(F)F)cc3)cc2)c(=O)c1Cl
Active	C[C@H](NC[C@H](O)[C@@H](Cc1ccccc1)NC(=O)c1cccc(C(=O)N2CCN(C)CC2)c1)c1ccccc1
Active	O=[N+]([O-])c1ccc(N2CCCN(C(=S)Nc3ccc(F)cc3Br)CC2)nc1
Active	Cc1cc(N2CCCCCC2)nc(NCc2cc(Nc3ccnc4cc(Cl)ccc34)ccc2F)n1
Active	CC1(CS(=O)(=O)c2ccc(Cl)cc2)COC2(CCCC2)OO1
Active	COC(=O)C1CCN(C(=O)COC(c2ccccc2)c2cccnc2Cl)CC1
Active	Clc1ccc2c(c1)/c(=N/c1ccc(-c3ccccc3)cc1)ccn2CCCN1CCCCC1
Active	N#Cc1ccc(CC2CCC3(CC2)OOCCCOO3)cc1
Active	CCCO/C(O)=C1\C(C)=NC2=C(C(=O)CC(c3ccc(OC)c(OC)c3)C2)C1c1ccccc1C
Active	CN1CCN(S(=O)(=O)c2ccc(-c3ccc4c(Nc5ccc(OCc6cccc(F)c6)c(Cl)c5)nncc4c3)cc2)CC1
Active	CCc1ccccc1-c1c(C)[nH]c2cc(OC)c(Cl)cc2c1=O
Active	CO[C@@H]1O[C@]2(c3ccc(F)cc3C)CC[C@H]3CCCC[C@@]31OO2
Active	Clc1cc(NCCN2CCCC2)c2cc3c(nc2c1)c1ccccc1n3CCN1CCCC1
Active	C=C1C(=O)O[C@@]23C4=C5C(=O)[C@@H](O)[C@@]6(C)C4=C(C[C@@H]2[C@@]2(C)C(C[C@@]13[C@@]5(C)C(=O)OC)[C@@](O)(COC(=O)/C(C)=C/COC(=O)CCC(=O)OC)[C@@H]1C[C@@H]12)[C@@H]1C[C@@H]16
Active	O=c1c(NCCCNc2ccnc3cc(Cl)ccc23)c(NCCCNc2ccnc3cc(Cl)ccc23)c1=O
Active	CCCCCCCc1c(C)nc2ccccc2c1O
Active	c1ccc(CCN2CCC(Nc3nc(N4CCN(c5ccccc5)CC4)nc4ccccc34)CC2)cc1
Active	C[n+]1oc(/C=C/c2ccccc2)cc1/C=C/c1ccccc1
Active	CN(O)C(=O)CSC(c1ccc(F)c(F)c1)P(=O)(O)O
Active	N#Cc1ccc(NC(=O)Nc2cc(C(F)(F)F)ccc2Oc2ccc(Cl)cc2Cl)cc1C(F)(F)F
Active	COc1ccc(C2CC(=O)C3=C(C2)NC(C)=C(C(=O)OC(C)C)C3c2cccc(Br)c2)cc1OC
Active	COC1=CC(c2ccc[nH]2)=N/C1=C\c1[nH]ccc1Cc1ccc(Br)cc1
Active	CCN(CC)c1ccc(/C=N/Nc2ccnc3ccc(OC)cc23)cc1
Active	O=C1C(c2ccc(Cl)c(Cl)c2)=[N+]([O-])c2ccccc21
Active	O=C(Nc1ccc(Br)c(Cl)c1)c1cc(N2CCC(N3CCCC3)CC2)cc(C(F)(F)F)c1
Active	CC(=O)O[C@@H]1[C@H](OC(C)=O)CC(C)(C)[C@@]2(O)CCc3c(cc4occc4c3C)[C@]12C
Active	Cc1ccc(S(=O)(=O)N[C@@H](CC(=O)NC(C)(C)C)C(=O)NCCNC(=O)c2ccccc2Cl)cc1
Active	Cc1cc(Nc2ccc(C(F)(F)F)cc2)n2nc(C(C)C)nc2n1
Active	CC(C)c1sc(N2CCN(C)CC2)nc1C(=O)Nc1ccccc1C#N
Active	COc1ccc(CC2(O)c3ccccc3C3=NCCN32)cc1
Active	Nc1nccc2ccc(NCc3cccc(C(F)(F)F)c3)cc12
Active	CS(=O)(=O)Nc1cccc(-c2ccc3nccc(-c4ccncc4)c3n2)c1
Active	NS(=O)(=O)c1cccc(-c2ccc3nccc(-c4ccncc4F)c3n2)c1
Active	CCOC(=O)C1=C(CC)NC2=C(C(=O)CC(C)(C)C2)C1c1ccc(Cl)cc1Cl
Active	CCCCc1cc2c(=O)cc(C)[nH]c2cc1OCCOc1ccccc1
Active	CCOc1ccc(N(CC)S(=O)(=O)c2cc(Br)cc3c2N(C(C)=O)CC3)cc1
Active	CCC(C)OC(=O)C1=C(C)NC2=C(C(=O)CC(c3ccc(Cl)cc3)C2)C1c1ccc(Cl)cc1
Active	CCN(CC)CCCC(C)Nc1cc(CCCCCCCCCCCCc2cc(NC(C)CCCN(CC)CC)c3ccccc3n2)nc2ccccc12
Active	CC[n+]1c(/C=C/c2ccc(OC)cc2)ccc2ccccc21
Active	CN1CCC(N2CCN(c3nccc4[nH]c(-c5ccc(F)c(F)c5)nc34)CC(F)(F)C2)CC1
Active	CCN(CCCON1C(N)=NC(N)=NC1(C)C)c1ccc(Cl)c(Cl)c1
Active	Cc1[nH]c(C)c(-c2ccc(C#Cc3ccc(C(F)(F)F)cc3)nc2)c(=O)c1Cl
Active	Clc1cc(NCCCN2CCCCC2)c2cc3c(nc2c1)c1cc(Cl)ccc1n3CCN1CCCC1
Active	CCCNC(=O)N1[C@H](C#N)[C@H](c2ccc(-c3ccccc3C(F)(F)F)cc2)[C@H]1CO
Active	CC(C)CN1C(=O)c2ccccc2[C@H](C(=O)Nc2ccccc2)[C@H]1c1cccs1
Active	c1cncc(CCNc2nccn3c(-c4ccc5ccccc5c4)cnc23)c1
Active	CC=C[C@H]1O[C@@](O)([C@H](C)C(O)C(C)[C@@H]2OC(=O)C(OC)=CC(C)=C[C@H](C)[C@H](O)[C@H](CC)[C@H](O)C(C)CC(C)=CC=C[C@H]2OC)C[C@@H](O[C@@H]2C[C@H](O)[C@@H](OC(N)=O)[C@H](C)O2)[C@@H]1C
Active	N=c1n(Cc2ccccc2)c2ccccc2n1CC(O)c1ccc(Cl)c(Cl)c1
Active	Fc1ccc(/C=C/C=C/c2cc(NCCCCN3CCOCC3)c3cc(Cl)ccc3n2)cc1
Active	COC(=O)C1=C(C)NC2=C(C(=O)CC(c3ccc(OC)c(OC)c3)C2)C1c1cccs1
Active	COc1ccc(/C=C/C(=O)c2ccccc2OCC(=O)NCCNc2ccnc3cc(Cl)ccc23)cc1OC
Active	CCCCCCCC/C=C/c1c(C)c(/C=C/CCCCCCCC)c2[n+](c1C)CCC2
Active	Cc1c(-c2ccc(-c3ccccc3C(F)(F)F)cc2)[nH]c2ccccc2c1=O
Active	Cc1nn(-c2ccccc2)c2nc(-c3ccc(C(C)C)cc3)c(C#N)c(-c3ccccc3O)c12
Active	COC(=O)/C(C)=C1\C(=O)[C@H](O)[C@]2(C)C3=C(C[C@@H]4[C@]5(OC(=O)C(C)=C5C[C@H]5[C@](O)(COC(=O)/C=C(\C)CO)[C@H]6C[C@H]6[C@]45C)[C@H]31)[C@H]1C[C@H]12
Active	Clc1ccc(C(c2c[nH]cc2-c2ccc(Cl)cc2-c2ccccc2)n2ccnc2)c(Cl)c1
Active	CC1(C(=O)NC2CCCCC2)CCCC(=O)N1CCCCCCNc1ccnc2cc(Cl)ccc12
Active	N=C(N)Nc1ccc(NC(=O)Nc2ccc(NC(=N)N)cc2)cc1
Active	CN(CCCNc1ccnc2cc(Cl)ccc12)C(=O)c1ccc(Cl)cc1
Active	CN(C)CCNc1cc(/C=C/c2cc3ccccc3[nH]2)nc2ccc(Cl)cc12
Active	CN(CCCNc1ccnc2cc(Cl)ccc12)C(=O)c1ccc(Br)cc1
Active	COC(=O)c1ccc(Nc2cc3[nH]c(-c4ccc(C(F)(F)F)nc4)nc3cn2)nc1
Active	COc1ccc(C2CC(=O)C3=C(C2)NC(C)=C(C(=O)OC2CCCC2)C3c2ccc(SC)cc2)cc1OC
Active	COc1cc(/C=C(\Oc2ccc(/C=N/Nc3ccnc4cc(Cl)ccc34)cc2)C(=O)c2ccc(Cl)cc2)cc(OC)c1OC
Active	Cc1cc(Oc2ccc(OC(F)(F)F)cc2)ccc1-c1ccc2[nH]c3c(c(=O)c2c1)CSCC3
Active	CCN(CC)CCCNc1cc(Cl)cc2nc3c4cc(Cl)ccc4n(CCN4CCOCC4)c3cc12
Active	O=c1c(NCCCCNc2ccnc3cc(Cl)ccc23)c(NCCCCNc2ccnc3cc(Cl)ccc23)c1=O
Active	NS(=O)(=O)c1cccc(-c2ccc3nccc(-c4ccnc(C(F)(F)F)c4)c3n2)c1
Active	COC1=CC(=O)N(C(=O)/C=C/[C@H](C)NC(=O)[C@H](CC2CCCCC2)NC(=O)[C@H](CC2CCCCC2)NC(=O)C2CCN(C)CC2)[C@H]1Cc1c[nH]c2ccccc12
Active	O=[N+]([O-])c1cc(C(F)(F)F)ccc1N1CCCN(C(=S)Nc2ccccc2)CC1
Active	COc1ccc2c(=O)c3c([nH]c2c1)CCCC3
Active	CC(C)=CCCC1(C)C=Cc2ccc(O)c(C(=O)/C=C/c3ccc(O)c(C=O)c3)c2O1
Active	CN1CCN(S(=O)(=O)c2ccc(C3=CC4C(Nc5ccc(OCc6cccc(F)c6)c(Cl)c5)=NC=NC4S3)cc2)CC1
Active	O=c1c2c([nH]c3cc(Br)ccc13)CCCC2
Active	CCOC(=O)c1ccc2[nH]c3c(c(=O)c2c1)CCCC3
Active	COc1cc2c(O[C@H]3O[C@@H](CO)[C@H](O)[C@@H](O)[C@@H]3O)c3c(c(-c4ccc5c(c4)OCO5)c2cc1OC)C(=O)OC3
Active	O=C1C=C(NCCCCCCCCCC[P+](C2CCCCC2)(C2CCCCC2)C2CCCCC2)C(=O)c2ccccc21
Active	CCCC(C)C(C(=O)NCc1ccccc1)N1C(=O)c2cc(NC(C)=O)ccc2NC(=O)[C@@H]1c1ccccc1
Active	NCCNc1ccnc2cc(Cl)ccc12
Active	COc1ccc2c(c1)nc(NCCCNCCCNc1nc3cc(OC)ccc3n3cccc13)c1cccn12
Active	CN(C)c1ccc2c(ccc(/C=C/c3ccc(C#N)cc3)[n+]2C)c1
Active	CCc1ccc(-c2nc3c(c(C)nn3-c3cccc(C)c3)c(-c3ccccc3O)c2C#N)cc1
Active	COC(=O)CCC(=O)OCC1=C2C[C@@H]3[C@@](O)(COC(=O)/C=C(\C)CO)[C@@H]4C[C@@H]4[C@@]3(C)[C@H]3C[C@]4(OO)C5=C(C6=C(C)C(=O)O[C@@]6(O)[C@@H](O)[C@]5(C)[C@H]5C[C@H]54)[C@@]23OC1=O
Active	CCC(F)(F)c1nc2nc(C)cc(Nc3ccc(Cl)cc3)n2n1
Active	N/C(CC(O)c1cccc2ccccc12)=N\N=C\c1cccc(Br)c1
Active	COc1cc2nc(N3CCCCC3)nc(NC3CCN(Cc4ccccc4)C3)c2cc1OC
Active	Fc1ccc(Nc2ccnc(NCCCNc3ccnc4cc(Cl)ccc34)n2)cc1
Active	CCc1c(C)[nH]c2cc(OCCOc3ccccc3)c(Br)cc2c1=O
Active	CCCCN(CCCN)CC(O)c1cc(C(F)(F)F)nc2c(C(F)(F)F)cccc12
Active	O=C1/C(=C/c2ccc(F)cc2)SC(=S)N1CCCNc1ccnc2cc(Cl)ccc12
Active	CC1(C)CN(C(=O)CN)Cc2nc(-c3ccc(F)cc3)c(Nc3ccc(F)cc3)n21
Active	O=C(CCCCCCC(=O)Nc1ccc(-c2ccccc2)cc1)NO
Active	CCOC(=O)C1=C(C)NC2=C(C(=O)CC(c3ccccc3)C2)C1c1ccccc1Cl
Active	O=C1/C(=C/c2ccncc2)SC(=S)N1CCCCNc1ccnc2cc(Cl)ccc12
Active	COc1c(C(=N)NC(C)C)cccc1-c1cc(-c2cccc(C(=N)NC(C)C)c2OC)on1
Active	O=C1C(Nc2ccc(Br)cc2)=C(n2nnc3ccccc32)C(=O)c2ccccc21
Active	COc1c(-c2ccc(-c3ccc(OC(F)(F)F)cc3)nc2)[nH]c2ccccc2c1=O
Active	CC1CN(C(=O)c2sc3ccccc3c2Cl)CC(C)O1
Active	Clc1ccc2c(N/N=C/c3ccc[nH]3)ccnc2c1
Active	COc1ccc2nccc(N/N=C/c3ccc(N(C)C)cc3)c2c1
Active	CC(C)(C)NC(=O)CN(Cc1ccc(C(=O)NO)cc1)C(=O)c1ccccc1
Active	Fc1ccc(/C=C/c2cc(NCCN3CCCC3)c3cc(Cl)ccc3n2)cc1
Active	CN1CCN(C2CCN(c3nccc4[nH]c(-c5cc(F)cc(F)c5)nc34)CC2)CC1
Active	Cc1cc(N(CCCNc2ccnc3cc(Cl)ccc23)Cc2cccs2)nc(N2CCCC2)n1
Active	CC1(O)CCC2CC1OO[C@@]2(CS(=O)(=O)c1ccccc1)c1ccccc1
Active	COc1ccc(F)cc1CNCCCNc1ccnc2cc(-c3cc(C(F)(F)F)cc(C(F)(F)F)c3)ccc12
Active	COc1ccc2nc3cc(Cl)ccc3c(NCCCN(CCCNc3c4ccc(Cl)cc4nc4ccc(OC)cc34)C(=O)CNC(=O)OC(C)(C)C)c2c1
Active	FC(F)(F)c1ccc(Nc2cc3[nH]c(C4CCCCCC4)nc3cn2)nc1
Active	FC(F)(F)Oc1ccc(Nc2cc(Nc3nccn3-c3cc(N4CCC(N5CCCC5)CC4)cc(C(F)(F)F)c3)ncn2)cc1
Active	N=C(N)c1ccc(-c2ccc3nc(-c4ccc(C(=N)N)cc4)cn3c2)cc1
Active	NC1=NC(c2ccccc2)N(c2ccc(Br)cc2)C(N)=N1
Active	CCOc1ccc(C(=O)Cn2ccc(=NCc3ccccc3)cc2)cc1[N+](=O)[O-]
Active	O=c1c2c([nH]c3cc(Cl)cc(Cl)c13)CCCC2
Active	N=C(N)c1ccc2nc(-c3ccc(-c4ccc(C(=N)N)o4)o3)[nH]c2c1
Active	CCN(CC)CCCN(CC)CCCOc1ccnc2cc(Cl)ccc12
Active	COc1cccc(CNC(=O)[C@H]2CNC[C@@H]2c2ccc(C(F)(F)F)cc2)c1
Active	O=c1c(-c2ccc(Oc3ccc(OC(F)(F)F)cc3)cc2)c(CO)[nH]c2ccccc12
Active	CSc1nncc(-c2cnnc(OCC(F)(F)F)n2)n1
Active	C[C@H]1[C@@H](CC(=O)NCc2cccc(CNC(=O)CCSSCCNC(=O)CCCC[C@@H]3SC[C@@H]4NC(=O)N[C@@H]43)c2)O[C@@H]2O[C@]3(C)CC[C@H]4[C@H](C)CC[C@@H]1[C@@]24OO3
Active	COc1ccc2nc3cc(Cl)ccc3c(NCCCN(CCCNc3c4ccc(Cl)cc4nc4ccc(OC)cc34)C(=O)CCN3CCCC3)c2c1
Active	CCN(CC)c1ccc(C=NNC(=O)c2ccc(Nc3nc(-c4ccccc4)cs3)cc2)c(O)c1
Active	CC(CC(=O)Oc1ccccc1-c1nc2ccccn2c1NC(C)(C)CC(C)(C)C)CC(C)(C)C
Active	Clc1ccc2c(NCCNCc3cnccc3Cl)ccnc2c1
Active	COc1ccc(/C=C2\SC(=S)N(CCCNc3ccnc4cc(Cl)ccc34)C2=O)c2ccccc12
Active	NCCCNC(=O)COC(c1ccccc1)c1cccnc1Cl
Active	CN(CCCNc1ccnc2cc(Cl)ccc12)C(=O)c1cccc(Br)c1
Active	CCN(CC)CCCON1C(N)=NC(N)=NC1(C)C
Active	Cc1cc(N(CCNc2ccnc3cc(Cl)ccc23)Cc2ccco2)nc(N2CCCC2)n1
Active	O=C(NCCCCNc1ccnc2cc(Cl)ccc12)N[C@@H]1C(=O)N(C2CCCCC2)[C@@H]1/C=C/c1ccccc1
Active	Cc1cc2c3c(cc(C)n2-c2ccccc2)cc(=O)cc3o1
Active	COc1ccc2cc(C3=[N+]([O-])c4ccccc4C3=O)cc(OC)c2c1
Active	CC1CCc2c([nH]c3ccccc23)C2(N1)C(=O)Nc1ccc(Br)cc12
Active	COc1ccc(-c2ccc(O)c3c2C[C@@H](C)N[C@H]3C)c2cc(C)cc(OC)c12
Active	CN(C)Cc1ccc(Nc2nnc(-c3cc(-c4cccnc4)cc(C(F)(F)F)c3)o2)cn1
Active	COC(=O)OC1=C(C)[C@@H]2C[C@H]3OC(=O)[C@H](OC(=O)OC)[C@H]4[C@]5(C(=O)OC)OC[C@]34[C@H]([C@@H](O)[C@@H]5O)[C@@]2(C)CC1=O
Active	COc1ccc(F)cc1CNCCCNc1ccnc2cc(C3CCCCC3)ccc12
Active	N=C(N)c1ccc(NC(=O)Nc2ccc(S(=O)(=O)NCc3ccc(S(N)(=O)=O)cc3)cc2)cc1
Active	CC(C)C[C@H](NC(=O)[C@@H](NC(=O)[C@H](CCONC(=N)N)NC(=O)OCc1ccccc1)C1CCCCC1)[C@@H](O)CC(=O)NCCc1ccccc1
Active	CN1CCN(C2CCN(c3cc(-n4ccnc4Nc4cc(Nc5ccc(OC(F)(F)F)cc5)ncn4)cc(C(F)(F)F)c3)CC2)CC1
Active	COc1cc(CNC(=O)CC2(C)CC3(CCCCC3)OO2)cc(OC)c1OC
Active	CCN1c2ccc([N+](=O)[O-])cc2N(CC)C1(C)c1ccccc1
Active	COc1cncc(-c2cncc(-c3ccc(C)cc3)n2)c1
Active	Clc1ccc2c(NCCN3CCCC3)ccnc2c1
Active	COc1ccc(-c2cc3c(SCC(=O)Nc4cc(C(F)(F)F)ccc4Cl)nccn3n2)cc1
Active	O=c1c2c([nH]c3cc(F)ccc13)CCCC2
Active	CCN(CCCCCNc1ccnc2cc(Cl)ccc12)CCNS(=O)(=O)c1cccc2c(N(C)C)cccc12
Active	COc1cc2c(cc1C(F)(F)F)N(C(=O)Nc1cc(OC(F)(F)F)cc(-c3cccnc3)c1)CC2
Active	CCc1c(O)c(=O)ccn1CCCCNc1ccnc2cc(Cl)ccc12
Active	CC(=O)N(C1=C(N2CCOCC2)C(=O)c2ccccc2C1=O)c1ccc(I)cc1
Active	COc1cccc(NC2=C(N3CCCCC3)C(=O)c3ccccc3C2=O)c1
Active	Cc1nc2cc(Cl)ccc2n1-c1ccc(C(=O)NC2CC2)s1
Active	O=c1c2c([nH]c3ccc(Oc4ccc(F)cc4)cc13)CCCC2
Active	CN(C)c1ccc2c(ccc(/C=C/c3ccccc3)[n+]2C)c1
Active	CC1(C)C(Cc2ccccc2)C(=[N+]2CCCC2)C=CN1Cc1ccc([N+](=O)[O-])cc1
Active	C=CC(C)(C)O[C@H]1COc2ccc(/C=C/C(OC)=C(C)\C(=C/OC)C(=O)OC)cc2OC1(C)C
Active	CC1(O)CCC2CC1OO[C@]2(C)CS(=O)(=O)c1ccccc1
Active	CCOC(=O)c1c(-c2cnn(Cc3ccc(OC(F)(F)F)cc3)c2)[nH]c2ccccc2c1=O
Active	CCN1C(=Cc2ccc3ccccc3[n+]2CC)C=Cc2sc3ccccc3c21
Active	FC(F)(F)c1ccc(Nc2cc3[nH]c(CC4CC4)nc3cn2)nc1
Active	COc1ccc2nc(/C=C/c3ccco3)cc(NCCN(C)C)c2c1
Active	O=C(CCCCSc1nc(-c2ccc(Cl)cc2)cc(=O)[nH]1)NO
Active	CCOC(=O)C1=C(C)NC2=C(C(=O)CC(C)(C)C2)C1c1ccc(Cl)cc1
Active	Clc1ccc2c(NCCCCNc3nc(Cc4ccccc4)c(N4CCOCC4)o3)ccnc2c1
Active	CN(C)CCNc1cc(/C=C/c2ccc(N(C)C)cc2)nc2ccc(Cl)cc12
Active	COc1cc2[nH]c(C)c(-c3ccc(C(C)(C)C)cc3)c(=O)c2cc1Cl
Active	CCc1c(-c2cnn(Cc3ccc(OC(F)(F)F)cc3)c2)[nH]c2ccccc2c1=O
Active	CCc1ccc(-c2ccc(/C=C/C(=O)Nc3ccc(NC(=O)Cc4ccc(C)cc4)c(C(=O)c4ccccc4)c3)o2)cc1
Active	COc1ccc(NC(=O)c2ccc(-c3cnc(N4CCCN(C)CC4)nc3)cc2O)cc1Cl
Active	CCCCOc1cccc(C(=O)N(Cc2cccs2)c2ccc(OC)cc2)c1
Active	C[C@@H]1Cc2c([nH]c3ccccc23)[C@]2(N1)C(=O)Nc1ccc(Cl)cc12
Active	CC(C)=CCCC1(C)C=Cc2ccc(O)c(C(=O)/C=C/c3cc(C=O)ccc3O)c2O1
Active	COCC(=O)NCc1ccc(OC2CCN(CC(c3ccccc3)c3ccccc3)CC2)cc1
Active	C(=C1/C(c2ccccc2)=Nc2ccccc21)\c1c(-c2ccccc2)[nH]c2ccccc12
Active	O=C(C[C@H]1NCCC[C@@H]1O)Cn1cnc2ncccc2c1=O
Active	C(=C/c1ccc(CN2CCCC2)cn1)\c1ccccc1
Active	COc1ccccc1NC1=C(N2CCCCC2)C(=O)c2ccccc2C1=O
Active	CN(Cc1ccc(CNc2ccnc3cc(Cl)ccc23)cc1)Cc1ccccn1
Active	COc1ccc2cc1Oc1cc3c(nccc3cc1OC)Cc1ccc(cc1)COc1c(OC)cc3c(c1O)[C@H](C2)N(C)CC3
Active	CN(CCN1CCCC1)C(=O)c1cc(-c2ccc(CN3CCOCC3)cc2)nc2ccc(F)cc12
Active	CC(C)CN1C(=O)c2ccccc2[C@H](C(=O)Nc2ccc(F)c(C#N)c2)[C@H]1c1ccncc1
Active	CNC(=O)c1cncc(-c2cnc(Cl)c(NS(=O)(=O)c3ccccc3C(F)(F)F)c2)c1
Active	FC(F)(F)Oc1ccc(Nc2cc(Nc3nccn3-c3cc(NCCN4CCOCC4)cc(C(F)(F)F)c3)ncn2)cc1
Active	c1ccc(Nc2cc3nc4ccccc4n(-c4ccccc4)c-3c/c2=N/CCC[C@H]2CCCN3CCCC[C@@H]23)cc1
Active	CCCCn1c(=N)n(CC(O)c2ccc(Cl)c(Cl)c2)c2ccccc21
Active	Cc1c(C(=O)NCCN2CCCC2)cnn1-c1ncc2c(n1)-c1ccccc1SC2
Active	S=C(NCCCNCCCCCNCCCNC(=S)NCc1ccccc1)NCc1ccccc1
Active	CC(C)S(=O)(=O)N1CCC2(CC1)OOC1(CCCCCCCCCCC1)OO2
Active	COc1c(C)c(CN(CCNc2ccnc3cc(Cl)ccc23)CC(C)C)c(OC)c2ccccc12
Active	N[C@@H](Cc1ccccc1)C(=O)N1CCn2c(nc(-c3ccc(F)cc3)c2Nc2ccc(F)cc2)C1
Active	COOC1(OOC)CCCCCCCCCCC1
Active	O=C1Nc2ccc(Cl)cc2C12NCCCc1c2[nH]c2ccccc12
Active	CC1CCN(CCCCCCCCCCCC(=O)Nc2cc(CO)cc(Nc3ccnc4cc(Cl)ccc34)c2)CC1
Active	Cc1cc(Nc2ccc(S(=O)(=O)Nc3ccc(F)cc3)cc2)n2nc(C(F)(F)F)nc2n1
Active	Cc1cc(C(=N)N)cn2cc(-c3cccc(-c4ccc(C(=N)N)cc4)c3)nc12
Active	Clc1cccc(C(Nc2ccnc3cc(Cl)ccc23)c2ccc(CN3CCCCC3)cc2)c1
Active	O=[N+]([O-])c1ccc(N2CCCN(C(=S)Nc3ccccc3)CC2)nc1
Active	Cc1ccc2c(Cl)c(C(=O)N3CC(C)OC(C)C3)sc2c1
Active	COCC(=O)Oc1ccccc1-c1nc2cc(C)ccn2c1NC(C)(C)CC(C)(C)C
Active	C=Cc1ccc(-c2ccc(/C=C/C(=O)Nc3ccc(NC(=O)Cc4ccc(C)cc4)c(C(=O)c4ccccc4)c3)o2)cc1
Active	C=C(C)[C@@H]1CC[C@]2(C(=O)O)CC[C@]3(C)[C@H](CC[C@@H]4[C@@]5(C)CC[C@H](OC(=O)CCC(=O)O[C@@H]6O[C@@H]7O[C@@]8(C)CC[C@H]9[C@H](C)CC[C@@H]([C@H]6C)[C@@]79OO8)C(C)(C)[C@@H]5CC[C@]43C)[C@@H]12
Active	N=C(N)c1ccc(OCc2cccc(COc3ccc(C(=N)N)cc3)c2)cc1
Active	NC1=NCN=C2C1N=CN2C1O[C@@H](CSCC(F)(F)F)[C@H](O)[C@@H]1O
Active	C[C@H]1[C@@H](OCCNCCNc2nc(N3CCOCC3)nc(N3CCOCC3)n2)O[C@@H]2O[C@@]3(C)CC[C@H]4[C@H](C)CC[C@@H]1[C@@]24OO3
Active	CC(=O)Nc1ccc(O)c(CN(CCCNc2ccnc3cc(Cl)ccc23)C(C)C)c1
Active	O=C(NC1CC1)c1ccc(-n2cnc3ccccc32)s1
Active	CCc1c(O)c(=O)ccn1CCCCCCNc1ccnc2cc(Cl)ccc12
Active	CCCOC(=O)C1=C(C)NC2=C(C(=O)CC(c3ccc(OC)cc3)C2)C1c1cccc(Cl)c1Cl
Active	FC(F)(F)c1ccc(/C=C/c2cc(NCCCN3CCOCC3)c3cc(Cl)ccc3n2)cc1
Active	CCN(CC)C(=O)CSc1nnc(-c2ccccn2)n1-c1ccc(OC)cc1
Active	O=C(CN1CCCCC1)Nc1cc(CO)cc(Nc2ccnc3cc(Cl)ccc23)c1
Active	COc1cc(NC(C)CCCN(Cc2ccc(Cl)cc2)C(=O)Nc2ccc(Cl)cc2Cl)c2ncccc2c1
Active	COc1cc(NC(C)CCCN(Cc2ccc(N(C)C)cc2)S(=O)(=O)c2c(C)cc(C)cc2C)c2ncccc2c1
Active	CC(=O)N(C1=C(N2CCOCC2)C(=O)c2ccccc2C1=O)c1ccc(F)cc1
Active	CN(C)CCNc1cc(/C=C/c2ccc(F)cc2)nc2ccc(Cl)cc12
Active	O=C1c2cccc3c(N4CCOCC4)ccc(c23)C(=O)N1CCCCCCNc1ccnc2cc(Cl)ccc12
Active	Nc1cccc(-c2csc(NC(=O)CCCCc3cc(C(=O)NO)no3)n2)c1
Active	CN(C)Cc1ccc(Nc2c3ccc(N)cc3nc3cc(N)ccc23)cc1
Active	COc1ccc(/C=C(\Oc2ccc(/C=N/Nc3ccnc4cc(Cl)ccc34)cc2)C(=O)c2ccc(Cl)cc2)cc1OC
Active	Clc1ccc2c(NCCN3CCCCC3)ccnc2c1
Active	CC1CCc2c([nH]c3ccccc23)C2(N1)C(=O)Nc1ccc(Cl)cc12
Active	O=S(=O)(CCO)c1cccc(-c2ccc3nccc(-c4ccncc4)c3n2)c1
Active	Cc1ccc(-c2ccnc3ccc(-c4cccc(S(N)(=O)=O)c4)nc23)cn1
Active	CSc1ccc(-c2ccc(/C=C/C(=O)Nc3ccc(NC(=O)Cc4ccc(C)cc4)c(C(=O)c4ccccc4)c3)o2)cc1
Active	Cc1[nH]nc2c1C(c1cc(N3CCC(CC(=O)O)CC3)cc(C(F)(F)F)c1)(C(C)C)C(C#N)=C(N)O2
Active	COc1cc2ccccc2cc1/C=N/Nc1ccnc2cc(Cl)ccc12
Active	CCCOC(=O)C1=C(C)NC2=C(C(=O)CC(c3ccc(OC)c(OC)c3)C2)C1c1ccc(Cl)c(Cl)c1
Active	Cc1cc(C)cc(Nc2cc(C)nc3nc(C(F)(F)F)nn23)c1
Active	Cc1ccc(S(=O)(=O)N[C@@H](CC(=O)NC(C)(C)C)C(=O)NCCNC(=O)c2c(O)cccc2F)cc1
Active	Cc1ccc(S(=O)(=O)NCCCCNc2ccnc3cc(Cl)ccc23)cc1
Active	CCN(CCOc1no[n+]([O-])c1S(=O)(=O)c1ccccc1)Cc1cc(Nc2ccnc3cc(Cl)ccc23)ccc1O
Active	O=C(CN(Cc1ccc(C(=O)NO)cc1)C(=O)c1ccccc1)NC1CCCCC1
Active	CC[C@]1(O)C[C@@H](O[C@H]2CC(N(C)C)[C@H](O[C@H]3C[C@H](O)[C@H](O[C@H]4CCC(=O)[C@H](C)O4)C(C)O3)[C@H](C)O2)c2c(cc3c(c2O)C(=O)c2c(O)ccc(O)c2C3=O)[C@@H]1C(=O)OC
Active	CCOC(=O)C1=C(C)NC2=C(C(=O)CC(c3ccc(OC)cc3)C2)C1c1cccc(F)c1
Active	CCn1cc(NC(=O)Nc2ccc3c(c2)OCCO3)cn1
Active	CCCCN(CCCC)CC(O)COc1ccccc1C(=O)Nc1ccccc1
Active	O=S(=O)(/C(Cl)=C/c1ccc(Cl)cc1)c1ccccc1
Active	CN(C)c1ccc(CNC(=O)[C@H]2CNC[C@@H]2c2ccc(C(F)(F)F)c(Cl)c2)cc1
Active	CC1(C)COC(c2cccc(Nc3ccnc4cc(Cl)ccc34)c2)=N1
Active	Cc1nnc(Nc2cc(C(F)(F)F)nc3c(C(F)(F)F)cccc23)[nH]1
Active	N=C(N)c1ccc(-c2ccc(-c3ccc(C(=N)N)cn3)o2)nc1
Active	CCN(CC)CCNc1nc(Nc2ccc(C)cc2)nc(Nc2ccc(Nc3ccnc4cc(Cl)ccc34)cc2)n1
Active	C[C@H]1[C@@H](OCCN2CCN(CCNc3ccnc4cc(Cl)ccc34)CC2)O[C@@H]2O[C@@]3(C)CC[C@H]4[C@H](C)CC[C@@H]1[C@@]24OO3
Active	N#Cc1ccc(-c2cnc(N)c(-c3ccc(C(F)(F)F)nc3)n2)cc1
Active	CCCn1c2c([n+](C3CC3)c1C)C(=O)c1ccccc1C2=O
Active	CCCCCCCn1c(=N)n(CC(O)c2ccc(Cl)c(Cl)c2)c2ccccc21
Active	CN(C)CCNc1cc(/C=C/c2ccco2)nc2ccc(F)cc12
Active	CCN1CCN(c2nc(C)cc(N(CCCNc3ccnc4cc(Cl)ccc34)Cc3ccc4c(c3)OCO4)n2)CC1
Active	CN(C)c1ccc(C=CC=Cc2cccc[n+]2C)cc1
Active	Clc1ccc2/c(=N/c3ccc(-c4ccccc4)cc3)ccn(CCCN3CCCCC3)c2c1
Active	CCOC(=O)C(=O)N1c2ccccc2-c2c(ssc2=S)C1(C)C
Active	OC12CC3CC(CC(C3)N1CCCCNc1ccnc3cc(Cl)ccc13)C2
Active	C[n+]1ccn(CCCCCCCCCCn2cc[n+](C)c2)c1
Active	Cc1c(Cc2ccc(C(F)(F)F)nc2)c[nH]c1C(=O)N1CCC1
Active	Cc1[nH]c(C)c(-c2ccc(-c3ccc(F)cc3)nc2)c(=O)c1Cl
Active	COC(=O)c1ccc(Oc2ccc3c(c2)B(O)OC3)nn1
Active	C[C@@H]1CCC[C@@H]1N(NC(=O)c1ccc(CN2CCN(C)CC2)cc1)c1nc(C#N)ncc1Br
Active	CCN(CC)CCNc1ccnc2cc(C)ccc12
Active	CCN(CC)Cc1cc(NC(=O)CN2CCCCC2)cc(Nc2ccnc3cc(Cl)ccc23)c1
Active	CN1CCN(C[C@H]2CCCN(c3nccc4[nH]c(-c5cc(F)cc(F)c5)nc34)C2)CC1
Active	COc1cc(COc2cc(N)c(Cl)cc2C(=O)CCC2CCN(CCNS(C)(=O)=O)CC2)cc(OC)c1
Active	Cc1cc(N(CCNc2ccnc3cc(Cl)ccc23)Cc2ccco2)nc(N2CCOCC2)n1
Active	CCCCCC(=O)N[C@H](Cc1ccc(N)cc1)C(=O)N[C@H](CCCC)C(=O)N[C@H](Cc1ccccc1)C(=O)[C@]1(C)CO1
Active	Cc1cc(N2CCCC2)nc(NCc2cc(Nc3ccnc4cc(Cl)ccc34)ccc2F)n1
Active	Clc1ccc2c(NCCCNc3ccnc(N4CCCCC4)n3)ccnc2c1
Active	CC(C)(C)n1nnnc1C(NCCCNc1ccnc2cc(Cl)ccc12)c1ccc(Cl)cc1
Active	OC1CCN(c2ccc(CNc3nc4ccccc4s3)cc2F)CC1
Active	COc1ccc(NC(=O)C2c3ccccc3C(=O)N(CC(C)C)C2c2cccs2)cc1OC
Active	Cc1ccc(Cn2c(=N)n(CC(O)c3ccc(Cl)c(Cl)c3)c3ccccc32)cc1
Active	O=C(CCCCCCCN1CCCCC1)N1CCN(c2ccnc3cc(Cl)ccc23)CCN(c2ccnc3cc(Cl)ccc23)CC1
Active	CC1(CC(=O)NCc2ccc(Oc3cc(C(F)(F)F)cc(C(F)(F)F)c3)cc2)CC2(CCCCC2)OO1
Active	CCCCCCCCCCCCCC(=O)O[C@@H]1C[C@]2(CCC3(C=CC(=O)C=C3)O2)O[C@]2(CCC3(C=CC(=O)C=C3)O2)C1
Active	COc1ccc(Nc2ccnc(NCCCNc3ccnc4cc(Cl)ccc34)n2)cc1
Active	CN(C)CCNc1ccnc2cc(Cl)ccc12
Active	COc1cc2ccnc3c2cc1Oc1cc(ccc1O)C[C@H]1c2c(cc(OC)c(c2O)OCc2ccc(cc2)C3)CCN1C
Active	CC1(CC(=O)NCc2ccc(S(N)(=O)=O)cc2)CC2(CCCCC2)OO1
Active	O=S(=O)(ON=C1CCCc2sc(Cl)cc21)c1ccccc1
Active	CCCN(CCC)C(=O)c1cccc(C(=O)N[C@H](Cc2ccccc2)[C@@H](O)CNC(C)(C)c2ccc3ccccc3c2)c1
Active	NNc1nc(NCc2ccccc2)nc(N2CCOCC2)n1
Active	Cc1ccn2c(NC(C)(C)CC(C)(C)C)c(-c3ccccc3OC(=O)c3ccc(Cl)cc3Cl)nc2c1
Active	Cc1ccc2c(c1)-c1ccccc1[I+]2
Active	COOC1(OC)CCCCCCCCCCC1
Active	CCN(CC)CCCCCCNc1cc(OC)cc2c(C)ccnc12
Active	CNCCc1c([C@@H]2[C@@H]3[C@@H](C=C(C)CC3(C)C)c3c(CCNC)c4ccccc4n32)[nH]c2ccccc12
Active	CC1=C[C@@]2(O)[C@@H](CC1)[C@@](C)(C#N)CC[C@@H]2[C@@]1(C)CC[C@@H](C(C)(C)C#N)O1
Active	COc1ccc(O[C@H](c2cnc(N(C)C)nc2)[C@@H](Oc2ccc(OC)cc2)C(COC(c2ccccc2)(c2ccccc2)c2ccccc2)N=[N+]=[N-])cc1
Active	CC(C)OC(=O)OCOP(=O)(CCCC(=O)N(C)O)OCOC(=O)OC(C)C
Active	COC(=O)[C@@]12OC[C@]34[C@H]([C@@H](O)[C@@H]1O)[C@@]1(C)CC(=O)C(OC(=O)OC(C)C)=C(C)[C@@H]1C[C@H]3OC(=O)[C@H](OC(=O)OC(C)C)[C@@H]24
Active	Clc1ccc(C(c2ccn(-c3ccc(Cl)cc3Cl)c2)n2ccnc2)c(Cl)c1
Active	Cc1ccc(N2C(=O)[C@@H](NC(=O)CCCNc3ccnc4cc(Cl)ccc34)[C@H]2/C=C/c2ccccc2)cc1
Active	Cc1ccc(N2C(=O)[C@@H](NC(=O)CCCCCNc3ccnc4cc(Cl)ccc34)[C@H]2/C=C/c2ccccc2)cc1
Active	CCCCc1nc2cc(/C=C/C(=O)NO)ccc2n1CCN(CC)CC
Active	COc1ccc2nc(/C=C/c3cccs3)cc(NCCN(C)C)c2c1
Active	Cc1ccc(N2C(=O)[C@@H](NCCNc3ccnc4cc(Cl)ccc34)[C@H]2/C=C/c2ccccc2)cc1
Active	CC(C)c1sc(N2CCN(C)CC2)nc1C(=O)Nc1cccnc1Cl
Active	COc1cc2nc(N3CCN(C)CC3)nc(NC3CCN(Cc4ccccc4C)CC3)c2cc1OC
Active	O=C(c1ccnc(Nc2nc3cnc(-c4cccc(C(F)(F)F)c4)cc3[nH]2)c1)N1CCN(CC(F)(F)F)CC1
Active	Cc1ccccc1C1CC(c2ccc(O)cc2)=NN1C(=O)c1cccnc1
Active	CC1(CCOCc2ccccc2)CC2(CCC(C(C)(C)C)CC2)OO1
Active	Clc1ccc2c(NCCCNCCNCCCNc3ccnc4cc(Cl)ccc34)ccnc2c1
Active	COc1cc2c(cc1O)[C@H](Cc1ccc(OC)c(Oc3ccc(C[C@H]4c5cc(OC)c(OC)cc5CCN4C)cc3)c1)N(C)CC2
Active	COC(=O)CSCc1noc(-c2ccc(C)cc2)n1
Active	CCCCCCCn1c2c(c(=N)c3c1CCC3)CCCC2
Active	O=c1c(O)c(-c2ccc(O)c(O)c2)oc2c(CNCCc3cccc(Cl)c3)c(O)cc(O)c12
Active	O=C(CCCCCSc1nc(-c2ccc3ccccc3c2)cc(=O)[nH]1)NO
Active	Oc1cc(Nc2ccnc3cc(Cl)ccc23)ccc1CNCC12CCCN1CCC2
Active	O=c1c2c([nH]c3ccc(Cl)cc13)CCCC2
Active	C=C[C@H]1CN2CC[C@H]1C[C@H]2[C@H](OC(=O)c1ccc(F)cc1)c1ccnc2ccccc12
Active	Cc1ccc(N2C(=O)[C@@H](NC(=O)NCCCCNc3ccnc4cc(Cl)ccc34)[C@H]2/C=C/c2ccccc2)cc1
Active	O=C(Nc1ccc(C2=NCCN2)cc1)Nc1cc(C(=O)Nc2ccc(C3=NCCN3)cc2)ccc1C(=O)Nc1ccc(C2=NCCN2)cc1
Active	CC(=O)O[C@H]1C[C@H]2[C@@H](CC[C@@H]3CC4(CC[C@@]32C)OOC2(CCCCC2)OO4)[C@@H]2CC[C@H]([C@H](C)CCC(=O)N3CCCCC3)[C@@]12C
Active	CCN(CCNC(=O)C(F)(F)C(F)(F)C(F)(F)C(F)(F)C(F)(F)C(F)(F)C(F)(F)F)CCNc1ccnc2cc(Cl)ccc12
Active	CCN(CC)CCCNCCNc1ccnc2cc(Cl)ccc12
Active	CNC(=O)c1ccc(-c2cc(-c3ccc(S(C)(=O)=O)cc3)cnc2N)cc1
Active	O=C(/C(=C/c1ccccc1)Oc1ccc(/C=N/Nc2ccnc3cc(Cl)ccc23)cc1)c1ccc(Cl)cc1
Active	BrC(Br)(Br)c1ncc(-c2ccccc2)cn1
Active	CCOC(=O)C1=C(C)NC2=C(C(=O)C(C(=O)OCC)C(c3ccccc3OC)C2)C1c1ccc(OC)c(OC)c1
Active	Nc1nc(N)c2cc(NCc3ccc(CCNC(=O)c4ccc5c(c4)OCO5)cc3)ccc2n1
Active	O=C(CN1CCCCC1)Nc1cc(COC(=O)CCN2CCCCC2)cc(Nc2ccnc3cc(Cl)ccc23)c1
Active	COc1cc(-c2cc(-c3ccc(S(C)(=O)=O)cc3)cnc2N)ccc1O
Active	CCCCN(CCCC)CC(O)c1cc(-c2ccc(Cl)cc2)nc2cc(Cl)ccc12
Active	COC(=O)c1c[nH]c2cc(OCCOc3ccccc3)c(Cl)cc2c1=O
Active	CCCN(CCC)Cc1cc(C(C)NC[C@H](O)[C@@H](Cc2ccccc2)NC(=O)c2ccc(N3CCN(C)CC3)cc2)ccc1O
Active	CN1CCCN(c2nccc3[nH]c(-c4ccc(F)c(F)c4)nc23)CC1
Active	CCCCCCCCCCCC(=O)N(C)CCCNc1ccnc2cc(Cl)ccc12
Active	Clc1ccc2c(NCCCN(CCC34CC5CC(CC(C5)C3)C4)CCC34CC5CC(CC(C5)C3)C4)ccnc2c1
Active	CN1CCN(c2ccc(C(=O)N[C@H](Cc3ccccc3)[C@@H](O)CNC3CCCC3)cc2)CC1
Active	COc1cccc(C(=O)Oc2ccccc2-c2nc3cc(C)ccn3c2NC(C)(C)CC(C)(C)C)c1
Active	c1ccc(-c2cccc(-c3ccccn3)n2)nc1
Active	CCOC(=O)Oc1c(-c2ccc(Cc3ccc(OC(F)(F)F)cc3)cc2)c(C)nc2ccccc12
Active	COc1cccc(Nc2cc3[nH]c(-c4cccc(C(F)(F)F)c4)nc3cn2)n1
Active	COc1ccc2nccc(NC(c3ccc(CN4CCOCC4)cc3)c3cccc(Cl)c3)c2c1
Active	Cc1ccn2c(NC(C)(C)CC(C)(C)C)c(-c3ccccc3OC(=O)c3ccccc3F)nc2c1
Active	Clc1ccc2c(NCc3cn(CCCN4CCOCC4)nn3)ccnc2c1
Active	CC1CCN(CC(=O)Nc2cc(CO)cc(Nc3ccnc4cc(Cl)ccc34)c2)CC1
Active	CN1CCN(S(=O)(=O)c2ccc(C3=CC4N=CN=C(Nc5ccc(OCc6cccc(F)c6)c(Cl)c5)C4S3)cc2)CC1
Active	CC(=O)N(C1=C(N(C)C)C(=O)c2ccccc2C1=O)c1ccc(Cl)c(Cl)c1
Active	CC(C)N(Cc1cccc(OCCCCCC(=O)O)c1)C(=O)c1ccc(-c2ccc3ccccc3c2)cc1
Active	CC(C)N(Cc1cccc(OCCCCCC(=O)O)c1)C(=O)c1ccc(-c2cccc([N+](=O)[O-])c2)cc1
Active	O=C(NC1CC1)c1ccc(OC2CCN(CC3CCCCC3)CC2)c(Cl)c1
Active	Cc1cc(NCCCCCCNc2ccnc3cc(Cl)ccc23)nc(N2CCCCC2)n1
Active	COc1ccc2nc3cc(Cl)ccc3c(NCCCCCCCCCCNc3c4ccc(Cl)cc4nc4ccc(OC)cc34)c2c1
Active	Clc1ccc2c(N3CCN(CCN(Cc4ccccc4)Cc4ccccc4)CC3)ccnc2c1
Active	Clc1ccc2c(Nc3ccc4c(c3)NCN(Cc3ccccc3)C4)ccnc2c1
Active	CCN(CC)CCCNc1cc(Cl)cc2nc3c4cc(Cl)ccc4n(CCN4CCCC4)c3cc12
Active	Cc1ccc(CC(=O)Nc2ccc(NC(=O)/C=C/c3ccc(-c4ccc(C(F)(F)F)cc4)o3)cc2C(=O)c2ccccc2)cc1
Active	CCOc1cc(NC(C)(C)CCCN)c2ncccc2n1
Active	CN1CCN(c2ncc(Nc3ccc4c(Nc5cnccn5)ccnc4c3)cn2)CC1
Active	COc1cc(C2=NN(C(C)=O)C(c3ccccc3)C2)ccc1OCc1cn(CCCNc2ccnc3cc(Cl)ccc23)nn1
Active	NC[C@@H](Cl)[C@H](O)c1cnc(N)[nH]1
Active	c1cc(C2=NCCN2)cc(-c2cc(-c3ccc(C4=NCCN4)cc3)no2)c1
Active	COc1cc2nc(N3CC(C)CC(C)C3)nc(Nc3ccccc3)c2cc1OC
Active	Fc1ccc(Nc2nc(NCCN3CCCC3)c3ccccc3n2)cc1
Active	COc1cc2nc(N3CCCCC3)nc(NC3CCN(Cc4cccc(C)c4)CC3)c2cc1OC
Active	COC(=O)c1ccc2c(=O)n(Cc3ccc4c(c3)OCO4)c(SCC(=O)n3nc(C)cc3N)nc2c1
Active	CN(C)CCCNc1ccnc2cc(Cl)ccc12
Active	O=C1/C(=C/c2ccc(Cl)cc2)SC(=S)N1CCCNc1ccnc2cc(Cl)ccc12
Active	CC(=O)O[C@@H]1CC[C@@]2(C)[C@@H](C1)C[C@@H](OC(C)=O)[C@@H]1[C@@H]2C[C@H](OC(C)=O)[C@]2(C)[C@@H]([C@H](C)CCCNCCCCCCNc3ccnc4cc(Cl)ccc34)CC[C@@H]12
Active	O=c1c2c([nH]c3ccc(-c4cccc(Oc5ccc(F)cc5)c4)cc13)CCSC2
Active	CN1CCN(C2CCN(c3nccc4[nH]c(-c5cccc(OC(F)(F)F)c5)nc34)CC2)CC1
Active	COc1cc2[nH]c3ccc(Nc4cccc(OC(F)(F)F)c4)cc3c(=O)c2cc1Cl
Active	CN(C)c1ccc2c(ccc(/C=C/c3c[nH]c4ccccc34)[n+]2C)c1
Active	CCN(CC)C(c1cccc(Nc2ccnc3cc(Cl)ccc23)c1)c1nnnn1CCN1CCOCC1
Active	CO[C@@H]1O[C@]2(c3ccc(-c4ccccc4)cc3)CC[C@H]3CCCCC31OO2
Active	COc1cc(NC(C)CCCNC(=O)C2CCC3(CC2)OOC2(OO3)C3CC4CC(C3)CC2C4)c2ncccc2c1-c1ccoc1
Active	CC(C)CN(NC(=O)c1cc2cc(OCCN3CCNCC3)ccc2o1)c1nc(C#N)ncc1Cl
Active	COc1cc2nc(N3CCC(C)CC3)nc(NC3CCN(Cc4ccccc4)CC3)c2cc1OC
Active	C[C@H](N)C(=O)N1CCn2c(nc(-c3ccc(F)cc3)c2Nc2ccc(F)cc2)C1
Active	Clc1ccc2c(NCCCNCc3nc(Cc4ccccc4)c(N4CCOCC4)o3)ccnc2c1
Active	CCS/C(Cl)=C(/NC(=O)c1ccccc1)[P+](c1ccccc1)(c1ccccc1)c1ccccc1
Active	NC(=O)c1ccc(-c2cnc(N)c(-c3ccc(C(F)(F)F)cc3)n2)cc1
Active	O=C(CN1CCCCC1)Nc1cc(COC(=O)c2ccccc2)cc(Nc2ccnc3cc(Cl)ccc23)c1
Active	CCN(CC)CCCNCCCCCNc1ccnc2cc(Cl)ccc12
Active	O=S(=O)(/C(Cl)=C/c1cccc2ccccc12)c1ccccc1
Active	Cc1ccc(CC(=O)Nc2ccc(NC(=O)/C=C/c3ccc(-c4ccc([N+](=O)[O-])cc4)o3)cc2C(=O)c2ccccc2)cc1
Active	O=S(=O)(c1ccc(-c2ccc3nccc(NCCC4CCOCC4)c3c2)cc1)N1CCOCC1
Active	CCCCCCCCCCNC(=N)c1ccc(N2CCN(c3ccc(C(=N)NCCCCCCCCCC)cc3)CC2)cc1
Active	O=c1c(O)c(-c2ccc(O)c(O)c2)oc2c(CNCCc3ccc(Cl)cc3Cl)c(O)cc(O)c12
Active	CCSC(Cl)=C(NC(=O)c1ccccc1)[P+](c1ccccc1)(c1ccccc1)c1ccccc1
Active	Oc1ccccc1CNC(Cc1ccccc1)C(O)(c1ccccc1)c1ccccc1
Active	COc1ccc(Nc2nc(NCCNCCO[C@H]3O[C@@H]4O[C@@]5(C)CC[C@H]6[C@H](C)CC[C@@H]([C@H]3C)[C@@]46OO5)nc(NCCN(C(C)C)C(C)C)n2)cc1
Active	COc1ccc2nc(NCCCN3CCN(CCCNc4nc5ccc(OC)cc5n5cccc45)CC3)c3cccn3c2c1
Active	Cc1cc(N2CCN(C)CC2)nc(N(CCNc2ccnc3cc(Cl)ccc23)Cc2ccccn2)n1
Active	c1ccc([B-](c2ccccc2)(c2ccccc2)c2ccccc2)cc1
Active	CC(CCc1ccccc1)N1CC(c2cccc([N+](=O)[O-])c2)OC1=S
Active	O=c1c2c([nH]c3ccc(-c4ccc(OC(F)(F)F)cc4)cc13)CCSC2
Active	COc1ccc2nc(/C=C/c3cc(OC)c(OC)c(OC)c3)cc(NCCN(C)C)c2c1
Active	Clc1ccc2c(NCCN(CCC34CC5CC(CC(C5)C3)C4)CCC34CC5CC(CC(C5)C3)C4)ccnc2c1
Active	CN(C)CCC/N=C(\c1ccccc1)N(CCCN(C)C)c1ccnc2cc(Cl)ccc12
Active	Clc1ccc2/c(=N/c3ccc(Br)cc3)ccn(CCCN3CCCCC3)c2c1
Active	CN1CCN(c2ccc(-c3ccc4c(Nc5cnccn5)ccnc4c3)cc2)CC1
Active	COc1cc2nc(N3CCN(C)CC3)nc(NC3CCN(Cc4cccc(C)c4)CC3)c2cc1OC
Active	FC(F)(F)Oc1ccc(Nc2cc(Nc3nccn3-c3cccc(C(F)(F)F)c3)nc(-c3ccccc3)n2)cc1
Active	Cc1noc(C)c1S(=O)(=O)N(Cc1ccccc1)CC(O)CN1CCC(NC(=O)c2ccc(F)cc2)C1
Active	COc1cc(OC)c(N(C)C(=O)c2cn(C3CCCC3)c(=O)c3c2c2ccccc2n3C)cc1Cl
Active	C[C@@H]1C(=O)C[C@H]2C[C@@H]1OO[C@@]2(C)/C=C\c1ccc(C(F)(F)F)cc1C(F)(F)F
Active	C[C@@H]1CN(C(=O)c2sc3ccccc3c2OCc2ccccc2)C[C@H](C)O1
Active	CC1CCC2(OOC3(CCC(C)CC3C)OO2)C(C)C1
Active	Cc1nc2ccc(C(F)(F)F)cc2n1-c1ccc(C(=O)NC2CC2)s1
Active	CC(C)=CCCC1(C)C=Cc2c(O)c(C(=O)/C=C/c3cc(C=O)ccc3O)cc(CC=C(C)C)c2O1
Active	Fc1ccc(/C=C/c2cc(NCCCCN3CCOCC3)c3cc(Cl)ccc3n2)nc1
Active	COc1cccc2c1nc(C)n2-c1ccc(C(=O)NC2CC2)s1
Active	O=C(NCCCNc1ccnc2cc(Cl)ccc12)N[C@@H]1C(=O)N(C2CCCCC2)[C@@H]1/C=C/c1ccccc1
Active	CCN(CC)CCNc1cc(Cl)cc2nc3c4cc(Cl)ccc4n(CCN4CCCC4)c3cc12
Active	O=[N+]([O-])c1ccc(/C=C(\Cl)S(=O)(=O)c2ccccc2)cc1
Active	CC(=O)CC(=O)OC1(C)CCC2CC1OO[C@]2(C)CS(=O)(=O)c1ccccc1
Active	Fc1ccc(-c2nc(C3CCNCC3)sc2-c2ccnc(Nc3ccc(N4CCNCC4)cc3)n2)cc1
Active	COc1ccccc1N1C(=N)SC(=Cc2ccc(N(C)C)cc2)C1=O
Active	Cc1ccc(N2C(N)=NC(N)=NC2c2ccccc2)cc1
Active	CCOC(=O)c1cccc(NC(=O)CCn2c(-c3ccc(F)cc3)cc(C(=O)OCC)c2C)c1
Active	COc1ccc(C2CC(c3ccc(O)cc3)=NN2C(=O)c2cccnc2)cc1OC
Active	CCN(CC)CCCN(CC)CCCCNc1ccnc2cc(Cl)ccc12
Active	Fc1ccc(/C=C/c2cc(NCCCCN3CCOCC3)c3cc(Cl)ccc3n2)c(F)c1
Active	CCCOC(=O)C1=C(C)NC2=C(C(=O)CC(c3ccc(OC)c(OC)c3)C2)C1c1cccc([N+](=O)[O-])c1
Active	COC1=CC(c2ccc[nH]2)=N/C1=C\c1[nH]ccc1Cc1ccc(Cl)cc1
Active	COc1c(C)c(CNCCNc2ccnc3cc(Cl)ccc23)c(OC)c2ccccc12
Active	Cc1c(-c2ccc(-c3ccc(OC(F)(F)F)cc3)nc2)[nH]c2cc(F)ccc2c1=O
Active	O=C1C(c2ccc(Cl)cc2)=[N+]([O-])c2cc3c(cc21)OCO3
Active	Cc1ccnc(Nc2nc(-c3ccccn3)cs2)c1
Active	COc1ccc(CCNc2nc(NCCCN3CCCCC3C)ncc2C(=O)NCc2ccccc2)cc1OC
Active	Cc1ccccc1Cn1c(=N)n(CC(O)c2ccc(Cl)c(Cl)c2)c2ccccc21
Active	COOC1(OOCCCCCCO)CCCCCCCCCCC1
Active	COc1ccc2cc(C3=[N+]([O-])c4cc5c(cc4C3=O)OCO5)cc(OC)c2c1
Active	O=C(Nc1ccc([N+](=O)[O-])c(C(F)(F)F)c1)Nc1cc(C(F)(F)F)ccc1Oc1ccc(Cl)cc1Cl
Active	N#Cc1cc(NC(=O)[C@H]2c3ccccc3C(=O)N(CC3CC3)[C@@H]2c2cn[nH]c2)ccc1F
Active	CCOc1cc(NC2(CCCN)CC2)c2ncccc2n1
Active	Cc1c(-c2ccc(Cc3ccc(OC(F)(F)F)cc3)cc2)[nH]c2ccccc2c1=O
Active	CCCO/C(O)=C1\C(C)=NC2=C(C(=O)CC(c3ccc(OC)c(OC)c3)C2)C1c1ccc(F)cc1
Active	C/C(=C\c1csc(C)n1)[C@H]1C[C@H]2O[C@@]2(C)CCC[C@@H](C)[C@@H](O)[C@H](C)C(=O)C(C)(C)[C@H](O)CC(=O)O1
Active	CC(=O)Nc1ccc2c(c1)/C(=C(/Nc1ccc(CN3CCCCC3)cc1)c1ccccc1)C(=O)N2
Active	CC(C)/C(=N/c1ccnc2cc(Cl)ccc12)NCCCN1CCCCC1
Active	Fc1ccc(-c2nc(CNc3ccnc4cc(Cl)ccc34)[nH]c2CN2CCCC2)cc1
Active	CNC(=O)CCC(=O)N1CCOC(c2ccc3cc(OC)ccc3c2)C1
Active	CCOC(=O)C1=C(C)NC(=Cc2cc(C)n(-c3ccc(C)cc3C)c2C)C1=O
Active	CC(=O)c1ccc(OCC(=O)NCCCCCCNc2ccnc3cc(Cl)ccc23)cc1
Active	CCN(CC)CCN/C(=N\c1ccnc2cc(Cl)ccc12)C(C)C
Active	CN1CCCN(c2ncc(-c3ccc(C(=O)Nc4cccc(Cl)c4F)c(O)c3)cn2)CC1
Active	CNC(=O)c1cncc(-c2cnc(Cl)c(NS(=O)(=O)c3ccc(Cl)cc3)c2)c1
Active	Cc1cc(N(CCCNc2ccnc3cc(Cl)ccc23)Cc2ccccn2)nc(N2CCCC2)n1
Active	CCOc1cc(-c2c(C)[nH]c3cc(OC)c(Cl)cc3c2=O)ccc1F
Active	CS(=O)(=O)Nc1ccc2c(c1)/C(=C(/Nc1ccc(CN3CCCCC3)cc1)c1ccccc1)C(=O)N2
Active	Clc1cccc(C(c2ccccc2)(c2ccc(CN3CCCC3)cc2)n2ccnc2)c1
Active	Cc1c(-c2ccc(Cc3ccc(OC(F)(F)F)cc3)cc2)[nH]c2cc(F)c(F)cc2c1=O
Active	Cc1cc(Cl)nc(N(CCNc2ccnc3cc(Cl)ccc23)Cc2ccco2)n1
Active	O=C(CN1CCN(c2ccnc3cc(Cl)ccc23)CC1)N(c1ccccc1)c1ccccc1
Active	CCN(CC)CCCC(C)N=c1[nH]c(C=Cc2ccccc2OC)nc2cc(Cl)ccc12
Active	Cc1ccc(C2CC(c3ccc(O)cc3)=NN2C(=O)c2cccnc2)cc1
Active	O[C@H]1[C@H](n2cc(CN3CCCC3)nn2)c2ccccc2C12CCNCC2
Active	C[n+]1cn(-c2ccc(-c3ccc(-n4c[n+](C)c5ccccc54)cc3)cc2)c2ccccc21
Active	Clc1ccc2c(c1)[I+]c1ccccc1-2
Active	OC(CNC1CCCCCCC1)c1ccc(Cl)c(Cl)c1
Active	CCn1c(=O)/c(=C2\Sc3ccccc3N2C)s/c1=C\c1cccc[n+]1CC
Active	CN1CCc2ccc(Nc3nnc(-c4ccnc(-c5cccnc5)c4)o3)cc2C1
Active	CN1CCOc2ccc(Nc3nnc(-c4cccc(-c5cccnc5)c4)o3)cc2C1
Active	CC(C)(C)c1cc(C(=O)Nc2nc(CN)cs2)n(Cc2ccccc2)n1
Active	O=C(/C=C/c1ccc(-c2ccc([N+](=O)[O-])cc2)o1)Nc1ccc(NC(=O)Cc2ccc(Br)cc2)c(C(=O)c2ccccc2)c1
Active	CCCCCCCc1cc(/C=C2\N=C(c3ccc[nH]3)C=C2OC)[nH]c1C
Active	CCNCCNc1cc(-c2ccc(C(F)(F)F)cc2)c(C#N)c2nc3ccc(Br)cc3n12
Active	Cc1ccc(C(=O)/C=C/c2ccc(C(=O)NCCCCCCNc3ccnc4cc(Cl)ccc34)cc2)o1
Active	NC(=O)c1ccc(Nc2c3ccc(N)cc3nc3cc(N)ccc23)cc1
Active	CCOc1cc(Cc2cnc(N)nc2N)ccc1OCc1cc(OC)c(OC)c(OC)c1
Active	C[C@@H]1CN(C(=O)c2ccnc(Nc3nc4cnc(Nc5cccc(C(F)(F)F)c5)cc4[nH]3)c2)C[C@H](C)N1
Active	COc1ccc(C[C@@H](N)C(=O)N[C@@H]2[C@H](O)[C@@H](n3cnc4c(N(C)C)ncnc43)O[C@H]2CO)cc1
Active	CCCN(CCCNc1ccnc2cc(C)ccc12)Cc1cc([N+](=O)[O-])ccc1O
Active	CCN1CCN(c2nc(Cl)nc3c2ncn3CCNc2ccnc3cc(Cl)ccc23)CC1
Active	Cc1cc2nc3ccc(N(C)C)cc3[n+](-c3ccccc3)c2cc1N
Active	Cc1ccc(NC(=O)C2CSC(c3cccc(F)c3)N2C(=O)c2ccc(C(C)(C)C)cc2)cc1C
Active	CN1CCN(CC2CCN(c3nccc4[nH]c(-c5cc(F)cc(C(F)(F)F)c5)nc34)CC2)CC1
Active	CCN(CC)CCCC(C)Nc1ccnc2cc(Cl)ccc12
Active	Cc1cc(N(CCNc2ccnc3cc(Cl)ccc23)Cc2ccco2)nc(Cl)n1
Active	COc1ccc(CCCc2cc(O)c(CN3CCCCC3)cc2CN2CCCCC2)cc1
Active	CCN(CC)CCOc1ccc2c(=O)c3ccc(Cl)cc3n(CCN(CC)CC)c2c1
Active	CN1CCCC1CCNCc1cc(-c2ccnc3cc(Cl)ccc23)ccc1O
Active	O=C(Nc1cc(C(=O)N2CCC(Cc3ccccc3)CC2)ccc1N1CC2CC(C1)c1cccc(=O)n1C2)c1cccs1
Active	COc1ccc2c(c1)C(=O)C(c1ccc(Cl)c(C(F)(F)F)c1)=[N+]2[O-]
Active	Cc1c(-c2cnc(N3CCN(C)CC3)nc2)ccc2c(Nc3cnccn3)ccnc12
Active	CC(C)(C)n1nnnc1C(NCCNc1ccnc2cc(Cl)ccc12)c1ccccc1
Active	O=C1C(O)c2ccccc2N1CCCCn1cc(COc2ccc(CNNc3ccnc4cc(Cl)ccc34)cc2)nn1
Active	O=S(=O)(NCCCN1CCN(CCCNc2ccnc3cc(Cl)ccc23)CC1)c1cccs1
Active	CCC(C)CNC(=N)c1ccc(N2CCN(c3ccc(C(=N)NCC(C)CC)cc3)CC2)cc1
Active	Cc1nc(Nc2ccc(OC(F)(F)F)cc2)cc(Nc2nccn2-c2cccc(C(=O)NCCN3CCOCC3)c2)n1
Active	C=C[C@H]1CN2CC[C@H]1C[C@@H]2[C@@H](OC(=O)CCCCl)c1ccnc2ccccc12
Active	Cc1ccc(S(=O)(=O)N[C@@H](CC(=O)NC(C)(C)C)C(=O)NCCNC(=O)c2ccc(F)c(F)c2)cc1
Active	CCCCNC(=O)C(c1cccc(OC)c1)N1C(=O)c2cc(OCCc3cccc(OC)c3)ccc2NC(=O)C1CO
Active	CCN(CC)CCCOc1ccc2c(=O)c3c(Cl)cc(Cl)cc3[nH]c2c1
Active	CCCOC(=O)C1=C(C)NC2=C(C(=O)CC(c3ccc(Cl)cc3)C2)C1c1ccccc1F
Active	CC1(c2nc3cnc(Nc4ccc(C(F)(F)F)cn4)cc3[nH]2)CC1
Active	CCOCCCNc1nc2cc(OC)c(OC)cc2c2nc(-c3ccccc3)nn12
Active	CC1(CNCc2ccccc2O)C2CC3CC(C2)CC1C3
Active	COc1ccc2c(c1)CC1c3c(cc4c(c3-2)OCO4)CCN1C
Active	CC(C)c1ccc(NC(=O)C=Cc2ccccc2Cl)cc1
Active	CN1CCN(C2CCN(c3nccc4[nH]c(-c5ccc(F)c(C(F)(F)F)c5)nc34)CC2)CC1
Active	COc1ccc(OC)c(-c2ccc(O)c(CN3CCC(c4ccccc4)CC3)c2)c1
Active	O=C1C=C(c2ccc(Cl)nc2)C(=O)c2ccccc21
Active	[C-]#[N+]c1ccc(/C=C/c2ccccc2[N+]#[C-])cc1
Active	CO[C@H]1O[C@]2(c3ccc(-c4ccccc4)cc3)CC[C@H]3CCCCC31OO2
Active	OCCCCCCCCCCCCCc1ccc[n+](CCCCCCCCCCCCCc2ccc[n+](CCCCCCCCCCCCCc3cccnc3)c2)c1
Active	CC(C)CN1C(=O)c2ccccc2[C@H](C(=O)Nc2ccc(F)c(C#N)c2)[C@H]1c1ccccc1
Active	O=C(CCCCC(=O)NN/C=C/c1ccc(Br)cc1)NO
Active	CC(C)CN(C(C)C(=O)NC(CN1CCCC1)c1ccccc1)S(=O)(=O)Cc1ccccc1
Active	NC1=NC(c2ccccc2)N(OCCCOc2ccc(Cl)cc2)C(N)=N1
Active	CN(Cc1cccc(CNc2ccnc3cc(Cl)ccc23)c1)Cc1ccccn1
Active	CCOC(=O)C1=C(C)NC2=C(C(=O)CC(c3ccc(Cl)cc3)C2)C1c1ccc(Cl)cc1
Active	Nc1nc(N)c2cc(NCc3ccc(CCNC(=O)c4cccs4)cc3)ccc2n1
Active	Clc1ccc2nc(/C=C/c3ccncc3)cc(NCCN3CCCC3)c2c1
Active	CN(C)CCNc1cc(/C=C/c2ccccn2)nc2ccc(Cl)cc12
Active	CN1CCN(c2ccc(Nc3cc4[nH]c(-c5cccc(C(F)(F)F)c5)nc4cn3)nc2)CC1
Active	CN1CCN(c2ccc(Nc3nc4cnc(Nc5cccc(C(F)(F)F)c5)cc4[nH]3)nc2)CC1
Active	Cc1cc(N(CCCNc2ccnc3cc(Cl)ccc23)Cc2ccc3c(c2)OCO3)nc(N2CCCC2)n1
Active	CCCN(CCCNc1ccnc2cc(Cl)ccc12)Cc1cccs1
Active	N=C(N)c1ccc(OCCCOc2ccc(C(=N)N)cc2)cc1
Active	CCCCCCCC/C=C\c1c(C)c(/C=C\CCCCCCCC)c2[n+](c1C)CCCCC2
Active	CC(=O)c1ccc(-c2ccc(/C=C/C(=O)Nc3ccc(NC(=O)Cc4ccc(C)cc4)c(C(=O)c4ccccc4)c3)o2)cc1
Active	COc1cc2nc(N3CC(C)CC(C)C3)nc(NC3CCN(Cc4ccccc4)CC3)c2cc1OC
Active	c1cc2oc(CCCCCc3cc4cc(C5=NCCN5)ccc4o3)cc2cc1C1=NCCN1
Active	N=C(N)c1ccc2oc(CCCCCc3cc4cc(C(=N)N)ccc4o3)cc2c1
Active	CC(=O)Nc1ccc(S(=O)(=O)NC(Cc2ccccc2)c2nc3ccccc3c(=O)n2/N=C/c2ccc(F)cc2)cc1
Active	CC(=O)Nc1ccc(S(=O)(=O)NC(Cc2ccccc2)c2nc3ccccc3c(=O)n2/N=C/c2ccc(C)cc2)cc1
Active	Fc1ccc(Nc2nc(NCc3ccccc3)c3ccccc3n2)cc1Cl
Active	O=C1c2cccc3c(N4CCOCC4)ccc(c23)C(=O)N1CCCNc1ccnc2cc(Cl)ccc12
Active	CN(CCCNc1ccnc2cc(Cl)ccc12)C(=O)c1ccc(Cl)c(Cl)c1
Active	CC(=O)Nc1ccc(-c2ccc(CNCCCNc3ccnc4cc(Cl)ccc34)s2)cc1
Active	CCN(CC)CCCCn1cc/c(=N\c2ccc(-c3ccccc3)cc2)c2ccc(Cl)cc21
Active	O=C(c1ccco1)N1CCN(c2ccc([N+](=O)[O-])c(NC3CC3)c2)CC1
Active	CC(C)(C)NCc1cc(Nc2ccnc3cc(Cl)ccc23)cc(-c2ccc(Cl)cc2)c1F
Active	CN1CCCN(S(=O)(=O)c2ccc(-c3ccc4c(Nc5ccc(OCc6cccc(F)c6)c(Cl)c5)ccnc4c3)cc2)CC1
Active	OCC(O)COCc1ccc2cc(CO[C@H]3CNCC[C@@H]3c3ccc(OCCCOCc4ccccc4)cc3)ccc2c1
Active	C[C@@H]1CC[C@@H]([C@H](C)[C@@H]2CC[C@@H]3[C@H]4CC=C5C[C@H](N)CC[C@@]5(C)[C@@H]4CC[C@]32C)NC1
Active	CCOC(=O)C1=C(Nc2ccc3ccccc3c2)SCC1=O
Active	COc1ccc(C2CC(=O)C3=C(C2)NC(C)=C(C(=O)OC2CCCC2)C3c2ccc(Cl)cc2Cl)cc1
Active	C[C@@H]1CC[C@H]2[C@@H](C)C(OC(c3ccccc3)C(F)(F)F)O[C@@H]3O[C@]4(C)CC[C@@H]1[C@]32OO4
Active	Cc1[nH]c(C(=O)NC2CCC2)c(C)c1Cc1ccc(C(F)(F)F)nc1
Active	CCOC(=O)c1c(NC(=O)c2ccc(OC)cc2)sc2c(O)c(CN(CC)CC)ccc12
Active	CC(C)Cc1ccc2c(NCCCNCc3ccc4c(c3)OCO4)ccnc2c1
Active	FC(F)(F)c1cccc(-c2nc3cnc(Nc4cccc(C(F)(F)F)n4)cc3[nH]2)c1
Active	Cc1cc(N2CCN(c3ccccc3)CC2)nc(NCc2cc(Nc3ccnc4cc(Cl)ccc34)ccc2F)n1
Active	Clc1ccc2c(NCCCNc3nccc(N4CCCC4)n3)ccnc2c1
Active	CCOC(=O)C1=C(Nc2ccc3c(c2)CCCC3)OCC1=O
Active	CCN1CCN(c2nc(Nc3ccc(F)cc3)nc(Nc3ccc(Nc4c5ccc(Cl)cc5nc5ccc(OC)cc45)cc3)n2)CC1
Active	COc1cc2c(NC3CCN(C)CC3)nc(N3CCCN(C)CC3)nc2cc1OCc1ccccc1
Active	Fc1ccc(-c2c[nH]c(CNc3ccnc4cc(Cl)ccc34)n2)cc1
Active	COc1ccc2nc3cc(Cl)ccc3c(NCCCCCCCCNc3c4ccc(Cl)cc4nc4ccc(OC)nc34)c2n1
Active	FC(F)(F)c1ccc2c(NC(c3cccc(Cl)c3)c3ccc(CN4CCCC4)c(Cl)c3)ccnc2c1
Active	Fc1ccc(C(F)COc2cncc3nnc(-c4ccc(OC(F)F)cc4)n23)cc1F
Active	O=C(Nc1ccc(NC2=NCCN2)cc1)c1ccc(C(=O)Nc2ccc(NC3=NCCN3)cc2)cc1
Active	CC(=O)O[C@H]1C[C@H]2[C@@H]([C@H](OC(C)=O)C[C@@H]3C[C@H](N(C)C)CC[C@@]32C)[C@@H]2CC[C@H]([C@H](C)CCCN(C)CCCNc3ccnc4cc(Cl)ccc34)[C@@]12C
Active	CCCO/C(O)=C1\C(C)=NC2=C(C(=O)CC(c3ccc(OC)c(OC)c3)C2)C1c1ccccc1F
Active	CN1CCN(C2CCN(c3cnc4ccccc4n3)CC2)C1=O
Active	CN1CCN(CCCCC(=O)OCc2cc(NC(=O)CN3CCCCC3)cc(Nc3ccnc4cc(Cl)ccc34)c2)CC1
Active	COc1ccc2c(c1)nc(NCCCN(C)CCCNc1nc3cc(OC)ccc3n3cccc13)c1cccn12
Active	CCCC(=O)c1[nH]cc(Cc2ccc(C(F)(F)F)nc2)c1C
Active	COc1ccc(NC(=O)[C@H]2c3ccccc3C(=O)N(CC(C)C)[C@@H]2c2cccs2)cc1
Active	O=C(CCCCC[C@H](NC(=O)Cc1ccccc1Nc1c(Cl)cccc1Cl)C(=O)Nc1cccc2cccnc12)NO
Active	C/C1=C(\CCO)SS/C(CCO)=C(/C)N(C=O)CCCCCCCCCCCCN1C=O
Active	Cc1[nH]nc2c1C(c1cc(N3CCS(=O)(=O)CC3)cc(C(F)(F)F)c1)(C(C)C)C(C#N)=C(N)O2
Active	Cc1[nH]nc2c1C(c1cc(C3CN(S(C)(=O)=O)C3)cc(C(F)(F)F)c1)(C(C)C)C(C#N)=C(N)O2
Active	Cn1c(=N)n(CCCCCCCCCCCCn2c(=N)n(C)c3ccccc32)c2ccccc21
Active	CN1CCN(c2cc(-n3ccnc3Nc3cc(Nc4ccc(OC(F)(F)F)cc4)ncn3)cc(C(F)(F)F)c2)CC1
Active	CCCC(=O)NC(C(=O)N1CCN(C(c2ccccc2)c2ccccc2)CC1)C(C)C
Active	CCO/C(O)=C1\C(C)=NC2=C(C(=O)CC(c3ccc(OC)c(OC)c3)C2)C1c1ccccc1Cl
Active	Clc1ccc2c(Nc3ccc(Nc4nc(Nc5ccccc5)nc(NC5CCCCC5)n4)cc3)ccnc2c1
Active	CC1(CC(=O)NCc2ccc(-c3cc(Cl)cc(Cl)c3)cc2)CC2(CCCCC2)OO1
Active	Cc1cc(NCCCCCCNc2ccnc3cc(Cl)ccc23)nc(N2CCOCC2)n1
Active	CCN1CCN(c2cc(C)nc(N(CCNc3ccnc4cc(Cl)ccc34)Cc3ccc4c(c3)OCO4)n2)CC1
Active	CC(C)(C)NCc1cc(Nc2ccnc3cc(Cl)ccc23)cc(-c2ccc(Cl)cc2)c1
Active	Cc1ccn2c(NC(C)(C)CC(C)(C)C)c(-c3ccccc3OC(=O)c3cccc(Cl)c3)nc2c1
Active	[3H]c1nc2c([3H])c(Cl)c([3H])c([3H])c2c(N([3H])C([3H])(C([3H])([3H])[3H])C([3H])([3H])C([3H])([3H])C([3H])([3H])N(C([3H])([3H])C([3H])([3H])[3H])C([3H])([3H])C([3H])([3H])[3H])c1[3H]
Active	O=[N+]([O-])c1ccc(S(=O)(=O)N2CCN(C(=S)NCc3ccccc3)CC2)cc1
Active	CCCN(CCCNc1ccnc2cc(Cl)ccc12)Cc1ccccn1
Active	O=c1c2ccc(OCCCCl)cc2[nH]c2ccc(Cl)cc12
Active	CN(C(=O)c1cn2c(-c3ccc(C(N)=O)cc3)cnc2cn1)c1ccc(F)cc1
Active	COc1ccc2nccc(NC(c3cccc(Cl)c3)c3ccc(CN4CCCC4)c(F)c3)c2c1
Active	Clc1ccc2c(NCc3cn(CCCN4c5ccccc5CCc5ccccc54)nn3)ccnc2c1
Active	N[C@@H](C(=O)N1CC(CNc2ccc(F)cc2)C2(C1)CN(c1cc(F)cc(F)c1)C2)c1ccc(O)cc1
Active	Fc1cccc(COc2ccc(Nc3ccnc4ccc(-c5cccc(N6CCOCC6)c5)cc34)cc2Cl)c1
Active	Cc1ccn2c(NC(C)(C)CC(C)(C)C)c(-c3ccccc3OC(=O)C(C)(C)C)nc2c1
Active	O=C(Nc1ccc2nc3n(c(=O)c2c1)CCCCC3)C(=O)N1CCN(c2ccccc2)CC1
Active	O=C(NCCCNc1ccnc2cc(Cl)ccc12)C(=O)N[C@@H]1C(=O)N(C2CCCCC2)[C@@H]1/C=C/c1ccccc1
Active	COc1ccc(C2CC(=O)C3=C(C2)NC(C)=C(C(=O)OC2CCCC2)C3c2ccc(F)cc2)cc1
Active	CC(=O)N(C1=C(N2CCN(C)CC2)C(=O)c2ccccc2C1=O)c1cc(C)cc(C)c1
Active	CC(C)(C)n1nnnc1C(c1cccc(Nc2ccnc3cc(Cl)ccc23)c1)N1CCCCC1
Active	O=C(/C=C/c1ccc(-c2ccc([N+](=O)[O-])cc2)o1)Nc1ccc(NC(=O)Cc2ccc(Cl)cc2)c(C(=O)c2ccccc2)c1
Active	CCOC(=O)OC1=C(C)[C@@H]2C[C@H]3OC(=O)[C@H](OC(=O)OCC)[C@H]4[C@]5(C(=O)OC)OC[C@]34[C@H]([C@@H](O)[C@@H]5O)[C@@]2(C)CC1=O
Active	Cc1cc(NC2Cc3cccc(F)c3C2)n2nc(C(C)(F)F)nc2n1
Active	CN1CCN(C(=O)CNc2nc(Nc3ccc(F)cc3)nc3ccccc23)CC1
Active	Fc1ccc(-c2nc3cnc(Nc4cc(C(F)(F)F)ccn4)cc3[nH]2)cc1F
Active	CN1CCN(C(=S)NCCCNc2ccnc3cc(Cl)ccc23)CC1
Active	Cc1ccc2c(c1)/C(=N\NC(N)=S)C(=O)N2CCNc1ccnc2cc(Cl)ccc12
Active	CN(O)C(=O)CCC(c1ccc(F)c(F)c1)P(=O)(O)O
Active	Clc1ccc2c(NCCCNCc3ccc4c(c3)OCO4)ccnc2c1
Active	CCCCC(CC)C(=O)NCCCCNc1ccnc2cc(Cl)ccc12
Active	O=C(CN1CCCCC1)Nc1cc(CO)cc(Nc2ccnc3ccc(Cl)cc23)c1
Active	CCOC(=O)c1c(C)nc(NCCCNc2ccnc3cc(Cl)ccc23)nc1C
Active	CCN(CC)Cc1cc(Nc2ccc(C(=O)N[C@H](Cc3ccccc3)[C@@H](O)CNC3CCCC3)cc2)ccc1O
Active	CC1(C)CC(=[N+]2CCCC2)C=CN1Cc1cccc2ccccc12
Active	Cn1c2nc3ccccc3c-2c(NCCCNS(=O)(=O)c2ccccc2)c2ccccc21
Active	COc1ccc(C(=O)/C=C/c2ccc(OCC(=O)NCCCCNc3ccnc4cc(Cl)ccc34)cc2)cc1
Active	COc1ccc2nc3cc(Cl)ccc3c(NCCCN(CCCNc3c4ccc(Cl)cc4nc4ccc(OC)cc34)C(=O)C(COC(C)=O)NC(=O)OC(C)(C)C)c2c1
Active	COc1cccnc1Nc1cc2[nH]c(-c3cccc(C(F)(F)F)c3)nc2cn1
Active	N#Cc1cc(NC(=O)[C@H]2c3ccccc3C(=O)N(CC(F)(F)F)[C@@H]2c2cn[nH]c2)ccc1F
Active	O=C(c1cccnc1)N1N=C(c2ccc(O)cc2)CC1c1ccccc1
Active	COC(=O)C1=C(C)NC2=C(C(=O)CC(c3ccc(OC)c(OC)c3)C2)C1c1ccccc1C
Active	O=C1C(=O)N(CC(CO)NCCCCCCNc2ccnc3cc(Cl)ccc23)c2ccccc21
Active	CCCCCOc1ccc(NC2=C(N3CCCCC3)C(=O)c3ccccc3C2=O)cc1
Active	C[n+]1c(/C=C\c2ccc(F)cc2)ccc2ccccc21
Active	CC(=O)[C@]1(O)Cc2c(O)c3c(c(O)c2[C@@H](O[C@H]2C[C@H](N)[C@H](O)[C@H](C)O2)C1)C(=O)c1ccccc1C3=O
Active	CC1CCCC2(C1)OOC1(CCCC(C)C1)OO2
Active	CCOC(=O)c1c(-c2cccc(Oc3ccccc3)c2)[nH]c2cc(OC)c(F)cc2c1=O
Active	CC1(C)N=C(N)N=C(N)N1OCCCNc1ccc(Cl)c(Cl)c1
Active	NC(CP(=O)(O)O)C(=O)O
Active	Cc1c2ccccc2[n+](C)c2c1[nH]c1ccccc12
Active	CC(C)C[C@@H](C=O)NC(=O)[C@H](CC(C)C)NC(=O)[C@H](Cc1ccccc1)NC(=O)OCc1ccccc1
Active	O=C1OC(CN2CCN(c3ccccc3)CC2)CN1CCNc1ccnc2cc(Cl)ccc12
Active	O=C1OC(CN2CCN(c3ccccc3F)CC2)CN1CCNc1ccnc2cc(Cl)ccc12
Active	O=C1OC(CN2CCN(c3ccc(F)cc3)CC2)CN1CCNc1ccnc2cc(Cl)ccc12
Active	O=C1OC(CN2CCN(c3ccccc3F)CC2)CN1CCCNc1ccnc2cc(Cl)ccc12
Active	O=C1OC(CN2CCN(c3ccccc3Cl)CC2)CN1CCNc1ccnc2cc(Cl)ccc12
Active	O=C1OC(CN2CCN(c3ccccc3F)CC2)CN1CCCCCCNc1ccnc2cc(Cl)ccc12
Active	CCCCOc1cc2nc(N3CCN(C)CC3)nc(NC3CCN(Cc4ccccc4)CC3)c2cc1OC
Active	COc1ccc2nc3cc(Cl)ccc3c(NCCCN(CCCNc3c4ccc(Cl)cc4nc4ccc(OC)cc34)C(=O)CCN3CCN(C)CC3)c2c1
Active	CCCN(CCC)CCOc1ccc2[nH]c3ccc(Cl)c(Cl)c3c(=O)c2c1
Active	CC1=C(C(=O)OC(C)C)C(c2ccccc2F)C2=C(CC(c3ccc(Cl)cc3)CC2=O)N1
Active	CCN1CCN(c2nc(C)cc(N(CCCNc3ccnc4cc(Cl)ccc34)Cc3ccccn3)n2)CC1
Active	CSc1nc(NCCCCNc2ccnc3cc(Cl)ccc23)c(C#N)c(-c2cccc([N+](=O)[O-])c2)n1
Active	CC(CCCNc1ccnc2cc(Cl)ccc12)NCCC12CC3CC(CC(C3)C1)C2
Active	CCOP(=O)(OCC)OCC/C(SSCC)=C(\C)N(C=O)CCCCCCCCCCCCN(C=O)/C(C)=C(/CCOP(=O)(OCC)OCC)SSCC
Active	COC(=O)c1c[nH]c2cc(OCCOc3ccccc3)c(Br)cc2c1=O
Active	CCCCn1c2c([n+](C3CC3)c1C)C(=O)c1ccccc1C2=O
Active	CCC(C)CNC(=O)c1ccc(OC2CCN(CC3CCCCC3)CC2)c(Cl)c1
Active	CN(CCCNc1ccnc2cc(Cl)ccc12)C(=O)c1ccc(C(C)(C)C)cc1
Active	Cc1cc(CNC[C@H]2CCCN3CCCC[C@@H]23)c(C)n1Nc1ccnc2cc(Cl)ccc12
Active	Clc1ccc2c(c1)nc(N1CCNCC1)n2Cc1ccccc1
Active	CN1CCN(CC2CCN(c3nc(C#N)cc4[nH]c(-c5cc(F)cc(F)c5)nc34)CC2)CC1
Active	COc1ccc2c(c1)nc(-c1c[nH]c3ccccc13)c1[nH]ccc12
Active	CC1(CC(=O)NCc2cccc(-c3ccccc3)c2)CC2(CCCCC2)OO1
Active	CCCCCCCC/C=C/c1c(C)c(/C=C/CCCCCCCC)c2[n+](c1C)CCCC2
Active	CCOC(=O)c1[nH]c(C)c(Cc2ccc(C(F)(F)F)cc2)c1C
Active	COC1(c2ccc(OC(F)(F)F)cc2)C=CC2(CCCCCC2)OO1
Active	O=C(O)CCc1cc(F)cc2c1B(O)OC2
Active	COc1cc(NC(C)CCCNC(=O)C2CCC3(CC2)OOC2(OO3)C3CC4CC(C3)CC2C4)c2ncccc2c1-c1ccc(Br)cc1
Active	COc1cc2c(NC3CCN(Cc4ccccc4)CC3)nc(N3CCN(C)CC3)nc2cc1OCCC(C)C
Active	CCS(=O)(=O)N1C2CCC1CC1(C2)OOC2(OO1)C1CC3CC(C1)CC2C3
Active	O=C(CCCCC[C@H](NC(=O)c1cc2ccccc2[nH]1)C(=O)Nc1cccc2cccnc12)NO
Active	CCCCc1cc2c(=O)c(C(C)=O)c[nH]c2cc1OCCOc1ccccc1
Active	CCN(CC)CCNc1nc(Nc2ccccc2)nc(Nc2ccc(Nc3ccnc4cc(Cl)ccc34)cc2)n1
Active	CCOC(=O)C1=C(C)NC2=C(C(=O)CC(c3ccc(OC)c(OC)c3)C2)C1c1ccccc1OC
Active	CC(C)c1nc(N2CCN(C(=O)Nc3ccccc3)CC2)c(C#N)c2c1COC(C)(C)C2
Active	C[n+]1c2ccccc2c(NCCCN)c2[nH]c3ccccc3c21
Active	CCN1CCN(c2nc(Nc3ccccc3)nc(Nc3cccc(Nc4ccnc5cc(Cl)ccc45)c3)n2)CC1
Active	C[N+](C)(CCCCCCCCC[N+](C)(C)CCCN1C(=O)c2cccc3cccc(c23)C1=O)CCCN1C(=O)c2cccc3cccc(c23)C1=O
Active	CCCCCCCC/C=C/c1c(C)c(/C=C/CCCCCCCC)c2[n+](c1C)CCCCC2
Active	CCOC(=O)c1[nH]cc(Cc2ccc(C(F)(F)F)cc2)c1C
Active	Cc1[nH]c(C)c(-c2ccc(Oc3ccc(Cl)cc3)cc2)c(=O)c1Cl
Active	O=C(CCc1ccccc1)c1ccccc1OCC(O)CN1CCN(C(c2ccccc2)c2ccccc2)CC1
Active	C[C@H]1[C@@H](CCNC(=O)NCC[C@H]2O[C@@H]3O[C@@]4(C)CC[C@H]5[C@H](C)CC[C@@H]([C@H]2C)[C@@]35OO4)O[C@@H]2O[C@@]3(C)CC[C@H]4[C@H](C)CC[C@@H]1[C@@]24OO3
Active	COc1cc(NC(C)CCCNC(=O)C2CCC3(CC2)OOC2(OO3)C3CC4CC(C3)CC2C4)c2ncccc2c1-c1ccc(C(F)(F)F)cc1
Active	CCS(=O)(=O)c1ccc(-c2ccc(/C=C/C(=O)Nc3ccc(NC(=O)Cc4ccc(C)cc4)c(C(=O)c4ccccc4)c3)o2)cc1
Active	OC1(Cc2ccc3ccccc3c2)c2ccccc2C2=NCCN21
Active	CSc1ccc(CC2(O)c3ccccc3C3=NCCN32)cc1
Active	NCCNCCNc1ccnc2cc(Cl)ccc12
Active	CCc1nc(N)nc(N)c1-c1ccc(Cl)c(Cl)c1
Active	CCCCCCc1nc(N)nc(N)c1-c1ccccc1
Active	CCc1c(C)[nH]c2cc(OCCOc3ccccc3)c(OC)cc2c1=O
Active	CC(C)(C)n1nnnc1C(Nc1ccc(Nc2ccnc3cc(Cl)ccc23)cc1)c1ccccc1
Active	CCCCCC(=O)N[C@@H](Cc1ccc(N)cc1)C(=O)N[C@H](Cc1ccc(N)cc1)C(=O)N[C@H](CC(C)C)C(=O)[C@]1(C)CO1
Active	CC(C)(N)C(=O)N1CCn2c(nc(-c3cccc(F)c3)c2Nc2ccc(F)cc2)C1
Active	C[C@H]1[C@H](c2ccc(CN3CCCCC3)[nH]2)O[C@@H]2O[C@@]3(C)CC[C@H]4[C@H](C)CC[C@@H]1[C@@]24OO3
Active	COc1ccc2cc(C3CN(C(=O)CCNC(C)=O)CCO3)ccc2c1
Active	CCCCNCCCOc1ccc2c(=O)c3c(Cl)c(Cl)ccc3[nH]c2c1
Active	Clc1ccc2c(N3CCCC3)cc[n+](Cc3ccc(OCCOc4ccc(C[n+]5ccc(N6CCCC6)c6ccc(Cl)cc65)cc4)cc3)c2c1
Active	CN(C)c1ccc(CC(=O)N[C@H]2CNC[C@@H]2c2cccc(S(F)(F)(F)(F)F)c2)cc1
Active	O=C(CCCCCC(=O)NN/C=C/c1cc2c(cc1Br)OCO2)NO
Active	CC(C)(C)OC(=O)N1CCN(C(=O)OC(C)(C)C)C1=Nc1ccc(Nc2ccc(N=C3N(C(=O)OC(C)(C)C)CCN3C(=O)OC(C)(C)C)cc2)cc1
Active	Clc1ccc(C(c2c[nH]cc2-c2ccc(Cl)cc2-c2ccccc2)n2ccnc2)cc1
Active	Cc1[nH]nc2c1C(c1cc(N3CCCCC3)cc(C(F)(F)F)c1)(C(C)C)C(C#N)=C(N)O2
Active	O=C(/C=C/c1ccccc1)N[C@@H](CCCCCC(=O)NO)C(=O)NCc1ccccc1
Active	CCOC(=O)c1c(-c2cccc(-c3ccccc3)c2)[nH]c2cc(OC)c(Cl)cc2c1=O
Active	O=C1/C(=C/c2ccccc2)SC(=S)N1CCNc1ccnc2cc(Cl)ccc12
Active	COc1ccc(C2CC(c3ccc(OCc4cn(CCNc5ccnc6cc(Cl)ccc56)nn4)c(OC)c3)=NN2C(C)=O)cc1
Active	COc1ccc(C(OCCS(=O)(=O)CCO)(c2ccccc2)c2ccc(OC)cc2)cc1
Active	Cc1c(CN2CCCC2)cc(-c2ccc(C(F)(F)F)cc2)n1Nc1ccnc2cc(Cl)ccc12
Active	Cc1c(-c2ccc(C(=N)NC(C)C)cc2)oc(-c2ccc(C(=N)NC(C)C)cc2)c1C
Active	COC1(c2ccc(Cl)cc2)C=CC2(CCCCCC2)OO1
Active	Cc1[nH]c(C)c(-c2ccc(C#Cc3ccc(C(F)(F)F)cc3)nc2)c(=O)c1Br
Active	O=S(=O)(/C(Cl)=C/c1ccc2ccccc2c1)c1ccccc1
Active	COc1cccc2c1C(=O)c1c(O)c3c(c(O)c1C2=O)C[C@](O)(C(=O)CO)C[C@H]3O[C@@H]1C[C@@H](N)[C@@H](O)[C@@H](C)O1
Active	CCc1nc2nc(C)cc(Nc3ccc(C(F)(F)F)cc3)n2n1
Active	CCOc1cc(NC2(CCCN)CC2)c2nc(C(F)(F)F)ccc2n1
Active	Cc1ccc2c(c1)C(=O)C(=O)N2CC(CO)NCCCCNc1ccnc2cc(Cl)ccc12
Active	CC(C)c1sc(N2CCN(C)CC2)nc1C(=O)Nc1ccccc1Cl
Active	N=C(N)c1ccc2cc(CCCCc3cc4ccc(C(=N)N)cc4o3)oc2c1
Active	FC1(F)CCC(c2nc3cnc(Nc4ccc(C(F)(F)F)cn4)cc3[nH]2)C1
Active	COc1cc(Nc2ccnc(NCCNc3ccnc4cc(Cl)ccc34)n2)cc(OC)c1
Active	Cc1cc(N[C@H]2CCc3ccc(Cl)cc3C2)n2nc(C(C)(F)F)nc2n1
Active	COc1ccc2cc1Oc1ccc(cc1)C[C@H]1c3c(cc(O)c4c3Oc3cc5c(cc3O4)CCN(C)[C@H]5C2)CCN1C
Active	COc1ccc(C(NCCCNc2ccnc3cc(Cl)ccc23)c2nnnn2C(C)(C)C)cc1OC
Active	Cc1cc(N(CCCNc2ccnc3cc(Cl)ccc23)Cc2ccco2)nc(N2CCCC2)n1
Active	O=C(/C=C/c1ccccc1[N+](=O)[O-])NCCCNc1ccnc2cc(Cl)ccc12
Active	CC(C)(C)NCCNc1ccnc2cc(Cl)ccc12
Active	O=C1N(Cc2cc3ccccc3s2)CC2CN(Cc3ccc(F)c(F)c3)CCN12
Active	Cc1c(-c2cnn(Cc3ccc(OC(F)(F)F)cc3)c2)[nH]c2ccccc2c1=O
Active	COc1ccc(Nc2nc(NCCNCCO[C@H]3O[C@@H]4O[C@@]5(C)CC[C@H]6[C@H](C)CC[C@@H]([C@H]3C)[C@@]46OO5)nc(N3CCOCC3)n2)cc1
Active	CCOC(=O)c1c[nH]c2c(ccc3ccccc32)c1=O
Active	CCCOC(=O)C1=C(C)NC2=C(C(=O)CC(c3ccc(OC)c(OC)c3)C2)C1c1cccc(C)c1
Active	CCC[C@@H]1CCCCC12OOC1(CCCC[C@@H]1CCC)OO2
Active	COC(=O)CC[C@@H](C)[C@H]1CC[C@H]2[C@@H]3[C@H](OC(C)=O)C[C@@H]4C[C@H](OCCNc5ccnc6cc(Cl)ccc56)CC[C@]4(C)[C@H]3C[C@H](OC(C)=O)[C@]12C
Active	CC(C)CN1C(=O)c2ccccc2[C@H](C(=O)Nc2cccc(OC(F)(F)F)c2)[C@H]1c1cccs1
Active	O=C(CCCCCC(=O)NN/C=C/c1ccc(-n2ccnc2)cc1)NO
Active	Fc1ccc(Cc2ccc3c(NCCCNCc4ccco4)ccnc3c2)cc1
Active	COc1cc2nc(Nc3ccc(F)cc3)nc(NCC3CCCO3)c2cc1OC
Active	O=C1c2ccccc2-n2ccc3c4ccccc4nc-3c21
Active	COCc1noc(-c2ccc(N3CCC[C@H]3CO)nc2)n1
Active	Cc1nc2ccccc2n1S(C)(=O)=O
Active	O=C(/C=C/c1ccccc1)N[C@@H](CCCCCC(=O)NO)C(=O)Nc1cccc2cccnc12
Active	COc1ccc(/C=C2/SC(=Nc3ccccc3OC)NC2=O)cc1
Active	CCCCCCN(C(=O)COCc1ccccc1)C(CC)c1nc2ccccc2c(=O)n1-c1cccc(Cl)c1
Active	Fc1ccc(Nc2cc3[nH]c(Nc4ccc(N5CCN(CC6CC6)CC5)cn4)nc3cn2)cc1C(F)(F)F
Active	Cc1c(-c2cccc(Cc3ccc(OC(F)(F)F)cc3)c2)[nH]c2cc(Cl)ccc2c1=O
Active	C[C@H]1[C@@H](OCC(=O)CO[C@H]2O[C@@H]3O[C@@]4(C)CC[C@H]5[C@H](C)CC[C@@H]([C@H]2C)[C@@]35OO4)O[C@@H]2O[C@@]3(C)CC[C@H]4[C@H](C)CC[C@@H]1[C@@]24OO3
Active	COc1ccc2nc(/C=C/c3ccccc3[N+](=O)[O-])cc(NCCN(C)C)c2c1
Active	CN(Cc1cc(-c2ccc(F)cc2)ccc1O)CC(O)c1ccccc1
Active	COc1cc2c(NCCNc3cccc4ccccc34)nc(N3CCN(c4ccccc4)CC3)nc2cc1OCc1ccccc1
Active	CCCN(CCCNc1ccnc2cc(Cl)ccc12)Cc1ccoc1
Active	CC(C)CN1C(=O)c2ccccc2[C@H](C(=O)Nc2ccc(F)cc2)[C@H]1c1cccs1
Active	COC1=CC(c2ccc[nH]2)=N/C1=C\c1[nH]ccc1Cc1ccc2ccccc2c1
Active	Cc1[nH]nc2c1C(c1cc(N3CCCC3)cc(C(F)(F)F)c1)(C(C)C)C(C#N)=C(N)O2
Active	COc1cc(/C=C2\SC(=S)N(CCCNc3ccnc4cc(Cl)ccc34)C2=O)cc(OC)c1OC
Active	O=C1c2cccc3cccc(c23)C(=O)N1CCNc1ccnc2cc(Cl)ccc12
Active	CCN(CC)C1CCCC(Nc2ccnc3cc(Cl)ccc23)C1
Active	c1ccc(C23CCN(C2)C(CNc2ccnc4ccccc24)C3)cc1
Active	COc1ccccc1NC(=O)N(Cc1ccccc1)C(C)c1nc2ccccc2c(=O)n1-c1cc(C)ccc1C
Active	Cc1cc(N(CCCNc2ccnc3cc(Cl)ccc23)Cc2ccco2)nc(N2CCCCC2)n1
Active	CC(C)C[C@@H](NC(=O)OCc1ccccc1)C(=O)N[C@H](CCc1ccccc1)[C@@H]1OOC2(O1)C1CC3CC(C1)CC2C3
Active	N=C(N)c1ccc(-c2cc(-c3ccc(C(=N)N)cc3Cl)no2)cc1
Active	Fc1ccc(-c2ccc3/c(=N/c4ccc(-c5ccccc5)cc4)ccn(CCCN4CCCCC4)c3c2)cc1
Active	CCCN(CCC)Cc1cc(CNC[C@H](O)[C@@H](Cc2ccccc2)NC(=O)c2ccc(N3CCN(C)CC3)cc2)ccc1O
Active	Oc1ccc(CNCCCN2CCN(CCCNc3ccnc4cc(Cl)ccc34)CC2)cc1
Active	COc1cc2c3cc1Oc1c(O)c(OC)cc4c1[C@H](Cc1ccc(cc1)Oc1cc(ccc1O)C[C@@H]3N(C)CC2)N(C)CC4
Active	O=C(CCCCC[C@H](NC(=O)OCc1ccccc1)C(=O)Nc1ccc(-c2ccccc2)cc1)NO
Active	CCCNC(=O)CC[C@@H](C)[C@H]1CC[C@H]2[C@@H]3CC[C@@H]4CC5(CC[C@]4(C)[C@H]3C[C@H](OC(C)=O)[C@]12C)OOC1(CCCCC1)OO5
Active	CC1(O)CCC2CC1OO[C@@]2(C)CS(=O)(=O)c1ccccc1
Active	CC(C)CN1C(=O)c2ccccc2[C@H](C(=O)Nc2ccc(F)c(C#N)c2)[C@H]1c1csnn1
Active	CC[C@@H]1OC(=O)[C@@H](C)[C@H](O)[C@@H](C)[C@H](O[C@H]2O[C@@H](C)C[C@@H](N(C)C)[C@@H]2O)[C@@](C)(O)C[C@H](C)CN(CCCNCc2cccc3ccccc23)[C@@H](C)[C@H](O)[C@@]1(C)O
Active	CC(C)(C)OC(=O)N1CCN(C(=O)OC(C)(C)C)C1=Nc1ccc(S(=O)(=O)c2ccc(N=C3N(C(=O)OC(C)(C)C)CCN3C(=O)OC(C)(C)C)cc2)cc1
Active	CC(C)Oc1cc(NC2(CCCN)CC2)c2nc(C(F)(F)F)ccc2n1
Active	Cc1[nH]nc2c1C(c1cc(F)cc(N3CCC(CC(=O)O)CC3)c1)(C(C)C)C(C#N)=C(N)O2
Active	N=C(NC1CCCCCCC1)c1ccc(N2CCN(c3ccc(C(=N)NC4CCCCCCC4)cc3)CC2)cc1
Active	N=C(N)Nc1ccc(NC(=O)c2ccc(NC(=N)N)cc2)cc1
Active	C[C@H](Nc1cncc(-c2ccc(Cl)cc2)n1)c1ccccc1
Active	CN(C)c1ccc(C2SCC(=O)N2CCCNc2c3c4ccccc4nc-3n(C)c3ccccc23)cc1
Active	CC(C)(C)NC(=O)CN(Cc1ccc(C(=O)NO)cc1)C(=O)c1cccc2ccccc12
Active	COc1cc(O)c(-c2cc(-c3c(C)cc(O)c4c(OC)ccc(-c5c(O)cc(OC)c6c5C[C@@H](C)N[C@@H]6C)c34)c(O)c3c(OC)cc(C)cc23)c2c1[C@H](C)N[C@H](C)C2
Active	FC(F)(F)c1cccc(-c2nc3cnc(Nc4ccc(N5CCOCC5)cn4)cc3[nH]2)c1
Active	FC(F)(F)c1cccc(Nc2cc3[nH]c(Nc4ccc(N5CCOCC5)cn4)nc3cn2)c1
Active	Cc1ccc(Nc2c(-c3ccc(F)c(F)c3)nc3n2CCN(C(=O)C(C)(C)N)C3)cc1
Active	COc1cccc(C(Nc2ccnc3cc(Cl)ccc23)c2ccc(CN3CCNCC3)cc2)c1
Active	COc1cc(OC)c(NC(=O)C2c3ccccc3C(=O)N(CC(C)C)C2c2cccs2)cc1Cl
Active	CCSc1nc2sc3c(c2c(=O)n1-c1ccccc1)CCN(Cc1ccccc1)C3
Active	CCCN(CCC)C(=O)c1cccc(C(=O)N[C@H](Cc2ccccc2)[C@@H](O)CNC(C)(C)c2ccccc2F)c1
Active	Fc1ccc(/C=C/c2cc(NCCCCN3CCOCC3)c3cc(Cl)ccc3n2)cn1
Active	C[C@H]1[C@@H](OC(=O)CCNCCCCCCNc2ccnc3cc(Cl)ccc23)O[C@@H]2O[C@@]3(C)CC[C@H]4[C@H](C)CC[C@@H]1[C@@]24OO3
Active	CC(CCc1ccccc1)NCC(O)c1cccc([N+](=O)[O-])c1
Active	COc1ccc(Nc2nc(Nc3ccc(OC)cc3)c3ccccc3n2)cc1
Active	CCc1ccc(/C=C2\SC(=S)N(CCCCNc3ccnc4cc(Cl)ccc34)C2=O)cc1
Active	CC(NC(=O)c1cc(C(C)C)[nH]n1)C(=O)Nc1ccccc1
Active	CCCOC(=O)C1=C(C)NC2=C(C(=O)CC(c3ccc(OC)c(OC)c3)C2)C1c1ccccc1Cl
Active	Clc1ccc2c(NCCCN3CCN(CCCN(Cc4ccccc4)Cc4ccccc4)CC3)ccnc2c1
Active	COc1cc(C(Nc2ccc(Nc3ccnc4cc(Cl)ccc34)cc2)c2nnnn2C(C)(C)C)cc(OC)c1OC
Active	CN(C)c1ccc(Nc2c3ccc(N)cc3nc3cc(N)ccc23)cc1
Active	Cc1ccc2nc(Cl)c3cc(C(=O)Nc4ccc(CN5CCC(C)CC5)cc4)sc3c2c1
Active	O=C(Nc1ccc(Cl)c(Cl)c1)c1cc(N2CCC(N3CCCC3)CC2)cc(C(F)(F)F)c1
Active	COc1ccc(Oc2ccc3c(NCCCNCc4cc(F)ccc4OC)ccnc3c2)cc1
Active	COc1cccc(CNCCCNc2ccnc3cc(Oc4ccc(C(C)(C)C)cc4)ccc23)c1O
Active	O=C(CN1CCCCC1)Nc1cc(COC(=O)CN2CCCCC2)cc(Nc2ccnc3cc(Cl)ccc23)c1
Active	Cc1[nH]nc2c1C(c1cc(-c3cccc(C(=O)O)c3)cc(C(F)(F)F)c1)(C(C)C)C(C#N)=C(N)O2
Active	CN1CCN(c2ccnc(Nc3ccc4c(Nc5cnccn5)ccnc4c3)n2)CC1
Active	C[C@@H]1CN(C(=O)c2ccnc(Nc3nc4cnc(Nc5ccc(F)c(C(F)(F)F)c5)cc4[nH]3)c2)C[C@H](C)O1
Active	c1ccc(-c2ccc(/N=c3\ccn(CCCN4CCCCC4)c4cc(-c5cnc6ccccc6c5)ccc34)cc2)cc1
Active	COc1ccc(C2CC(c3ccc(OCc4cn(CCNc5ccnc6cc(Cl)ccc56)nn4)c(OC)c3)=NN2C(C)=O)cc1OC
Active	CC(C)(C)CC(C)(C)Nc1c(-c2ccccc2OC(=O)c2ccc(Cl)cc2Cl)nc2ccccn12
Active	CCN(CC)c1ccc(C=Cc2cccc[n+]2CC)cc1
Active	N=C(NCc1ccccc1)c1ccc(N2CCN(c3ccc(C(=N)NCc4ccccc4)cc3)CC2)cc1
Active	CC(C)(C)c1ncc(C(=O)NCCSc2ccccn2)c(O)n1
Active	CC(=O)N(C1=NC(=O)/C(=C/c2cc(C)n(-c3ccccc3)c2C)S1)c1ccccc1
Active	Clc1ccc2c(NCCCCCNCC34CC5CC(CC(C5)C3)C4)ccnc2c1
Active	Cc1ccc(N2C(=O)[C@@H](NC(=O)NCCNc3ccnc4cc(Cl)ccc34)[C@H]2/C=C/c2ccccc2)cc1
Active	CCNC(=O)ON(C)C(=O)COC(c1ccc(F)c(F)c1)P(=O)(OCOC(=O)OC(C)(C)C)OCOC(=O)OC(C)(C)C
Active	COc1cc2c3cc1Oc1c(OC)c(OC)cc4c1[C@H](Cc1ccc(cc1)Oc1cc(ccc1O)C[C@@H]3N(C)CC2)N(C)CC4
Active	c1cc2c[n+](c1)CCCCCCCCCCCCCc1ccc[n+](c1)CCCCCCCCCCCCCc1ccc[n+](c1)CCCCCCCCCCCCC2
Active	CCCCC[P+](CCCCC)(CCCCC)Cc1ccc(C(=O)c2ccc(C[P+](CCCCC)(CCCCC)CCCCC)cc2)cc1
Active	CO[C@H]1O[C@]2(c3ccc(C(F)(F)F)cc3)CC[C@H]3CCCCC31OO2
Active	O=S(=O)(/C(Cl)=C/c1ccc2c(c1)OCO2)c1ccccc1
Active	COc1ccc(NC(=O)[C@H]2c3ccccc3C(=O)N(CC(C)C)[C@@H]2c2cccs2)cc1Cl
Active	O=C(CCCCC(=O)NN/C=C/c1ccc(O)cc1Br)NO
Active	CSc1nncc(-c2cnnc(SC(C)(C)C)n2)n1
Active	COC(=O)O[C@H]1C(=O)O[C@@H]2C[C@H]3C(C)=C(O)C(=O)C[C@]3(C)[C@H]3[C@@H](O)[C@H](O)[C@@]4(C(=O)OC)OC[C@]32[C@@H]14
Active	CN1CCN(c2ncc(-c3ccc4c(NC5CCC(N(C)C)CC5)ccnc4c3)cn2)CC1
Active	O=C1C[C@H]2S[C@H]3C[C@]2(C=C1Br)C1=C(N3)C(=O)c2[nH]cc3c2C1=NCC3
Active	FC(F)(F)Oc1ccc(Nc2cc(Nc3nccn3-c3cccc(C(F)(F)F)c3)nc(NCCN3CCOCC3)n2)cc1
Active	O=C1c2cccc3c(Br)ccc(c23)C(=O)N1CCNc1ccnc2cc(Cl)ccc12
Active	CCN(CC)CCCNc1ccnc2cc(F)ccc12
Active	CN(C)CCCCNc1cc(/C=C/c2ccc([N+](=O)[O-])cc2)nc2ccc(Cl)cc12
Active	COc1ccc2nc(N3CCN(c4ccccc4)CC3)nc(NC3CCN(Cc4ccccc4)CC3)c2c1
Active	CCCN1CNc2cc(Nc3ccnc4cc(Cl)ccc34)ccc2C1
Active	CC(C)(C)n1ncc2c(=O)n(CC(=O)NCc3ccccc3)cnc21
Active	Cn1c2nc3ccccc3c-2c(NCCCN2C(=O)CCSC2c2ccc(Cl)cc2)c2ccccc21
Active	COc1ccc2nccc(NC(c3ccc(Cl)cc3)c3ccc(CN4CCOCC4)cc3)c2c1
Active	FC(F)(F)c1ccc(CC2CCC3(CC2)OOCCCOO3)cc1
Active	C1C2CC3CC1CC(C2)C31OOC2(CCC(Nc3nnn[nH]3)CC2)OO1
Active	CSC[C@H](CO)NC(=O)c1cnc(Oc2ccc3c(c2C)B(O)OC3)cn1
Active	OCC1CCCN1c1cc(NCCc2ccccn2)ncn1
Active	COc1ccc(/C=C/C(=O)NCCCNc2ccnc3cc(Cl)ccc23)cc1
Active	CCn1c(=O)/c(=C2\Sc3ccccc3N2C)s/c1=C\c1cccc[n+]1CCCCC(=O)[O-]
Active	CC(=O)N(C1=C(N(C)C)C(=O)c2ccccc2C1=O)c1cccc(O)c1
Active	Cc1c(Oc2cnc(C(=O)N3CC(C)(O)C3)cn2)ccc2c1B(O)OC2
Active	N=C(N)c1ccc(-c2ccc(-c3ccc(C(=N)N)cc3)o2)cc1
Active	CCN(CC)CCCNCCCNc1ccnc2cc(Cl)ccc12
Active	Cc1cc(N2CCOCC2)nc(N(CCNc2ccnc3cc(Cl)ccc23)Cc2ccco2)n1
Active	CCCCCC[n+]1ccc(C(=O)NCCCCCCNC(=O)c2cc[n+](CCCCCC)cc2)cc1
Active	CCCCCCCCCCCCCCCCCC(=O)OC1=C([C@H]2CC[C@H](c3ccc(Cl)cc3)CC2)C(=O)c2ccccc2C1=O
Active	CNC(=O)c1ccc(-c2nc(-c3ccc(C(N)=O)cc3)cnc2N)cc1
Active	CC(C)CN1C(=O)c2ccccc2[C@H](C(=O)Nc2ccc(F)c(C#N)c2)[C@H]1c1cnsc1
Active	CN1C[C@@H]2C[C@H]1CN2c1ncc(-c2ccc3c(Nc4cnccn4)ccnc3c2)cn1
Active	Cc1[nH]nc2c1C(c1cc(-c3cnccn3)cc(C(F)(F)F)c1)(C(C)C)C(C#N)=C(N)O2
Active	Cc1[nH]nc2c1C(c1cc(F)cc(-c3cccc(CC(=O)O)c3)c1)(C(C)C)C(C#N)=C(N)O2
Active	Clc1ccc(Nc2ccnc(NCCCCNc3ccnc4cc(Cl)ccc34)n2)cc1
Active	c1ccc(CC2CCC3(CC2)OOCCCOO3)cc1
Active	Clc1ccc2c(NCCCNc3nccc(N4CCOCC4)n3)ccnc2c1
Active	CCC(CC)Nc1nc(Nc2ccncc2)nc2cc(OC)c(OC)cc12
Active	C=CC1CN2CCC1CC2[C@H](OC(=O)c1ccc(C(C)(C)C)cc1)c1ccnc2ccc(OC)cc12
Active	C[C@H]1[C@@H](OCCNCCNc2ccnc3cc(Cl)ccc23)O[C@@H]2O[C@@]3(C)CC[C@H]4[C@H](C)CC[C@@H]1[C@@]24OO3
Active	COC1=CC(=O)N(C(=O)/C=C/[C@H](C)NC(=O)[C@H](CC2CCCCC2)NC(=O)[C@H](CC(C)C)NC(=O)[C@H](C(C)C)N(C)C)[C@H]1Cc1c[nH]c2ccccc12
Active	O=c1c(Cl)c(-c2ccc(Cc3ccc(OC(F)(F)F)cc3)cc2)[nH]c2ccccc12
Active	O=C(Nc1ccc(Cl)c(C(F)(F)F)c1)Nc1cc(C(F)(F)F)ccc1Oc1ccc(Cl)cc1Cl
Active	O=C(/C=C/c1cccc([N+](=O)[O-])c1)NCCCNc1ccnc2cc(Cl)ccc12
Active	O=C(NCCCN1CCN(CCCNc2ccnc3cc(Cl)ccc23)CC1)C(c1ccccc1)c1ccccc1
Active	COc1ccc2nccc(NC(c3cccc(Cl)c3)c3ccc(CN4CCCC4)c(Cl)c3)c2c1
Active	CN1CCN(c2ccc(Nc3ccnc4cc(Cl)ccc34)cc2Cl)CC1
Active	CCCN(CCC)C(=O)c1cccc(C(=O)N[C@H](Cc2ccccc2)[C@@H](O)CNC(C)(C)c2ccc(F)cc2)c1
Active	CCc1ccc(C(Nc2ccc(Nc3ccnc4cc(Cl)ccc34)cc2)c2nnnn2C(C)(C)C)cc1
Active	S=C(NCCCNCCCCCNCCCNC(=S)NCC(c1ccccc1)c1ccccc1)NCC(c1ccccc1)c1ccccc1
Active	CO/C=C(/C(=O)OC)c1ccccc1Oc1cc(Oc2ccccc2C#N)ncn1
Active	Cn1cncc1CN1CC(N(Cc2ccccn2)S(=O)(=O)c2ccccn2)Cc2cc(C#N)ccc21
Active	Clc1ccc2c(NCCCNCc3ccncc3)ccnc2c1
Active	S=C(NCCCNCCCCCNCCCNC(=S)NC(c1ccccc1)c1ccccc1)NC(c1ccccc1)c1ccccc1
Active	CN(C)CCCCNc1cc(/C=C/c2ccc(F)cc2)nc2ccc(Cl)cc12
Active	c1cc(C2=NCCN2)cc(-c2cc(-c3ccc(C4=NCCN4)cc3)on2)c1
Active	CCN1CCN(c2nc(C)cc(N(CCNc3ccnc4cc(Cl)ccc34)Cc3ccccn3)n2)CC1
Active	Cc1ccc(N2C(=O)[C@@H](NC(=O)NCCCNc3ccnc4cc(Cl)ccc34)[C@H]2/C=C/c2ccccc2)cc1
Active	CCNC(=O)c1[nH]c(C)c(Cc2ccc(C(F)(F)F)cc2)c1C
[truncated: 7,071 more rows]
