# Supplementary material for: Development and experimental validation of a machine learning model for the prediction of new antimalarials
Source: BMC Chem. 2025 Jan 30;19(1):28. doi: 10.1186/s13065-025-01395-4 (PMC11783816; doi:10.1186/s13065-025-01395-4)
Supplement: Supplementary file 3 — Supplementary Material 3 [file 13065_2025_1395_MOESM3_ESM.csv]

Category	Molecule (RDKit Mol) (Canonical)
Active	CCOOC1(OOCC)CCCCCCCCCCC1
Active	O=c1c(CO)c(-c2ccc(Oc3ccc(OC(F)(F)F)cc3)cc2)[nH]c2cc(Cl)ccc12
Active	OC[C@@H]1CCCCC12OOC1(CCCC[C@@H]1CO)OO2
Active	COc1cc(/C=N/NC(=O)c2nc(-c3ccc([N+](=O)[O-])cc3)no2)ccc1O
Active	Cc1cc(O)c2c(c1)C(O)(c1ccc3c(c1O)C(=O)c1c(O)cc(C)c(O)c1C3=O)c1cccc(O)c1C2=O
Active	Cc1ccc(CC(=O)Nc2ccc(NC(=O)/C=C/c3ccc(-c4ccc(S(N)(=O)=O)cc4)o3)cc2C(=O)c2ccccc2)cc1
Active	CCCCNC(=O)C(c1ccc(-c2ccccc2)cc1)N(CCN1CCOCC1)C(=O)CCCCCN1C(=O)NC(c2ccc([N+](=O)[O-])cc2)C(C(=O)OCc2ccccc2)=C1C
Active	COCC(=O)N[C@@H](C(=O)N1NCCC[C@H]1C(=O)N[C@@H](Cc1ccccc1)[C@@H](O)[C@H](C)C(=O)N[C@H]1CCN(C(N)=O)C1=O)[C@H](O)C(C)C
Active	CC(=O)N1CCN(c2ccc(OC[C@H]3CO[C@](Cn4ccnc4)(c4ccc(Cl)cc4Cl)O3)cc2)CC1
Active	O=C(CCN1CCN(c2ccnc3cc(Cl)ccc23)CC1)N/N=C/c1ccccc1
Active	Nc1ncnc2c1ncn2[C@@H]1C=C(CO)[C@@H](O)[C@H]1O
Active	Cc1cc(NC2CCCCC2)nc(NCc2ccc3c(c2)OCO3)n1
Active	Cc1cc(N2CCCN(C(=O)OC(C)(C)C)CC2)nc(NC2CCN(Cc3ccccc3)CC2)n1
Active	CCN(CCCCCCNc1ccnc2cc(Cl)ccc12)CCNS(=O)(=O)c1cccc2c(N(C)C)cccc12
Active	CN1CCN(c2ccc(Nc3c4ccccc4nc4ccccc34)cc2)CC1
Active	N=C(N)c1ccc(NC(=O)Nc2ccc(Oc3ccccc3)cc2)cc1
Active	CCCCN1C(=O)/C(=C\C(=O)C[C@H]2O[C@@H](COC(C)=O)[C@H](OC(C)=O)[C@@H](OC(C)=O)[C@@H]2OC(C)=O)c2cc(Cl)ccc21
Active	COc1cc(NC(=O)c2ccc(CN3CC[C@H](O)C3)cc2)cc(OC)c1
Active	CCN1CCN(Cc2ccc(-c3cc4c(N[C@@H](C)c5ccccc5)ncnc4[nH]3)cc2)CC1
Active	CCCN(CCC)CCCNc1ccc(C(=O)Nc2ccc(C)c(F)c2)cc1[N+](=O)[O-]
Active	C[n+]1c2ccccc2c(Nc2ccccc2)c2[nH]c3ccccc3c21
Active	CC(NCCCNc1ccnc2cc(Cl)ccc12)c1ccc(-c2ccc(F)cc2)s1
Active	Fc1cc(F)c(/C=C/c2cc(NCCCCN3CCOCC3)c3cc(Cl)ccc3n2)cc1F
Active	[C-]#[N+][C@@]1(C)CC[C@H]2[C@H]3C(=C(C)CC[C@@H]31)[C@@H](C=C(C)C)C[C@@H]2C
Active	CCN1C(C)=C(C)S/C1=C\c1ccc2cc(C)ccc2[n+]1C
Active	CCOC(=O)C1=C(C)NC2=C(C(=O)CC(c3ccc(OC)c(OC)c3)C2)C1c1ccc(SC)cc1
Active	Cc1cc(C)c(S(=O)(=O)N(C)CCCNc2ccnc3cc(Cl)ccc23)c(C)c1
Active	N=C(N)CCCCCCCCCCCOc1ccc(C(=N)N)cc1
Active	CN1CCN(C(=O)C2CCN(c3nccc4[nH]c(-c5ccc(F)c(F)c5)nc34)CC2)CC1
Active	CCC(CC)CN(NC(=O)c1ccc(CN2CCN(C)CC2)cc1)c1nc(C#N)ncc1Br
Active	Cc1[nH]nc2c1C(c1cc(F)cc(-c3cccc(C(=O)O)c3)c1)(C(C)C)C(C#N)=C(N)O2
Active	CCOc1ccccc1C1C(C#N)=C(SCC(=O)Nc2ccc(Cl)cc2)NC(C)=C1C(=O)Nc1ccccc1
Active	COc1ccc(C2=C(Nc3ccc(Br)c(C)c3)c3ccccc3C2=O)cc1
Active	CCC(C)NC(=O)C1CSC(c2cccc(F)c2)N1C(=O)c1cc(OC)c(OC)c(OC)c1
Active	Cc1[nH]nc2c1C(c1cc(N3CCCOCC3)cc(C(F)(F)F)c1)(C(C)C)C(C#N)=C(N)O2
Active	Cc1cccc(C)c1Nc1noc2c1CN(C(=O)c1cn(C)cn1)CC2
Active	Cc1cc(NCCN2CCCCC2)c2ccc3ccccc3c2n1
Active	CC(=O)O[C@H]1C[C@H]2[C@@H]([C@H](OC(C)=O)C[C@@H]3CC4(CC[C@@]32C)OOC2(CCC(C(=O)O)CC2)OO4)[C@@H]2CC[C@H]([C@H](C)CCC(=O)O)[C@@]12C
Active	CCNC(=O)N(CCCCOc1ccc(C(C)(C)CC)cc1C(C)(C)CC)Cc1ccc(OC)c(OCc2ccccc2)c1
Active	O=C1CN(C(=O)COC(=O)c2ccccc2NCCc2ccc(F)cc2)c2ccccc2N1
Active	C=C1C(=O)O[C@H]2C[C@H](C)[C@H]3C=CC(=O)[C@]3(C)[C@H](OC(=O)/C(=C\C)CO)[C@@H]12
Active	Cc1cc(Nc2ccc3cc4ccccc4cc3c2)n2ncnc2n1
Active	N/C(CC(O)c1cccc2ccccc12)=N\N=C\c1ccc(F)cc1F
Active	O=C(NCCN1CCCC1)c1cc(NCCN2CCOCC2)nc2ccc(F)cc12
Active	CN(C)CCOc1cc2nc(N3CCN(C4=CC(=O)C5C=CC=CC5C4=O)CC3)nc(N)c2cc1OCCN(C)C
Active	CCNCCCCCNc1ccnc2cc(Cl)ccc12
Active	S=C(NCCCNc1ccnc2cc(Cl)ccc12)NCCCNc1ccnc2cc(Cl)ccc12
Active	COc1cc(C(=O)NCc2ccc3c(c2)CCCN3C)cc(OC)c1Br
Active	Fc1ccc(Nc2c(-c3ccc(F)cc3)nc3n2CCNC3)cc1
Active	CCCCNC(=O)C(c1cccc(OC)c1)N1C(=O)c2cc(OCCCC)ccc2NC(=O)C1CO
Active	Cc1cc(N/N=C/c2ccc3c(c2)OCO3)c2ccc(Cl)cc2n1
Active	Cc1ccc(C(OCC(=O)N(C)O)P(=O)(O)O)cc1
Active	Fc1ccc(CCNc2ncnc3c2[nH]c2ccccc23)cc1
Active	COc1ccc2nc(C)cc(Nc3ccc(Oc4ccc5ccccc5c4)c(Cl)c3)c2c1
Active	O=C(/C=C/c1ccc(O)c(CN2CCCCC2)c1)c1ccc(C(F)(F)F)cc1
Active	Cc1nn(C)cc1C(C)Nc1nncc(-c2ccc(C(F)(F)F)cc2)n1
Active	CCCn1c(SCC(=O)N2c3ccccc3CC2C)nc2c1c(=O)n(C)c(=O)n2C
Active	CCC1(C)CC(CCNCc2ccccc2O)(c2ccc(C)cc2)CCO1
Active	CCCN(CCC)CC(O)COc1ccccc1C(=O)Nc1ccccc1
Active	COc1ccc(N2C(=O)[C@@H]3C[C@H]2CN3C(=O)c2cccc(Cn3nc(C)cc3C)c2)cc1Cl
Active	O=C(CCn1c(=S)oc2ccccc21)N1CCN(c2ccccc2)CC1
Active	CCn1c(SCC(=O)Nc2cccc(C)c2)nnc1-c1ccccc1
Active	CC(=O)N(O)CCC(c1ccc(Cl)cc1)P(=O)(O)O
Active	CCCCCCCC[n+]1c(C)n(CC)c2ccc(Cl)cc21
Active	CCCCCCCSc1c(O)c2ccc(Cl)cc2[nH]c1=O
Active	CC(C)(C)C(=O)NC(C(=O)NO)c1ccc(-c2ccc(F)c(F)c2)cc1
Active	CCc1ccc(C2(OC)C=CC3(CCCCCC3)OO2)cc1
Active	CN1CCN(c2ncc(-c3ccc4/c(=N/c5cnccn5)ccn(C)c4c3)cn2)CC1
Active	COc1cc(/C=C2/Cc3c(OC(C)=O)cc(OC(C)=O)cc3O2)cc(OC)c1OC(C)=O
Active	N#Cc1c(-c2ccc(C(F)(F)F)cc2)cc(N2CCC(N)CC2)n2c1nc1cc(Cl)cc(Cl)c12
Active	COc1ccc(-c2cc(-c3ccc(S(=O)(=O)N4CCN(C)CC4)cc3)cnc2N)cn1
Active	CCNC(=O)O/N=C(/N)CCCCCCCCCCCCC(=N)NOC(=O)NCC
Active	CC(C)C(=O)Nc1cccc2c1[nH]c1c(C3=C[C@]4(O)CC/C=C\CCCCN5CC[C@H]3[C@@]3(C[C@H]6/C=C\CCCCN6[C@@H]34)C5)nccc12
Active	CN(OC(=O)C(C)(C)C)C(=O)CCC(c1ccc(F)c(F)c1)P(=O)(OCOC(=O)OC(C)(C)C)OCOC(=O)OC(C)(C)C
Active	CC1CCC2(CC1)CC(C)(CCOCc1ccccc1)OO2
Active	Clc1ccc2c(NCCCNCc3cccs3)ccnc2c1
Active	CCN(CC)CCCCN/C(=N\c1ccnc2cc(Cl)ccc12)C(C)C
Active	CN(Cc1ccc(N(C)C)cc1)Cc1ccccc1CNc1ccnc2cc(Cl)ccc12
Active	O=C(Nc1ccc(C2=NCCN2)c(Cl)c1)c1cccc(C(=O)Nc2ccc(C3=NCCN3)c(Cl)c2)c1
Active	Clc1ccc2c(NCCCCNc3ccnc4cc(Cl)ccc34)ccnc2c1
Active	O=C(/C=C/c1ccc(CN2CCCCC2)c(O)c1)c1ccc(Br)cc1
Active	O=C(O)c1ccc2c(c1)N=C(c1ccccc1)N(Cc1cccnc1)C2
Active	O=C(CCc1ccccc1)c1cc(F)ccc1OCC(O)CN1CCN(C(c2ccccc2)c2ccccc2)CC1
Active	C[n+]1c2ccccc2nc2ccc(NC3CCCCC3N)cc21
Active	Cc1cc(/C=C2\S/C(=N\c3ccccc3)NC2=O)c(C)n1-c1ccc(F)cc1
Active	COc1ccccc1N1CCN(Cc2cc(C)c(C)cc2O)CC1
Active	Nc1nc2ccccc2n1-c1ccccc1O
Active	O=C(Nc1cccc(C(F)(F)F)c1)c1cc(N2CCC(N3CCCC3)CC2)cc(C(F)(F)F)c1
Active	N[C@H]1CC[C@H](Nc2nc(Nc3ccc(CN4CCOCC4)cc3)c3ncn(-c4ccccc4)c3n2)CC1
Active	CC1(C)CCc2[nH]c3ccc(Cl)cc3c(=O)c2C1
Active	NCCCCCNc1ccnc2cc(Cl)ccc12
Active	COC1=C(Nc2cccc(C(F)(F)F)c2)C(=O)c2ccccc2C1=O
Active	CC(=O)O[C@H]1C[C@H]2[C@@H](CC[C@@H]3CC4(CC[C@@]32C)OOC2(CCCCC2)OO4)[C@@H]2CC[C@H]([C@H](C)CCC(=O)NCCN(C)C)[C@@]12C
Active	O=C(/C=C/c1ccccc1)c1ccc(OCc2cn(CCNc3ccnc4cc(Cl)ccc34)nn2)cc1
Active	C[C@H]1CN(C(=O)c2ccnc(Nc3nc4cnc(Nc5ccc(F)c(C(F)(F)F)c5)cc4[nH]3)c2)CCN1
Active	COC(=O)[C@@H]1C[C@@H](NC(=O)c2ccc(OC)cc2)CN1CC(c1ccccc1)c1ccccc1
Active	Cc1ccc(CNC(=O)C2CNCC2c2ccc(C(F)(F)F)cc2)cc1
Active	Nc1ccc(-c2cnc(N)c(-c3ccc(N)nc3)n2)cn1
Active	CCN(CC)CCC(=O)NCCCCNc1ccnc2cc(Cl)ccc12
Active	CC(C)(C)OCCN(CC(O)CN(Cc1ccccc1)C(=O)NC(c1ccccc1)c1ccccc1)S(=O)(=O)c1ccccc1
Active	C[N+](C)(CCCCCCCCCCC[N+](C)(C)CCCN1C(=O)c2cccc3cccc(c23)C1=O)CCCN1C(=O)c2cccc3cccc(c23)C1=O
Active	Cc1c(Cc2ccc(C(F)(F)F)nc2)c[nH]c1C(=O)NC1CC(F)C1
Active	CCOC(=O)C(=O)OC1(C)CCC2CC1OO[C@@]2(C)CS(=O)(=O)c1ccccc1
Active	O=C1c2ccc(F)cc2C(=O)N1CCCCCCCCNc1ccnc2cc(Cl)ccc12
Active	Cc1cc(Nc2ccc(C(F)(F)F)cc2)n2nc(S(C)(=O)=O)nc2n1
Active	COc1cccc(C(NC(=O)c2ccccc2)c2ccc3cccnc3c2O)c1
Active	C[C@@H]1CN(C(=O)c2ccnc(Nc3nc4cnc(Nc5ccc(F)c(F)c5)cc4[nH]3)c2)C[C@H](C)O1
Active	CCCCN(CC)CCNC(=O)c1cc2c(-c3ccc(Cl)cc3)nn(C)c2s1
Active	CC(C)(C)CC(C)(C)Nc1c(-c2ccccc2OC(=O)c2ccccc2)nc2ccccn12
Active	CCc1cccc2c(C#N)cn(CC(=O)Nc3ccc(OC)cc3)c12
Active	CCCCN(CCCC)Cc1cc(Nc2ccnc3cc(Cl)ccc23)ccc1Cl
Active	Cc1cc(Cl)c(S(=O)(=O)N2CCSCC2)cc1OCC(=O)NC1CCCCC1
Active	NS(=O)(=O)c1cccc(-c2ccc3nccc(-c4cccnc4)c3n2)c1
Active	Cc1ccn2c(NC(C)(C)CC(C)(C)C)c(-c3ccccc3OC(=O)c3ccco3)nc2c1
Active	O=C1C(O)c2cc(Cl)ccc2N1CCCCn1cc(COc2ccc(CNNc3ccnc4cc(Cl)ccc34)cc2)nn1
Active	CC(Cc1ccccc1)NCCCCCCCNC(C)Cc1ccccc1
Active	Brc1ccc(Nc2nc(NCc3ccco3)c3ccccc3n2)cc1
Active	Cn1cc2c3cc(Br)ccc3nc-2c2cc(F)ccc21
Active	CC1=C(OCCC[n+]2ccccc2)C(=O)c2ccccc2C1=O
Active	CCOC(=O)C1CCCN(C(=O)c2c(C)oc3c2C(=O)c2ccccc2C3=O)C1
Active	C=CC1(O)CN2CCC1CC2[C@H](O)c1ccnc2ccc(OC)cc12
Active	O=C(c1ccc(F)cc1Cl)N1CCN(c2nc(-c3cccs3)ns2)CC1
Active	Cc1cc(N2CCCC2)nc2ccc(NC(=S)NCCN3CCc4ccccc4C3)cc12
Active	COc1cc(CN(CCNc2ccnc3cc(Cl)ccc23)CC(C)C)c(OC)c2ccccc12
Active	CCCC(=O)N(CCCC(C)Nc1cc(OC)cc2cccnc12)Cc1ccc(F)cc1
Active	CC1CCCCN1CCCN(Cc1c2ccccc2cc2ccccc12)C(=O)c1ccccc1Cl
Active	COc1cc(C2Nc3ccc4ccccc4c3C3=C2C(=O)CC(C)(C)C3)ccc1Oc1ccc([N+](=O)[O-])cc1C(F)(F)F
Active	COC1=CC(=O)N(C(=O)/C=C/[C@H](C)NC(=O)[C@H](CC2CCCCC2)NC(=O)[C@H](CC2CCCCC2)NC(=O)[C@H](C(C)C)N(C)C)[C@H]1Cc1c[nH]c2ccccc12
Active	CC1=C(OCCC[n+]2ccn(C)c2)C(=O)c2ccccc2C1=O
Active	O=C1C(O)c2cc(F)ccc2N1CCCCn1cc(COc2ccc(CNNc3ccnc4cc(Cl)ccc34)cc2)nn1
Active	CN(CCCNc1ccnc2cc(Cl)ccc12)C(=O)c1ccc(F)cc1
Active	CN(C)C1CCN(c2nccc3[nH]c(-c4cccc(OC(F)(F)F)c4)nc23)CC1
Active	Cc1ccc2c(c1)C(=O)C(=O)N2CCCn1cc(COc2ccc(/C=N/Nc3ccnc4cc(Cl)ccc34)cc2)nn1
Active	Cc1ccccc1Nc1nc(Nc2ccc(Nc3ccnc4cc(Cl)ccc34)cc2)nc(NC2CCCCC2)n1
Active	CCN(CCNc1nc2ccccc2[nH]1)Cc1ccc(Cl)cc1O
Active	CCN1CCN(c2cc(C)nc(N(CCCNc3ccnc4cc(Cl)ccc34)Cc3ccc4c(c3)OCO4)n2)CC1
Active	Clc1cccc(-n2nc(-c3ccc(OCc4ccccc4)cc3)n[n+]2-c2ccccc2)c1
Active	O=C(C=Cc1cccnc1)C12CC3CC(CC(C3)C1)C2
Active	O=C(CC1CC2CCC1C2)NC(C(=O)NO)c1ccc(-c2cc(F)c(F)c(F)c2)cc1
Active	c1cc(N2CCN(c3ccc(C4=NCCCN4)cc3)CC2)ccc1C1=NCCCN1
Active	COC(=O)c1c[nH]c2cc(N3CCN(Cc4ccc(OC)cc4)CC3)ccc2c1=O
Active	COCCOC(=O)c1c(-c2cccc(Oc3ccccc3)c2)[nH]c2cc(OC)c(F)cc2c1=O
Active	COc1ccc(-c2cc(-c3ccc(C(=O)N(C)C)cc3)cnc2N)cn1
Active	COc1ccc(C2(CNCC(O)c3cccc([N+](=O)[O-])c3)CCCC2)cc1OC
Active	CCN1CCN(c2cc(C)c3cc(NC(=O)c4cccc([N+](=O)[O-])c4)ccc3n2)CC1
Active	COc1ccc(C2(OC)C=CC3(CCC3)OO2)cc1
Active	OC(CNC1CCCCCC1)c1ccc(Cl)c(Cl)c1
Active	COC1(c2ccc(SC)cc2)C=CC2(CCCCC2)OO1
Active	CSS/C(CCOC(=O)[C@@H](N)C(C)C)=C(/C)N(C=O)CCCCCCCCCCCCN(C=O)/C(C)=C(/CCOC(=O)[C@@H](N)C(C)C)SSC
Active	CN1CCN(Cc2cn(CCCCNc3cc(/C=C/c4ccncc4)nc4ccc(Cl)cc34)nn2)CC1
Active	CC(=O)O[C@H](C(=O)OCCCNc1ccnc2cc(Cl)ccc12)[C@H](NC(=O)c1ccccc1)c1ccccc1
Active	N=C(Nc1ccc(-c2ccc(-c3ccc(NC(=N)NC4CCCCC4)cc3)s2)cc1)NC1CCCCC1
Active	CC(C)(C)c1ccc2[nH]c3c(c(=O)c2c1)CCCC3
Active	O=C(CCCCCCC(=O)Nc1ccc(-c2cn(CC(O)c3cccc(Br)c3)nn2)cc1)NO
Active	Cc1noc(C)c1S(=O)(=O)N(Cc1ccccc1)CC(O)CN1CCC(NC(=O)c2ccccc2Cl)C1
Active	CCCC1N=C(N)N=C(N)N1c1ccc(C)cc1
Active	O=S(=O)(NCC1(O)CCOc2cc(F)ccc21)c1cccc(Br)c1
Active	Clc1cccc(C(c2ccc(CN3CCCC3)cc2)(c2ccoc2)n2ccnc2)c1
Active	CN1CCC(c2ccc(Nc3nccc(-c4c(-c5ccc(F)cc5)nc5ccccn45)n3)cc2)CC1
Active	Cc1c(-c2ccn(Cc3ccc(OC(F)(F)F)cc3)n2)[nH]c2ccccc2c1=O
Active	CCN(CC)CCCC(C)Nc1c2ccccc2[n+](C)c2c1[nH]c1ccccc12
Active	c1ccc(CN2CCC(NCc3c[nH]c4ccccc34)CC2)cc1
Active	COCCNC(=O)CN1C(=O)CC(C)(C)Sc2ccccc21
Active	Fc1ccccc1CCNc1ncnc2c1[nH]c1ccccc12
Active	CCN(CC)CCNc1nc(C=Cc2ccc(Cl)cc2)nc2cc3ccccc3cc12
Active	CCOC(=O)c1ccc(/C=C/[C@H]2CN3CC[C@H]2C[C@@H]3[C@@H](O)c2ccnc3ccc(OC)cc23)cc1
Active	CCOC(=O)Oc1c(C)c(-c2ccc(Oc3ccc(OC(F)(F)F)cc3)cc2)nc2ccccc12
Active	O=C(/C=C/c1ccc(Oc2ccccc2)cc1)N[C@@H](CCCCCC(=O)NO)C(=O)Nc1cccc2cccnc12
Active	CCN(CC)CCC(=O)NCCNc1ccnc2cc(Cl)ccc12
Active	Cc1ccc(CCCc2ccc(CN3CCCCC3)c(O)c2)cc1
Active	CC(=O)Nc1ccc2c(c1)C(=O)N(C(CC(C)C)C(=O)NCC(=O)O)[C@@H](CCC(=O)OCc1ccccc1)C(=O)N2
Active	CN(C)CCNc1cc(/C=C/c2cncnc2)nc2ccc(Cl)cc12
Active	C=CC[n+]1c(C=C2C=CN(C)C=C2)sc2ccccc21
Active	Cc1nc(NCCCCNc2ccnc3cc(Cl)ccc23)nc(-c2ccccc2)c1C(=O)OC(C)C
Active	CCCCCC[n+]1ccccc1C=Cc1ccc(N(C)C)cc1
Active	Nc1nccc2ccc(NCc3cccc(Cl)c3)cc12
Active	Oc1ccc(-c2ccnc3cc(Cl)ccc23)cc1CNC1CN2CCC1CC2
Active	CCCC1N=C(N)N=C(N)N1c1ccc(Cl)cc1
Active	Cc1cc(CCC(=O)O)c2c(c1)COB2O
Active	COc1ccc2nccc([C@@H](O)[C@H]3C[C@H]4CCN3C[C@@H]4/C=C/c3ccc(-c4ccccc4)cc3)c2c1
Active	Nc1cc(Nc2ccc(Nc3ccnc4cc(Cl)ccc34)cc2)nc(N)n1
Active	Cc1ccc(COc2ccc(/C=C/C(=O)N[C@@H](CCCCCC(=O)NO)C(=O)Nc3cccc4cccnc34)cc2)cc1
Active	COc1cc2nc(N3CCN(c4nc(N)c5cc(OC)c(OC)cc5n4)CC3)nc(N)c2cc1OC
Active	Nc1cc(C(=O)Nc2ccc(C3=NCCCN3)cc2)ccc1C(=O)Nc1ccc(C2=NCCCN2)cc1
Active	CCOC(=O)c1ccc(NCc2c(C)[nH]c(C(=O)OCC)c2C)cc1
Active	CCc1ccc(-c2nc3c(c(C4CC4)nn3-c3ccccc3)c(-c3ccccc3O)c2C#N)cc1
Active	O=C(Nc1ccc(C2=NCCN2)cc1)Nc1cccc(C(=O)Nc2ccc(C3=NCCN3)cc2)c1
Active	Cc1ccc2c(=O)c3c([nH]c2c1)CCCC3
Active	c1ccc(CCNc2ncnc3c2[nH]c2ccccc23)cc1
Active	Cc1c(-c2ccc(Cc3ccc(F)cc3)cc2)[nH]c2ccccc2c1=O
Active	Cc1cc(N(CCCNc2ccnc3cc(Cl)ccc23)Cc2cccs2)nc(N2CCOCC2)n1
Active	Cc1[nH]c(C)c(-c2ccc(Oc3ccccc3)cc2)c(=O)c1Br
Active	O=C(O)C12CC3CC(C1)[C@]1(OO[C@]4(CCCCC4)O1)C(C3)C2
Active	CC/C=C/C=C/CC[C@]1(OC)CC[C@@H]([C@@H](C)C(=O)OC)OO1
Active	O=C(Nc1cc(OC(F)(F)F)cc(-c2cccnc2)c1)N1CCc2ccc(Cl)cc21
Active	CCNCCNc1cc(-c2ccc(C(F)(F)F)cc2)c(C#N)c2nc3cccc(Br)c3n12
Active	Cc1cc(Nc2ccc(S(=O)(=O)Nc3ccc(C(F)(F)F)cc3)cc2)n2ncnc2n1
Active	O[C@@H](c1ccnc2ccccc12)[C@H]1C[C@@H]2CCN1C[C@@H]2/C=C/c1cccc(C(F)(F)F)c1
Active	Cc1cccc2nccc(NCCCNCCNc3ccnc4cccc(C)c34)c12
Active	CN(C)c1cc(NC(=O)Nc2cccc(Cl)c2)c2ccccc2n1
Active	COc1cccc(-c2ccc(O)c(CN(C)CC(O)c3ccccc3)c2)n1
Active	C=C[C@H]1CN2CC[C@H]1C[C@H]2[C@H](O)c1ccnc2ccc(OC)cc12
Active	COC(=O)c1cccc(-c2nc3c(N4CCC(N5CCN(C)CC5)CC4)nccc3[nH]2)c1
Active	COc1ccc(CCN2C(=S)NC3c4cccc(OC)c4OC2(C)C3C(=O)Nc2ccc(C)cc2C)cc1OC
Active	O=C1C(c2ccc(Oc3ccccc3)cc2)=[N+]([O-])c2ccccc21
Active	N=C(N)c1ccc(Cc2ccc(-c3ccc(C(=N)N)nc3)o2)cc1
Active	c1cc(N2CCCN(c3ccc(C4=NCCN4)cc3)CC2)ccc1C1=NCCN1
Active	O[C@@H](c1ccnc2ccccc12)[C@H]1C[C@@H]2CCN1C[C@@H]2/C=C/c1ccc(-c2ccccc2)cc1
Active	COc1ccc2c(N/N=C/c3ccc4ccccc4n3)ccnc2c1
Active	CS(=O)(=O)c1cccc(-c2ccc3nccc(-c4ccncc4)c3n2)c1
Active	O=C1c2cccc3cccc(c23)C(=O)N1CCCNc1ccnc2cc(Cl)ccc12
Active	N#Cc1cccc(NC(=O)c2cc(N3CCC(N4CCCC4)CC3)cc(C(F)(F)F)c2)c1
Active	COc1cc2c(-c3cc(Br)ccc3O)nc3c(c(Cc4ccccc4)nn3-c3ccccc3)c2cc1OC
Active	Cc1ccc(CC(=O)Nc2ccc(NC(=O)/C=C/c3ccc(-c4ccc(Cl)cc4)o3)cc2C(=O)c2ccccc2)cc1
Active	Cc1ccc(-n2c(-c3ccccc3)cc(C=NNC(=O)c3cccc(O)c3)c2-c2ccccc2)cc1
Active	COc1ccc(/C=C/Cn2cc(COc3ccc4c5ccnc(C)c5n(Cc5cn(C/C=C/c6ccc(OC)cc6)nn5)c4c3)nn2)cc1
Active	CCN(CC)CCCN(CCCN(CC)CC)c1ccnc2cc(Cl)ccc12
Active	CN1CCC(c2nc(-c3ccc(F)cc3)c(-c3ccncn3)s2)C1
Active	CCOC(=O)c1c(NC(=O)c2ccccc2)sc2c(O)c(CN(CC)CC)ccc12
Active	CCOC(=O)C1=C(C)NC(=Cc2cc(C)n(-c3ccc(C)cc3)c2C)C1=O
Active	CC(C(=O)NCCCN)N(Cc1ccccc1)S(C)(=O)=O
Active	CCCCCCCC/C=C\c1c(C)cc2[n+](c1C)CCC2
Active	COc1ccc2c(c1)C(=O)C(c1ccc(C)c(C)c1)=[N+]2[O-]
Active	O=C(Nc1c(C(=O)Nc2cccc(Cl)c2)oc2ccccc12)c1cc(-c2ccccc2O)n[nH]1
Active	Oc1ccc(-c2ccccc2)cc1CNCCCN1CCOCC1
Active	Cc1c(-c2ccc(Oc3ccc(OC(F)(F)F)cc3)cc2)[nH]c2cc(Cl)ccc2c1=O
Active	C[C@@H](C(=O)N1CCc2ccccc2C1(C)C)N1CCN(S(=O)(=O)c2ccc(C(C)(C)C)cc2)CC1
Active	COc1cc(NC(C)CCCNC(=O)C2CCC3(CC2)OOC2(OO3)C3CC4CC(C3)CC2C4)c2ncccc2c1-c1ccc(C)cc1
Active	O=C1C(=O)N(CCCCn2cc(COc3ccc(/C=N/Nc4ccnc5cc(Cl)ccc45)cc3)nn2)c2ccc(Cl)cc21
Active	COc1ccc(/C=C/C(=O)c2ccc(OCc3cn(CCNc4ccnc5cc(Cl)ccc45)nn3)cc2)cc1OC
Active	Cc1c(-c2ccc(Oc3ccc(OC(F)(F)F)cc3)cc2)n(O)c2ccccc2c1=O
Active	c1ccc(Nc2cc3nc4ccccc4n(-c4ccccc4)c-3c/c2=N/CCN2CCCC2)cc1
Active	O=C(Nc1ccnc(C(F)(F)F)c1)c1cncc2nnc(-c3ccc(OC(F)F)cc3)n12
Active	CCCCC1(C)CC(C)(OCC23CC4CC(CC(C4)C2)C3)OO1
Active	OCCCCCCCCCCCCCc1ccc[n+](CCCCCCCCCCCCCc2cccnc2)c1
Active	CN(C)c1ccc(CC(=O)N[C@H]2CNC[C@@H]2c2ccc(Br)cc2)cc1
Active	O=C(NCCN1CCCC1)c1cc(-c2ccc(C(=O)N3CCOCC3)cc2)nc2ccc(F)cc12
Active	CC(C)CN1C(=O)c2ccccc2[C@H](C(=O)Nc2cncc(C#N)c2)[C@H]1c1cccs1
Active	O=C1Nc2c(Cl)cccc2C1=CNCCNc1ccnc2cc(Cl)ccc12
Active	Clc1ccc2c(NCc3cn(CCN(Cc4ccccc4)Cc4ccccc4)nn3)ccnc2c1
Active	COc1cccc(Nc2n[nH]c(N)c2C#N)c1
Active	N#Cc1c(Nc2ccccc2)n[nH]c1N
Active	CC(C)CCNc1ccc(-c2cnc3ccc(N4CCC(N)CC4)nn23)cn1
Active	O=C(Nc1ccc(F)c(C(F)(F)F)c1)Nc1cc(C(F)(F)F)ccc1Oc1ccc(Cl)cc1Cl
Active	CN(C)C(=S)NCCCNc1ccnc2cc(Cl)ccc12
Active	O=C(COc1ccc(/C=C/C(=O)c2ccccc2)cc1)NCCCCNc1ccnc2cc(Cl)ccc12
Active	CCCNC(=O)N1[C@H](C#N)[C@H](c2ccc(-c3cc4ccccc4o3)cc2)[C@H]1CO
Active	Cc1c(-c2ccc(-c3ccc(OC(F)(F)F)cc3)cc2)[nH]c2ccccc2c1=O
Active	CCCCCC/C=C\Cc1c(C)[nH]c2ccccc2c1=O
Active	CCc1cccc(-c2nc3c(c(C)nn3-c3ccccc3)c(-c3ccccc3O)c2C#N)c1
Active	O=C1CSC(c2c(Cl)cccc2Cl)N1CCCNc1ccnc2cc(Cl)ccc12
Active	Cc1c(C)n(Cc2ccc(F)cc2)c2ccc(C(=O)NCc3ccco3)cc12
Active	CC(C)(C)c1ccc(Oc2ccc3c(NCCCNCc4ccc5c(c4)OCO5)ccnc3c2)cc1
Active	CCN1C(=O)N(CC)C(NNC(N)=S)C1NNC(N)=S
Active	CC(C)CCNCC(O)Cn1c2ccc(Cl)cc2c2cc(Cl)ccc21
Active	CSc1nc(OCCCNc2ccnc3cc(Cl)ccc23)c(C#N)c(-c2ccccc2)n1
Active	CCC(c1nc2ccccc2c(=O)n1-c1cccc(Cl)c1)N(CCc1ccccc1)C(=O)c1ccc(F)cc1
Active	CCOC(=O)c1cnc2c3c(ccc2c1O)CCCC3
Active	CCOC(=O)c1c(-c2cccc(Cl)c2)[nH]c2cc(OC)ccc2c1=O
Active	C[C@H]1CCC[C@H](C[C@H]2Cc3cc(O)cc(O)c3C(=O)O2)O1
Active	COc1ccc2nc3cc(Cl)ccc3c(NCCCNCCCNCCCNc3c4ccc(Cl)cc4nc4ccc(OC)cc34)c2c1
Active	Fc1cnc(Nc2cc3[nH]c(-c4cccc(C(F)(F)F)c4)nc3cn2)c(F)c1
Active	O=S(=O)(c1ccccc1)N1CCC2(CC1)OOC1(CCCCCCCCCCC1)OO2
Active	O=C(Nc1ccc(NC(=O)c2ccc(C3=NCCCN3)cc2)cc1)Nc1ccc(C2=NCCCN2)cc1
Active	C[C@H](CCC(N)=O)[C@H]1CC[C@H]2[C@@H]3[C@H](O)C[C@@H]4CC5(CC[C@]4(C)[C@H]3C[C@H](O)[C@]12C)OOC(C)(C)OO5
Active	CCN(CC)CCCC(C)Nc1cc(/C=C/c2c[nH]c3ccccc23)nc2ccccc12
Active	Fc1cc(/C=C/c2cc(NCCCCN3CCOCC3)c3cc(Cl)ccc3n2)cc(F)c1F
Active	CC1(C2OOC3C4CCC(C4)C3(c3ccccc3)OO2)CCCC1
Active	NCCNC(=O)c1cncc(-c2cnc(Cl)c(NS(=O)(=O)c3ccccc3)c2)c1
Active	CCN(CC)CCCC(C)Nc1c2c3ccccc3nc-2n(C)c2cc(Cl)ccc12
Active	COc1ccc(CN(C)Cc2ccc(CNc3ccnc4cc(Cl)ccc34)cc2)cc1
Active	CN1CCN(c2ccc(Nc3ccc4c(Nc5cnccn5)ccnc4c3)cc2)CC1
Active	O=C(N[C@H](c1ccccc1)[C@H](O)C(=O)OCCCNc1ccnc2cc(Cl)ccc12)c1ccccc1
Active	COc1cc2nc(N3CCN(C)CC3)nc(NC3CCN(CC4CCCCC4)CC3)c2cc1OC
Active	Cc1cc(N2CCN(c3ccnc4cc(Cl)ccc34)CC2)nc(N2CCCC2)n1
Active	COc1ccc(Nc2nccc(N3CCN(c4ccnc5cc(Cl)ccc45)CC3)n2)cc1
Active	Cc1ccc(Nc2nccc(N3CCN(c4ccnc5cc(Cl)ccc45)CC3)n2)cc1
Active	OCCCNc1nccc(N2CCN(c3ccnc4cc(Cl)ccc34)CC2)n1
Active	Cc1cc(N2CCN(c3ccnc4cc(Cl)ccc34)CC2)nc(NCCCO)n1
Active	O=C1c2cccc3c(N4CCCCC4)ccc(c23)C(=O)N1CCCCCCNc1ccnc2cc(Cl)ccc12
Active	CCN(CC)CCNC(=O)c1cc(-c2ccc(Cl)cc2)cc(-n2cnnn2)c1
Active	O[C@H]1[C@@H]2c3cc4c(cc3CN3CCC(=C[C@H]1O)[C@@H]23)OCO4
Active	c1ccc(-c2cc(NCc3ccco3)nc(-c3ccccn3)n2)nc1
Active	Cc1[nH]c(C)c(-c2ccc(-c3ccc(F)cc3)nc2)c(=O)c1Br
Active	O=C(c1ccc(NC2=NCCN2)cc1)c1ccc(NC2=NCCN2)cc1
Active	N#Cc1ccc(N2CCC(NCCC(O)c3ccc(F)c4ccccc34)CC2)c(Cl)c1
Active	CCN1c2ccccc2N=C2C=CC(N)=CC21
Active	CSc1ccc(/C=C/C(=O)NC(=O)c2ccccc2O)cc1
Active	c1cc(NCCCNCc2ccc3c(c2)OCO3)c2ccc(C3CCCCC3)cc2n1
Active	CN1CCN(CCNc2nc(Nc3ccc(Cl)c(F)c3)nc3cccnc23)CC1
Active	C#CCN1c2ccccc2Sc2cccnc21
Active	Cc1c(Oc2cnc(C(=O)N3CCNC[C@@H]3CO)cn2)ccc2c1B(O)OC2
Active	C[C@@H]1CN(C(=O)c2sc3ccccc3c2Cl)C[C@H](C)O1
Active	COc1ccc2c(c1)CC(Nc1cc(C)nc3nc(C(C)(F)F)nn13)CC2
Active	[C-]#[N+][C@]1(C)[C@H](C)C[C@@H]2C[C@H](C)[C@H]3CC[C@](C)(N=C=S)[C@H]4CC[C@H]1[C@@H]2[C@H]34
Active	Cc1cccc(N(C)c2nc3ccccc3c3nnc(C)n23)c1
Active	Cc1cc(NCCCN(C)C)c2ccc3c(ccc4c(NCCCN(C)C)cc(C)nc43)c2n1
Active	CCCCCc1ccc(C(=O)N(Cc2ccc(N(C)c3ccncc3)cc2)C2CCN(CCC(C)C)CC2)cc1
Active	O=C(Nc1ccc(Cl)cc1Cl)c1ccc(-c2nc(-c3ccccc3Cl)cs2)cc1
Active	Cc1ccc(CC(=O)Nc2ccc(NC(=O)/C=C/c3ccc(-c4ccc(Br)cc4)o3)cc2C(=O)c2ccccc2)cc1
Active	O=C(CCCSC[C@H](NC(=O)c1ccc(Br)cc1)C(=O)NCc1ccccc1)NO
Active	Cc1[nH]nc2c1C(c1cc(-c3cccnn3)cc(C(F)(F)F)c1)(C(C)C)C(C#N)=C(N)O2
Active	CCN(CC)CCCC(C)Nc1nc(/C=C/c2ccc(Br)cc2)nc2cc(Cl)ccc12
Active	COC12OOC3(C=C1C(=O)C(C)(C)C(=O)C2(C)C)CCN(C(=O)CCC(=O)NCC[C@H]1O[C@@H]2O[C@@]4(C)CC[C@H]5[C@H](C)CC[C@@H]([C@H]1C)[C@@]25OO4)CC3
Active	COc1ccc(C2CC(=O)C3=C(C2)NC(C)=C(C(=O)OC2CCCC2)C3c2ccccc2OC)cc1OC
Active	CCNC(=N)c1ccc(N2CCN(c3ccc(C(=N)NCC)cc3)CC2)cc1
Active	Cc1ccn2c(NC(C)(C)CC(C)(C)C)c(-c3ccccc3OC(=O)CCCCl)nc2c1
Active	Clc1ccc2c(Nc3ccc(Nc4nc(Cl)nc(NCc5ccccc5)n4)cc3)ccnc2c1
Active	CCNC(=O)c1ccc(-n2cnc3ccccc32)s1
Active	CC[C@@H](C)C(=O)O[C@H]1[C@@H]2C(C)=CC(=O)[C@H](O)[C@@]2(C)[C@@H]2[C@H](O)[C@@H](O)[C@]3(C)OC[C@@]24[C@@H]3[C@H](OC(=O)[C@H](C)CC)C(=O)O[C@@H]14
Active	CCC(CO)NCC(O)Cn1c2ccc(Cl)cc2c2cc(Cl)ccc21
Active	COc1ccc(Nc2nc(NN=Cc3cc(Br)c(O)cc3O)nc(Nc3ccc([N+](=O)[O-])cc3)n2)cc1
Active	CN1CCN(C(=O)c2ccnc(Nc3nc4cnc(Nc5cccc(C(F)(F)F)c5)cc4[nH]3)c2)CC1
Active	COc1ccc2sc(Nc3nc(-c4ccccn4)cs3)nc2c1
Active	O=C1c2cccc3c(N4CCOCC4)ccc(c23)C(=O)N1CCNc1ccnc2cc(Cl)ccc12
Active	CCN(CC)CCOc1ccc2c(=O)c3cc(Cl)c(Cl)cc3[nH]c2c1
Active	CC(C)CN(CCCN1CCN(CCCNCc2ccc3ccccc3c2)CC1)CC(C)C
Active	CC(C)(C)NCC(O)Cn1c2ccc(Cl)cc2c2cc(Cl)ccc21
Active	Cc1cc(N(CCNc2ccnc3cc(Cl)ccc23)Cc2ccc3c(c2)OCO3)nc(N2CCCCC2)n1
Active	CC(C)(C)n1nnnc1C(NCCNc1ccnc2cc(Cl)ccc12)c1cccc2ccccc12
Active	Cc1nc2c(OCCF)cccc2n1-c1ccc(C(=O)NC2CC2)s1
Active	COc1cc2[nH]c(C)c(-c3ccc(CO)cc3)c(=O)c2cc1Cl
Active	O=C(O)c1ccc(Oc2ccc3c(c2)B(O)OC3)cc1
Active	COc1cc(NC(C)CCCNCC2CCC3(CC2)OOC2(OO3)C3CC4CC(C3)CC2C4)c2ncccc2c1-c1ccoc1
Active	COc1cc(/C=N/NC(=O)c2nc(-c3ccc(C)cc3)no2)ccc1O
Active	O=C1c2cccc(F)c2C(=O)N1CCCCCCCCNc1ccnc2cc(Cl)ccc12
Active	COc1ccc2nc3cc(Cl)ccc3c(NCCNCCCNCCNc3c4ccc(Cl)cc4nc4ccc(OC)cc34)c2c1
Active	COc1ccc2nc3cc(Cl)ccc3c(Nc3ccc(Nc4nc(N)nc(Nc5ccc(F)cc5)n4)cc3)c2c1
Active	CCN(CC)CCNc1cc(Cl)cc2nc3c4cc(Cl)ccc4n(CCN(CC)CC)c3cc12
Active	COc1ccc(-c2cc(-c3ccc(C(N)=O)cc3)cnc2N)cn1
Active	CO[C@H]1O[C@@]2(C)OOC13[C@H](CCO)CCC[C@@H]3CC2Cc1ccccc1
Active	CC12CCC(C(=O)N(CC(O)Cn3c4ccc(Cl)cc4c4cc(Cl)ccc43)C1=O)C2(C)C
Active	CC(=O)Nc1nc(C)c(-c2csc(Nc3ccc(Cl)cc3)n2)s1
Active	O=C(NCCCCNC(=O)Nc1cccc(C2=NCCN2)c1)Nc1cccc(C2=NCCN2)c1
Active	CCOC(=O)C1=C(C)NC2=C(C(=O)CC(c3ccc(OC)c(OC)c3)C2)C1c1cccc(C)c1
Active	COc1cncc(-c2cncc(N3CCN(c4ccncc4)CC3)n2)c1
Active	O=c1c2c([nH]c3ccc(-c4ccc(OCc5ccccc5)cc4)cc13)CCSC2
Active	CCN1/C(=C/c2ccc3ccccc3[n+]2CC)Sc2sc3ccccc3c21
Active	O=C(CCCCC[C@H](NC(=O)c1ccccc1O)C(=O)Nc1cccc2cccnc12)NO
Active	Cc1[nH]nc2c1C(c1cc(-c3ccccn3)cc(C(F)(F)F)c1)(C(C)C)C(C#N)=C(N)O2
Active	OC1(Cc2ccc(Cl)cc2)c2ccccc2C2=NCCN21
Active	COc1ccc(OC)c(C2CC(c3ccc(O)cc3)=NN2C(=O)c2cccnc2)c1
Active	CN1CCN(c2ccc(Nc3nccc(-c4c(-c5ccc(F)cc5)nc5ccccn45)n3)cc2)CC1
Active	O=CN(O)CCC(c1ccc(Cl)c(Cl)c1)P(=O)(O)O
Active	CC(C)C1CCC(C)C2(C1)OOC1(CC(C(C)C)CCC1C)OO2
Active	CS(=O)c1cccc(-c2ccc3ncc(-c4cccc(S(C)=O)c4)n3n2)c1
Active	N=C(N)c1ccc(OCc2ccc(COc3ccc(C(=N)N)cc3)cc2)cc1
Active	CCN(CC)C(=S)NCCCNc1ccnc2cc(Cl)ccc12
Active	CCCN(CCC)[P+](CCC)(c1ccc([P+](CCC)(N(CCC)CCC)N(CCC)CCC)cc1)N(CCC)CCC
Active	CN(C)Cc1c(O)ccc2oc(Cc3ccccc3)cc12
Active	CCCc1ccc(-c2nc3c(c(C)nn3-c3ccccc3)c(-c3ccccc3O)c2C#N)cc1
Active	COC(=O)c1c[nH]c2ccc(OCc3ccccc3)cc2c1=O
Active	O=[N+]([O-])c1cc(Br)c(Nc2ccccc2)c([N+](=O)[O-])c1
Active	O=C(c1ccnc(Nc2nc3cnc(Nc4ccc(C(F)(F)F)nc4)cc3[nH]2)c1)N1CCC(F)(F)CC1
Active	CN1CCN(c2ccc3nc(Nc4ccc(Br)cn4)[nH]c3c2)CC1
Active	CC(C)(C)c1ccc2c(c1)CN(Cc1ccccc1)CO2
Active	COC(=O)/C(C)=C1\C(=O)[C@H](O)[C@]2(C)C3=C(C[C@@H]4[C@]5(OC(=O)C(CO)=C5C[C@H]5[C@](O)(COC(=O)/C=C(\C)CO)[C@H]6C[C@H]6[C@]45C)[C@H]31)[C@H]1C[C@H]12
Active	CCCCOc1ccc(N(C(C)=O)C2=C(N3CCOCC3)C(=O)c3ccccc3C2=O)cc1
Active	CN(C)CCNc1cc(/C=C/c2cccs2)nc2ccc(F)cc12
Active	Nc1ccc2nc3ccc(N)cc3[s+]c2c1
Active	CCCCC(=O)N(CCCC(C)Nc1cc(OC)cc2cccnc12)Cc1ccccc1OC
Active	CCCCOc1ccc(N(C(C)=O)C2=C(N3CCCCC3)C(=O)c3ccccc3C2=O)cc1
Active	c1ccc(OCCOc2ccc(Nc3ccnc4cc5ccccc5cc34)cc2)cc1
Active	CCN(CC)CCCCCCCCCCCCCCCCN(CC)CC
Active	Cc1[nH]cc(Br)c(=O)c1-c1ccc(Oc2ccc(OC(F)(F)F)cc2)cc1
Active	COc1ccc(C(=O)Oc2ccccc2-c2nc3ccccn3c2NC(C)(C)CC(C)(C)C)cc1
Active	CC(C)=C[C@@H]1C[C@@](C)(/C=C/c2[nH]c3ccccc3c2CCN(C)C)n2c1c(CCN(C)C)c1ccccc12
Active	COc1ccc(C2CC(=O)C3=C(C2)NC(C)=C(C(=O)OC2CCCCC2)C3c2ccc([N+](=O)[O-])cc2)cc1OC
Active	Clc1ccc2c(NCCNCc3cccnc3)ccnc2c1
Active	Cc1nc2c(N(C)C)cccc2n1-c1ccc(C(=O)NC2CC2)s1
Active	NOCc1cccc(Cl)c1
Active	COc1ccc2nc3cc(Cl)ccc3c(NCCN(CCNc3c4ccc(Cl)cc4nc4ccc(OC)cc34)C(=O)C(C)NC(=O)OC(C)(C)C)c2c1
Active	CCCCCCCCc1cc(CCCCCCCC)c(/C=C2\N=C(c3ccc[nH]3)C=C2OC)[nH]1
Active	COc1ccc2nccc(N/N=C/c3ccc4ccccc4n3)c2c1
Active	CN(C)CCOc1ccc2c(=O)c3ccc(Cl)cc3[nH]c2c1
Active	c1ccc2c(c1)OC13CCCCC1C2NCC3
Active	COc1c(C)n(CCCCCCNc2ccnc3cc(Cl)ccc23)ccc1=O
Active	FC(F)(F)c1cc(/C=C/c2cc(NCCCCN3CCOCC3)c3cc(Cl)ccc3n2)cc(C(F)(F)F)c1
Active	Cc1cc(N2CCCC2)nc(N(CCNc2ccnc3cc(Cl)ccc23)Cc2ccco2)n1
Active	Cn1cc2c3cc(Br)ccc3nc-2c2cc(Cl)ccc21
Active	O=C(CN1CCCCC1)Nc1cc(Nc2ccnc3cc(Cl)ccc23)cc(C(=O)N2CCOCC2)c1
Active	CCOC(=O)C1=C(C)NC2=C(C(=O)CC(c3ccc(OC)c(OC)c3)C2)C1c1ccc([N+](=O)[O-])cc1
Active	Cc1c(Oc2cnc(C(=O)N[C@H](CO)CC(F)(F)F)cn2)ccc2c1B(O)OC2
Active	Nc1ccc(-c2ccc(CNCCCNc3ccnc4cc(Cl)ccc34)s2)cc1
Active	COc1cc(Nc2ccnc(NCCCNc3ccnc4cc(Cl)ccc34)n2)cc(OC)c1
Active	CC(C)CNC(=O)c1cc(NC(=O)c2cccs2)ccc1N1CCc2ccccc2C1
Active	Cc1ccc2c(c1)nc(C)n2-c1ccc(C(=O)NC2CC2)s1
Active	CCCNC(=O)N1[C@H](C#N)[C@H](c2ccc(-c3ccc(F)cc3)cc2)[C@H]1CO
Active	CCn1c(N=Nc2ccc(OC)cc2)nc2ccccc21
Active	O=C(Nc1ccc(C2=NCCCN2)cc1)c1ccc(C(=O)Nc2ccc(C3=NCCCN3)cc2)cc1
Active	CC(=O)O[C@H]1C[C@H]2[C@@H]([C@H](OC(C)=O)C[C@@H]3C[C@H](N)CC[C@@]32C)[C@@H]2CC[C@H]([C@H](C)CCCN(C)CCCNc3ccnc4cc(Cl)ccc34)[C@@]12C
Active	CCOC(=O)c1c(-c2cccc(OC)c2)[nH]c2cc(OC)ccc2c1=O
Active	Oc1cc(Nc2ccnc3cc(Cl)ccc23)ccc1CN1CCOCC1
Active	COc1ccc(-c2cc(-c3ccc4nccn4c3)cnc2N)cn1
Active	Cc1ccc(C)c(NCCCON2C(N)=NC(N)=NC2(C)C)c1
Active	CN(CCNc1ccc2ccccc2n1)CCNc1ccnc2cc(Cl)ccc12
Active	CC(C)(C)NC(=O)C[C@H](NC(=O)CCc1ccccc1)C(=O)NCCNC(=O)c1cccc(-c2ccccc2)c1
Active	c1ccc(Cc2cc[n+](Cc3ccccc3)cc2)cc1
Active	O=C(c1ccnc(Nc2nc3cnc(Nc4ccc(F)c(C(F)(F)F)c4)cc3[nH]2)c1)N1CCN(C2CC2)CC1
Active	COC(=O)C1=C(C)NC2=C(C(=O)CC(c3ccc(OC)cc3)C2)C1c1ccc(F)cc1
Active	CCCNC(=O)N1[C@H](C#N)[C@H](c2ccc(-c3cccc(F)c3)cc2)[C@H]1COC(C)=O
Active	FC(F)(F)c1ccc(Nc2nc(NCc3ccccc3)c3ccccc3n2)cn1
Active	O=C(NCCCCNc1ccnc2cc(Cl)ccc12)c1ccccc1Cl
Active	COCCOC(=O)C1=C(C)NC2=C(C(=O)CC(c3ccc(OC)c(OC)c3)C2)C1c1cccc(Cl)c1Cl
Active	Oc1ccc(-c2ccc3c(c2)OCO3)cc1CNCC1(N2CCCCC2)CCCCC1
Active	COc1ccc(/C=N/Nc2ccnc3ccc(OC)cc23)cc1
Active	CCc1cccc(NC(=O)N2CCN(C(=O)c3nc(-c4ccccc4)nc(C)c3C(=O)OC(C)C)CC2C)c1
Active	Cc1ccc(NC2=C(N3CCCCC3)C(=O)c3ccccc3C2=O)cc1
Active	Clc1ccc(-c2c[nH]cc2[C@@H](c2ccc(Cl)cc2Cl)n2ccnc2)cc1
Active	CN1CCN(C2CCN(c3nccc4[nH]c(-c5ccc(F)c(F)c5)nc34)CC2)CC1
Active	COCCCNC(=O)c1cc(NC(=O)CCCCl)ccc1N1CCc2ccccc2C1
Active	COc1ccccc1-n1c(C(C)N(C)C(=O)Nc2ccccc2F)nc2ccccc2c1=O
Active	CC(=O)O[C@H]1C[C@H]2[C@@H](CC[C@@H]3CC4(CC[C@@]32C)OOC2(CCCCC2)OO4)[C@@H]2CC[C@H]([C@H](C)CCC(=O)O)[C@@]12C
Active	COc1ccc(C[C@H]2c3cc(Oc4cc(OC)c(OC)cc4C[C@H]4c5cc(O)c(OC)cc5CCN4C)c(OC)cc3CCN2C)cc1O
Active	Cc1ccc(CN2C=CC(=[N+]3CCCC3)CC2(C)C)cc1
Active	CC1(C)CC(=[N+]2CCCC2)C=CN1Cc1ccc([N+](=O)[O-])cc1
Active	COc1cc(NC(C)CCCN)c2nc(C(C)(C)C)ccc2c1
Active	C=C[C@H]1CN2CC[C@H]1C[C@H]2[C@H](OC(=O)[C@@H](CSCc1ccccc1)NC(=O)OCc1ccccc1)c1ccnc2ccc(OC)cc12
Active	CO[C@H]1/C=C/O[C@@]2(C)Oc3c(C)c(O)c4c(O)c(c(/C=N/N5CCN(C)CC5)c(O)c4c3C2=O)NC(=O)/C(C)=C\C=C\[C@H](C)[C@H](O)[C@@H](C)[C@@H](O)[C@H](C)[C@H](OC(C)=O)[C@H]1C
Active	CC(C)(C)c1cc(C(=O)N2CCN(c3ncccc3C(F)(F)F)CC2)n(Cc2ccccc2)n1
Active	CCOc1nc2nc(C)cc(Nc3ccc(S(F)(F)(F)(F)F)cc3)n2n1
Active	COc1cc(NS(C)(=O)=O)ccc1Nc1c2ccc(N)cc2nc2cc(N)ccc12
Active	N=C(N)CCCCCCCCCCCCCCCCC(=N)N
Active	CC(C)(N)C(=O)N1CCn2c(nc(-c3ccc(F)cc3)c2Nc2ccc(F)cc2F)C1
Active	Clc1ccc2c(NCc3nc(-c4ccccc4)c[nH]3)ccnc2c1
Active	COc1cc(NC(C)CCCNCC2CCC3(CC2)OOC2(OO3)C3CC4CC(C3)CC2C4)c2ncccc2c1-c1ccc(F)cc1
Active	CN(CCCNc1ccnc2cc(Cl)ccc12)C(=O)C12CC3CC(CC(C3)C1)C2
Active	Cc1ccc(S(=O)(=O)N[C@@H](CC(=O)NC(C)(C)C)C(=O)NCCNC(=O)c2cccc(C(C)C)c2)cc1
Active	COc1ccc(/C=C/C(=N\NC(=O)c2cccnc2)c2ccc(O)cc2)cc1OC
Active	Cn1c2nc3ccccc3c-2c(NCCCCCCN)c2ccccc21
Active	CN1CCN(Cc2ccc(C(=O)NN(CC3CC=CC3)c3nc(C#N)ncc3Br)cc2)CC1
Active	CCCCCC(=O)OC1=C(C)[C@@H]2C[C@H]3OC(=O)[C@H](OC(=O)CCCCC)[C@H]4[C@]5(C(=O)OC)OC[C@]34[C@H]([C@@H](O)[C@@H]5O)[C@@]2(C)CC1=O
Active	CCCCCCCCCc1c(C)[nH]c2cc(OC)c(Cl)cc2c1=O
Active	Cc1cccc(NC2=C(N3CCCCC3)C(=O)c3ccccc3C2=O)c1
Active	COc1ccc2c(=O)c3c([nH]c2c1)CCC(C)(C)C3
Active	FC(F)(F)c1ccc(Nc2cc3[nH]c(-c4cccc(C(F)(F)F)c4)nc3cn2)nc1
Active	COc1cc2[nH]c3ccc(Nc4ccc(OC(F)(F)F)cc4)cc3c(=O)c2cc1F
Active	Cc1cc(Nc2ccc(C(C)(C)C)c(F)c2)n2ncnc2n1
Active	C[n+]1c(/C=C/c2ccc(F)cc2)ccc2ccccc21
Active	CCN(CC)CCNC(=O)c1cc(-c2cc3ccccc3s2)cc(-n2cnnn2)c1
Active	CC1(C(=O)NC2CCCCC2)CCCC(=O)N1CCCCCNc1ccnc2cc(Cl)ccc12
Active	O=C1/C(=C/c2cccc([N+](=O)[O-])c2)SC(=S)N1CCCNc1ccnc2cc(Cl)ccc12
Active	Fc1cc(F)cc(-c2nc3c(N4CCC(CN5CCNCC5)CC4)nccc3[nH]2)c1
Active	Cc1c(-c2ccc(Cc3ccc(C(F)(F)F)nc3)cc2F)[nH]c2ccccc2c1=O
Active	CN(C)[C@H]1CCN(Cc2cccc(Cl)c2)C[C@H]1CCC(=O)NCCCN1CCOCC1
Active	COc1cc2c3cc1Oc1c(OC)c(OC)cc4c1[C@@H](Cc1ccc(O)c(c1)Oc1ccc(cc1)C[C@@H]3N(C)CC2)NCC4
Active	O=C(/C=C/c1ccco1)NCCNc1ccnc2cc(Cl)ccc12
Active	COc1c(C)c(CN(CCNc2ccnc3cc(Cl)ccc23)C(C)C)c(OC)c2ccccc12
Active	COC(=O)c1ccc(CC2CCC3(CC2)OOCCCOO3)cc1
Active	COc1cc(CN(C)c2ccc3nc(N)nc(N)c3c2)cc(OC)c1OC
Active	COc1cc2nc(N3CCN(c4ccccn4)CC3)nc(NC3CCN(Cc4ccccc4)C3)c2cc1OC
Active	OCC1CCCCN1c1ccc(-c2nc(-c3ccccc3F)no2)cn1
Active	Cc1ccc2cc3c(N)c4cccc(C)c4nc3nc2c1
Active	CC(=NO)c1ccc(NC2=C(N3CCCCC3)C(=O)c3ccccc3C2=O)cc1
Active	CCCCCCCCCCCCCC(=O)OC1C[C@]2(CCC3(C=CC(=O)C=C3)O2)O[C@]2(CCC3(C=CC(=O)C=C3)O2)C1
Active	COc1cc(NC(C)CCCNCC2CCC3(CC2)OOC2(OO3)C3CC4CC(C3)CC2C4)c2ncccc2c1-c1ccccc1
Active	Cc1cccc[n+]1CCCCCCCCCC[n+]1ccccc1C
Active	CN1CCN(CCNc2cc(-n3ccnc3Nc3cc(Nc4ccc(OC(F)(F)F)cc4)ncn3)cc(C(F)(F)F)c2)CC1
Active	Cc1cc(N2CCCC2)nc(N(CCCNc2ccnc3cc(Cl)ccc23)Cc2ccco2)n1
Active	CC1(C)CC(=[N+]2CCCC2)C=CN1Cc1ccc2ccccc2n1
Active	Clc1cc(NCCCN2CCOCC2)c2cc3c(nc2c1)c1ccccc1n3CCN1CCCC1
Active	CC(=O)O[C@@H]1CCC(C)(C)[C@@]2(O)C[C@@H](O)[C@@H]3C(=O)c4ccoc4C[C@H]3[C@]12C
Active	CN1CCN(Cc2ccc(C(=O)NN(c3nc(C#N)ncc3Br)C3CCC3)cc2)CC1
Active	O=S(=O)(NCCCCNc1ccnc2cc(Cl)ccc12)c1ccc(Cl)cc1
Active	C/C(=N/c1ccnc2cc(Cl)ccc12)NCCCCN1CCCCC1
Active	Cc1cc(Br)cc2c3cn(C)c4ccc(Cl)cc4c-3nc12
Active	Oc1ccc(CCN2CCC(Nc3nc4ccccc4n3Cc3ccc(F)cc3)CC2)cc1
Active	Clc1ccc2nc(Cl)c(CN(c3ccccc3)c3nnc(-c4ccccc4)o3)cc2c1
Active	CC(C)CN1C(=O)c2ccccc2[C@H](C(=O)Nc2cccc(F)c2)[C@H]1c1cccs1
Active	c1cc(N2CCN(c3ccc(C4=NCCN4)cc3)CC2)ccc1C1=NCCN1
Active	COC1=CC(=O)N(C(=O)/C=C/[C@@H](NC(=O)[C@H](CC(C)C)NC(=O)[C@H](CC2CCCCC2)NC(=O)[C@H](C(C)C)N(C)C)C2CCCCC2)[C@H]1Cc1c[nH]c2ccccc12
Active	N=c1c2c(n(Cc3ccc(Cl)cc3)c3c1CCC3)CCC2
Active	[C-]#[N+]c1ccc(/C=C/c2ccncc2)cc1
Active	CCOCc1ccc(-c2cc(NC(=O)CCN3CCCC3)c3cc(F)ccc3n2)cc1
Active	CC(C)CN1C(=O)c2ccccc2[C@H](C(=O)Nc2ccc(F)c(C#N)c2)[C@H]1c1ccno1
Active	CCCCCCCCCNC(=N)c1ccc(N2CCN(c3ccc(C(=N)NCCCCCCCCC)cc3)CC2)cc1
Active	Cc1cc(C(=N)N)cn2cc(-c3ccc(-c4ccc(C(=N)N)cc4)o3)nc12
Active	CN(O)C(=O)CSC(c1ccc(Cl)c(Cl)c1)P(=O)(O)O
Active	CC1(CC(=O)NCc2ccc(-c3ccccc3)cc2)CC2(CCCCC2)OO1
Active	Cn1cc2c3cc(Br)ccc3nc-2c2ccc(F)cc21
Active	CN(CCCNc1ccnc2cc(Cl)ccc12)C(=O)C1CC1
Active	O=[N+]([O-])OCCN1CCN(Cc2cc(Nc3ccnc4cc(Cl)ccc34)ccc2O)CC1
Active	CN(C)c1ccc2c(ccc(/C=C/c3ccc(Cl)c(Cl)c3)[n+]2C)c1
Active	CCCn1cc/c(=N\c2cnccn2)c2ccc(-c3cnc(N4CCCN(C)CC4)nc3)cc21
Active	CN(C)CCC/N=C1\CC(c2ccc(Cl)cc2Cl)Cc2nc3ccc(Cl)cc3c(O)c21
Active	NC(Cc1ccccc1)C(=O)N1CCn2c(nc(-c3ccccc3)c2Nc2ccc3c(c2)OCO3)C1
Active	Brc1ccc(/C=C/c2cc[n+](Cc3ccccc3)cc2)cc1
Active	CCc1c(C)[nH]c2cc(OCCOc3ccccc3)ccc2c1=O
Active	COc1ccc(Sc2nncc(-c3cnnc(SC)n3)n2)cc1
Active	CCCCNC(=O)C[C@H](O)[C@H](CC(C)C)NC(=O)[C@@H](NC(=O)c1ccc(Oc2ccc(C(=O)N[C@@H](C)C(=O)NCCCNc3ccnc4cc(Cl)ccc34)cc2)cc1)[C@@H](C)CC
Active	COC1(c2ccc(F)cc2)C=CC2(CCCCCC2)OO1
Active	N=C(N)c1ccc(-c2cn3c(n2)CCC(c2ccc(C(=N)N)cc2)C3)cc1
Active	CC(C)CN1C(=O)c2ccccc2[C@H](C(=O)Nc2ccc(F)c(C#N)c2)[C@H]1c1cccnc1
Active	COC1=CC(c2ccc[nH]2)=N/C1=C\c1[nH]ccc1Cc1ccccc1
Active	CCCN(CCCNc1ccnc2cc(Cl)ccc12)Cc1ccccc1OC(F)(F)F
Active	c1ccc(Cn2c(N=NNc3nc4ccccc4n3Cc3ccccc3)nc3ccccc32)cc1
Active	Cc1c(Oc2cnc(C(=O)N3CC(O)(C4CC4)C3)cn2)ccc2c1B(O)OC2
Active	COc1cc(C(=O)NCc2ccco2)ccc1OC1CCN(CC(c2ccccc2)c2ccccc2)CC1
Active	O=S(=O)(NCC1(O)CCOc2ccc(F)cc21)c1cccc(Br)c1
Active	Cc1ccn2c(NC(C)(C)CC(C)(C)C)c(-c3ccccc3OC(=O)c3ccccc3C)nc2c1
Active	O=C(NCCCCNc1ccnc2cc(Cl)ccc12)C(=O)N[C@@H]1C(=O)N(c2ccc(Cl)cc2)[C@@H]1/C=C/c1ccccc1
Active	COc1ccc(C2=[N+]([O-])c3ccc(OC)cc3C2=O)cc1
Active	COc1cc2c(NC3CCN(Cc4ccccc4)CC3)nc(N3CCN(C)CC3)nc2cc1OCc1ccccc1
Active	CCOC(=O)c1c(-c2cccc(Oc3c(C)cccc3C)c2)[nH]c2cc(OC)c(F)cc2c1=O
Active	CCOC(=O)c1c(-c2cccc(-c3c(C)cccc3C)c2)[nH]c2cc(OC)c(F)cc2c1=O
Active	O=C(Nc1ccc(OC2CCCC2)cc1)C1CCCN1c1nccs1
Active	c1ccc(Nc2nc(-c3ccccn3)cs2)nc1
Active	CCN(CC)C(c1cccc(Nc2ccnc3cc(Cl)ccc23)c1)c1nnnn1C(C)(C)C
Active	CC(C)(N)CNC(=O)CC1(C)CC2(CCCCC2)OO1
Active	CC1(O)CCC2CC1OO[C@@]2(CSc1ccccc1)c1ccccc1
Active	CC1(OC(=O)C(=O)N(Cc2ccccc2)Cc2ccccc2)CCC2CC1OO[C@]2(C)CS(=O)(=O)c1ccccc1
Active	O=C(C=Cc1ccccc1)Nc1ccc(-c2nc3cc(NC(=O)C=Cc4ccccc4)ccc3[nH]2)cc1
Active	C=CC1CN2CCC1CC2C(OC(=O)c1ccco1)c1ccnc2ccccc12
Active	Clc1ccc2c(c1)-c1ccccc1[I+]2
Active	Cc1[nH]c(C)c(-c2ccc(OCc3cc(F)cc(F)c3)nc2)c(=O)c1Cl
Active	Cc1c(-c2cnn(Cc3ccc(OC(F)(F)F)cc3)c2)[nH]c2cc(F)ccc2c1=O
Active	COCCc1sc[n+](CCOc2ccc(C(=O)c3ccc(OCC[n+]4csc(CCOC)c4C)cc3)cc2)c1C
Active	CCOC(=O)C(=O)N1c2ccc(OCC)cc2-c2c(ssc2=S)C1(C)C
Active	Fc1cnccc1/C=C/c1cc(NCCCCN2CCOCC2)c2cc(Cl)ccc2n1
Active	COc1ccc2cc1Oc1ccc(cc1)C[C@H]1c3c(cc(OC)c(O)c3Oc3cc4c(cc3OC)CCN(C)[C@H]4C2)CCN1C
Active	Clc1ccc2c(NCCCNCCCNc3ccnc4cc(Cl)ccc34)ccnc2c1
Active	CO[C@@H]1O[C@]2(c3ccc(CO)cc3)CC[C@H]3CCCCC31OO2
Active	COC1(c2ccc(SC)cc2)C=CC2(CCCCCC2)OO1
Active	COc1cc2nc(N3CCCCC3)nc(NC3CCN(Cc4ccccc4C)CC3)c2cc1OC
Active	CCC1(CC)c2c(ccc(OC)c2OC)CC2=[N+]1CCc1cc3c(cc12)OCO3
Active	CC(C)(C)OC(=O)/N=C(/NC(=O)OC(C)(C)C)Nc1ccc(Nc2ccc(N/C(=N\C(=O)OC(C)(C)C)NC(=O)OC(C)(C)C)cc2)cc1
Active	CCN1/C(=C/c2ccc3cc(OC)ccc3[n+]2CC)Sc2ccc(NC(C)=O)cc21
Active	CN(C)CCNc1cc(/C=C/c2ccc(C(F)(F)F)cc2)nc2ccc(Cl)cc12
Active	CC(C)NC(=N)c1ccc2cc(CCCCc3cc4ccc(C(=N)NC(C)C)cc4o3)oc2c1
Active	C=C[C@H]1CN2CC[C@H]1C[C@H]2[C@H](OC(=O)c1cccc([N+](=O)[O-])c1)c1ccnc2ccccc12
Active	CN(C)c1ccc(NC(=O)C2C3C=CC(O3)C2C(=O)O)cc1
Active	O=C1C(=O)N(CC(CO)NCCCNc2ccnc3cc(Cl)ccc23)c2ccccc21
Active	Cc1c(-c2ccc(C(=N)NCC(C)C)cc2)oc(-c2ccc(C(=N)NCC(C)C)cc2)c1C
Active	CC(C)(C)OC(=O)Nc1cccc(CCNC(=O)CC2(C)CC3(CCCCC3)OO2)c1
Active	CCOC(=O)c1cnc2ccccc2c1Nc1ccc(OC)c(OC)c1
Active	COc1cc(NC(C)CCCNC(=O)C2CCC3(CC2)OOC2(OO3)C3CC4CC(C3)CC2C4)c2ncccc2c1-c1ccc(Cl)cc1
Active	COc1ccc2nc3cc(Cl)ccc3c(NCCCCNCCCNc3c4ccc(Cl)cc4nc4ccc(OC)cc34)c2c1
Active	C[n+]1c2ccccc2c(NC2CCN(Cc3ccccc3)CC2)c2[nH]c3ccccc3c21
Active	Cc1c(CN2CCCC2)cc(-c2ccc(Cl)cc2)n1CCCNc1ccnc2cc(Cl)ccc12
Active	CCCCC(/C=N/N=C(\N)CC(O)c1cc2ccccc2c2ccccc12)CCCC
Active	CCN(CC)CCOc1ccc2c(=O)c3ccc(Br)cc3[nH]c2c1
Active	COc1ccc(-c2cc(-c3ccc(C(=O)N4CCOCC4)cc3)cnc2N)cn1
Active	Cc1ccc(Nc2nc(Nc3ccc(Nc4ccnc5cc(Cl)ccc45)cc3)nc(NC3CCCCC3)n2)cc1
Active	O=C(/C=C/c1cccnc1)C12CC3CC(CC(C3)C1)C2
Active	CC(=O)N(C1=C(N(C)C)C(=O)c2ccccc2C1=O)c1cccc(Br)c1
Active	NCCC(=O)N1CCn2c(nc(-c3ccc(F)cc3)c2Nc2ccc(F)cc2)C1
Active	O=C1C(=O)N(CC(CO)NCCCNc2ccnc3cc(Cl)ccc23)c2ccc(F)cc21
Active	C[C@@H]1CC[C@H]2[C@@H](C)[C@](O[Si](C)(C)C)(C(F)(F)F)O[C@@H]3O[C@]4(C)CC[C@@H]1C32OO4
Active	C[C@@H]1CC[C@H]2[C@@H](C)C(OC(Cc3c(F)c(F)c(F)c(F)c3F)(c3c(F)c(F)c(F)c(F)c3F)c3c(F)c(F)c(F)c(F)c3F)O[C@@H]3O[C@]4(C)CC[C@@H]1[C@]32OO4
Active	Cc1cc(/C=C2\Sc3ccccc3N2C)[n+](C)c2ccccc12
Active	COc1ccc2nc(/C=C/c3cccnc3)cc(NCCN(C)C)c2c1
Active	COc1cc2nc(N3CCCCC3)nc(NC3CCN(C(C)C)CC3)c2cc1OC
Active	COc1ccc(C(Nc2ccc(Nc3ccnc4cc(Cl)ccc34)cc2)c2nnnn2C(C)(C)C)cc1OC
Active	CCN(CC)Cc1cc(-c2ccc(F)cc2)n(Nc2ccnc3cc(Cl)ccc23)c1C
Active	CN1Cc2ccc(Nc3nnc(-c4cccc(-c5cccnc5)c4)o3)cc2C1
Active	O=C(NCCN1CCCC1)c1cc(NCCCN2CCOCC2)nc2ccc(F)cc12
Active	CC(C)C[C@@H](NC(=O)[C@H](NC(=O)[C@@H](CCONC(=N)N)NC(=O)OCc1ccccc1)c1ccccc1)[C@H](O)CC(=O)NCCc1ccccc1
Active	CC(=O)N(C1=C(N(C)C)C(=O)c2ccccc2C1=O)c1cccc(I)c1
Active	CN1CCCN(S(=O)(=O)c2ccc(-c3ccc4ncc(C#N)c(Nc5ccc(OCc6ccccc6)c(Cl)c5)c4c3)cc2)CC1
Active	Cc1ccn2c(NC(C)(C)CC(C)(C)C)c(-c3ccccc3OC(=O)c3cccc(F)c3)nc2c1
Active	COc1cc(/C=C/C(=O)c2ccccc2OCC(=O)NCCNc2ccnc3cc(Cl)ccc23)cc(OC)c1OC
Active	COc1cc2nc(N3CCN(C)CC3)nc(NC3CCN(Cc4ccc(C)cc4)CC3)c2cc1OC
Active	C/C(=N\OC(=O)c1ccccc1)NCCCCCCCCCCCCN/C(C)=N/OC(=O)c1ccccc1
Active	O=C1C(N2CCCCC2)=C(N2CCCCC2)C(=O)c2ccccc21
Active	Clc1ccc(C(c2ccccc2)(c2ccc(CN3CCNCC3)cc2)n2ccnc2)cc1
Active	Fc1ccc(CC2CCC3(CC2)OOCCCOO3)cc1
Active	CCCCCC(=O)N[C@@H](Cc1ccc(N)cc1)C(=O)N[C@H](Cc1ccc(N)cc1)C(=O)N[C@H](Cc1ccccc1)C(=O)[C@]1(C)CO1
Active	OC12CC3CC(CC(C3)N1CCNc1ccnc3cc(Cl)ccc13)C2
Active	CNS(=O)(=O)c1ccc(-c2cnc(N)c(-c3ccc(OC)nc3)c2)cc1
Active	N=C(N)Nc1ccc(C(=O)c2ccc(NC(=N)N)cc2)cc1
Active	N=C(N)c1cccc2oc(Cc3cc4c(C(=N)N)cccc4o3)cc12
Active	COc1ccc2nc3cc(Cl)ccc3c(NCCCN(CCCNc3c4ccc(Cl)cc4nc4ccc(OC)cc34)C(=O)CCN3CCCCC3)c2c1
Active	COc1ccc(Nc2ccnc(NCCCCNc3ccnc4cc(Cl)ccc34)n2)cc1
Active	Cc1nc(Nc2ccc(OC(F)(F)F)cc2)cc(Nc2nccn2-c2cccc(C(=O)NCCCN3CCOCC3)c2)n1
Active	Clc1ccc(C(Nc2ccnc3cc(Cl)ccc23)c2ccc(CN3CCCCC3)cc2)cc1
Active	CC[n+]1c(/C=C/c2ccc(SC)cc2)ccc2ccccc21
Active	CC(=O)OC1(C)CC(C)C(=O)C(C(O)CC2CC(=O)NC(=O)C2)C1
Active	CCN(CC)CCNc1ccnc2cc(F)ccc12
Active	Cc1cc(Nc2ccc3sccc3c2)n2ncnc2n1
Active	Cc1ccc(-c2cc(C(F)(F)F)cc(C3(C(C)C)C(C#N)=C(N)Oc4n[nH]c(C)c43)c2)cn1
Active	Cc1cc(N(CCNc2ccnc3cc(Cl)ccc23)Cc2ccccn2)nc(N2CCCC2)n1
Active	CCCC(=O)Nc1cccc2c1[nH]c1c(C3=C[C@]4(O)CC/C=C\CCCCN5CC[C@H]3[C@@]3(C[C@H]6/C=C\CCCCN6[C@@H]34)C5)nccc12
Active	CCCc1ccc(C2CC(c3ccc(O)cc3)=NN2C(=O)c2cccnc2)cc1
Active	CC(=O)N(O)CCCP(=O)(OCOC(=O)C(C)(C)C)OCOC(=O)C(C)(C)C
Active	Nc1cccc(-c2csc(C(=O)NCCCCCCC(=O)NO)n2)c1
Active	COc1ccc2nc3cc(Cl)ccc3c(N(CCCN(C)C)/C(C)=N/CCCN(C)C)c2n1
Active	COC1=CC(=O)N(C(=O)/C=C/[C@H](CC2CCCCC2)NC(=O)[C@H](CC(C)C)NC(=O)[C@H](CC(C)C)NC(=O)[C@H](C(C)C)N(C)C)[C@H]1Cc1c[nH]c2ccccc12
Active	CCCCCCCCCCCC[N+](CC)(CC)CC
Active	COc1ccc(/C=C/c2ccc3ccccc3[n+]2C)cc1
Active	COc1ccc2c(c1OC)C(C)(C)[N+]1=C(C2)c2cc3c(cc2CC1)OCO3
Active	CN(C)c1ccc(CC(=O)N[C@H]2CNC[C@@H]2c2ccc(C(F)(F)C(F)(F)F)nc2)cc1
Active	Cc1c(-c2ccc(C(=N)N)cc2)cn2cc(-c3ccc(C(=N)N)cc3)nc2c1C
Active	O=C(NCCCCCCCCNC(=O)Nc1ccc(C2=NCCN2)cc1)Nc1ccc(C2=NCCN2)cc1
Active	O=C(NCc1c(Cl)cccc1Sc1ccc(Cl)cc1)c1ccc2c(c1)CCO2
Active	Clc1ccc2c(C(c3ccccc3)(c3ccc(CN4CCCC4)cc3)n3ccnc3)ccnc2c1
Active	COc1ccc2c(c1)C(=O)C(c1ccc(Cl)cc1)=[N+]2[O-]
Active	O=C1OC(CN2CCN(c3ccccc3F)CC2)CN1CCCCNc1ccnc2cc(Cl)ccc12
Active	Cc1cc(N(CCNc2ccnc3cc(Cl)ccc23)Cc2ccccn2)nc(N2CCN(C)CC2)n1
Active	O=c1c2ccc(OCCCCl)cc2[nH]c2ccc(Cl)c(Cl)c12
Active	Clc1ccc2c(NCCCCCNCCC34CC5CC(CC(C5)C3)C4)ccnc2c1
Active	CC(=O)O[C@@H]1C(=O)[C@@]2(C)[C@H]([C@H](OC(=O)c3ccccc3)[C@@]3(O)C[C@H](OC(=O)[C@H](O)[C@@H](NC(=O)c4ccccc4)c4ccccc4)C(C)=C1C3(C)C)[C@]1(OC(C)=O)CO[C@@H]1C[C@@H]2O
Active	CN(C)c1ccc(C(=C2C=CC(=[N+](C)C)C=C2)c2ccc(N(C)C)cc2)cc1
Active	CN(C)CCNc1c2ccccc2[n+](C)c2c1[nH]c1ccccc12
Active	COc1ccc2nccc(NC(c3ccc(Cl)cc3)c3ccc(CN4CCNCC4)cc3)c2c1
Active	O=C(/C=C/c1ccc(-c2ccc([N+](=O)[O-])cc2)o1)Nc1ccc(NC(=O)CCc2ccc(C(F)(F)F)cc2)c(C(=O)c2ccccc2)c1
Active	CCCC(=O)NCCCN1CCN(CCCNc2ccnc3cc(Cl)ccc23)CC1
Active	CC(C)(C)c1ccc2c(c1)CN(C1CCCCC1)CO2
Active	CCCCCCCCCCc1c(C)cc(C)[n+]2c1CCC2
Active	Cc1[nH]c(C)c(-c2ccc(Oc3ccc(C(F)(F)F)cc3)cc2)c(=O)c1Cl
Active	O=C(/C=C/c1cccc(S(=O)(=O)Nc2ccccc2)c1)NO
Active	CC(C)Oc1nc(Nc2ccc(OC(F)(F)F)cc2)cc(Nc2nccn2-c2cccc(C(F)(F)F)c2)n1
Active	NC(=S)NN=Cc1cc([N+](=O)[O-])ccc1O
Active	CC1(CC(=O)NCc2ccc3c(c2)OCC3)CC2(CCCCC2)OO1
Active	CN(c1ccc(Br)cc1)S(=O)(=O)c1ccc2[nH]cc(C(=O)N3CCN(c4ccccc4)CC3)c(=O)c2c1
Active	Cc1oc2c(c1C(=O)NCCCn1ccnc1)C(=O)c1ccccc1C2=O
Active	Cc1nc(-c2ccccc2)nc(C(=O)N2CCN(C(=O)NC3CCCCC3)C(C)C2)c1C(=O)OC(C)C
Active	COc1cncc(-c2cncc(-c3ccc(Oc4ccccc4)cc3)n2)c1
Active	C[C@H]1[C@@H](OCCNCCNc2nc(Nc3ccccc3)nc(Nc3ccccc3)n2)O[C@@H]2O[C@@]3(C)CC[C@H]4[C@H](C)CC[C@@H]1[C@@]24OO3
Active	O=S(=O)(/C(Cl)=C/c1ccc(Cl)c(Cl)c1)c1ccccc1
Active	CN1CCN(CCCCNc2cc(/C=C/c3ccccc3)nc3ccc(Cl)cc23)CC1
Active	N=C(N)c1ccc(OCCCCCOc2ccc(C(=N)N)cc2)cc1
Active	COc1cc2[nH]c3c(c(=O)c2cc1Cl)CSCC3
Active	CCCCCCCCCCc1c(C)c(CCCCCCCCCC)c2[n+](c1C)CCCC2
Active	CC(C)CN1C(=O)c2ccccc2[C@H](C(=O)Nc2cc(F)cc(C#N)c2)[C@H]1c1cccs1
Active	CCNCCCN1CCN(CCCNc2ccnc3cc(Cl)ccc23)CC1
Active	CCOc1nc2nc(C)cc(Nc3ccc(C(F)(F)F)cc3)n2n1
Active	CC(C)c1sc(N2CCN(C)CC2)nc1C(=O)Nc1ccc(F)cc1Cl
Active	Fc1ccc(-c2nc3cnc(Nc4ccc(C(F)(F)F)cn4)cc3[nH]2)cc1F
Active	N=C(N)c1ccc(-c2cc(-c3cccc(C(=N)N)c3)no2)cc1
Active	CCN(CC)CCCC(C)Nc1ccnc2cc(C(F)(F)F)ccc12
Active	C[n+]1c2cc(Cl)ccc2c(NC2CCNCC2)c2[nH]c3ccccc3c21
Active	Clc1ccc2c(NCCCCNCCCNc3ccnc4cc(Cl)ccc34)ccnc2c1
Active	COc1cc2c(NC3CCN(Cc4ccccc4)CC3)nc(N3CCCCC3)nc2cc1OCc1ccccc1
Active	CC(=O)O[C@H]1C[C@H]2[C@@H]([C@H](OC(C)=O)C[C@@H]3C[C@H](N(C)C)CC[C@@]32C)[C@@H]2CC[C@H]([C@H](C)CCCNCCCNc3ccnc4cc(Cl)ccc34)[C@@]12C
Active	FC(F)(F)Oc1ccc(/C=C/c2cc(NCCCCN3CCOCC3)c3cc(Cl)ccc3n2)cc1
Active	FC(F)(F)c1ccc2c(NC(c3ccc(Cl)cc3)c3ccc(CN4CCCC4)cc3)ccnc2c1
Active	FC(F)(F)c1cccc(Cc2ccc3c(NCCCNCc4ccco4)ccnc3c2)c1
Active	CCCCOc1cc2nc(N3CCN(C)CC3)nc(NC3CCN(C(C)C)CC3)c2cc1OC
Active	CN(CCNc1ccnc2cc(Cl)ccc12)CCN1C(=O)C(CC(F)(F)F)=CC1(O)CSc1ccc(Cl)cc1
Active	Clc1ccc2c(NCCNCCNCCNc3ccnc4cc(Cl)ccc34)ccnc2c1
Active	FC(F)(F)c1ccc(-c2n[nH]cc2/C=N/Nc2ccnc3cc(Cl)ccc23)cc1
Active	N=C(NCCCCCCCCCCCCNC(=N)c1ccc2c(c1)OCO2)c1ccc2c(c1)OCO2
Active	COc1cccc(-c2ccc(O)c(CNCC3CC4C=CC3C43CC3)c2)n1
Active	CO[C@H]1O[C@]2(c3ccc(Cl)cc3)CC[C@H]3CCCCC31OO2
Active	Cc1ccccc1CN(C1Cc2cc(C#N)ccc2N(Cc2cncn2C)C1)S(=O)(=O)c1cn(C)cn1
Active	CC(C)(C)c1ccc(C(=O)NCCCN2CCN(CCCNc3ccnc4cc(Cl)ccc34)CC2)cc1
Active	COc1cccc(C(=O)OCc2ccc([C@H]3CCNC[C@@H]3OCc3ccc4ccccc4c3O)cc2)c1
Active	COc1cc(F)cc2[nH]c3cc(Oc4ccc(OC(F)(F)F)cc4)ccc3c(=O)c12
Active	COC(=O)c1c[nH]c2cc(CN3CCN(c4ccc(OC)cc4)CC3)c(OC)cc2c1=O
Active	COc1ccc(F)cc1CNCCCNc1ccnc2cc(-c3ccc(C(F)(F)F)cc3)ccc12
Active	COC(=O)CCC(C)C1CC[C@H]2[C@@H]3[C@H](OC(C)=O)C[C@@H]4CC5(CC[C@]4(C)[C@H]3C[C@H](OC(C)=O)[C@]12C)OOC1(CCC(C(C)(C)C)CC1)OO5
Active	CN1CCN(CCNc2cc(/C=C/c3ccncc3)nc3ccc(Cl)cc23)CC1
Active	O=C1c2cccc3c(Br)ccc(c23)C(=O)N1CCCCNc1ccnc2cc(Cl)ccc12
Active	COc1ccc(Cl)cc1NC(=O)Nc1cc(C)nc2ccccc12
Active	Fc1ccc(-c2nc3cnc(Nc4ccccn4)cc3[nH]2)cc1
Active	Cc1cc(NCCNc2ccnc3cc(Cl)ccc23)nc(N2CCOCC2)n1
Active	FC(F)(F)c1cccc(NC(=S)N2CCCC2c2ccccc2C(F)(F)F)c1
Active	COc1cc(/C=C/C(=O)N[C@@H](CCCCCC(=O)NO)C(=O)Nc2cccc3cccnc23)cc(OC)c1OC
Active	CC(C)CN1C(=O)c2ccccc2[C@H](C(=O)Nc2ccc(F)c(C#N)c2)[C@H]1c1cc(C#N)cs1
Active	CC(=O)N(C1=C(N2CCCC2)C(=O)c2ccccc2C1=O)c1ccccc1C
Active	Cc1ccc(/C=C/C(=O)NCCCNc2ccnc3cc(Cl)ccc23)cc1
Active	CCCN(CCCNc1ccnc2cc(Cl)ccc12)Cc1cccc(C(C)(C)C)c1
Active	CCCCNC(=O)CN(Cc1ccc(C(=O)NO)cc1)C(=O)c1cc(C)cc(C)c1
Active	Cc1cnc(NC(=O)Nc2ccc(-c3ccc(NC(=O)Nc4ncc(C)s4)c(C)c3)cc2C)s1
Active	Cc1c(Cc2ccc(C(F)(F)F)nc2)c[nH]c1C(=O)N1CC(F)C1
Active	COCc1ccc([C@@]23CC[C@H]4CCCCC4(OO2)[C@@H](OC)O3)cc1
Active	Cc1c(Cc2ccc(C(F)(F)F)nc2)c[nH]c1C(=O)NC(C)(C)C
Active	CCCCC(=O)Nc1cccc2c1[nH]c1c(C3=C[C@]4(O)CC/C=C\CCCCN5CC[C@H]3[C@@]3(C[C@H]6/C=C\CCCCN6[C@@H]34)C5)nccc12
Active	CC(Cc1ccccc1)NCc1ccccc1O
Active	O=C(NCCCCCCNc1ccnc2cc(Cl)ccc12)C(=O)N[C@@H]1C(=O)N(c2ccc(Cl)cc2)[C@@H]1/C=C/c1ccccc1
Active	CN(C)c1cccc2c(S(=O)(=O)NCCCN3CCN(CCCNc4ccnc5cc(Cl)ccc45)CC3)cccc12
Active	CCN(CC)CCCCN/C(C)=N\c1ccnc2cc(Cl)ccc12
Active	N#Cc1ccc(Nc2cc3[nH]c(-c4cccc(C(F)(F)F)c4)nc3cn2)nc1
Active	N#Cc1ccc2c(c1)[I+]c1ccccc1-2
Active	C1COOC2(OOC1)C1CC3CC(C1)CC2C3
Active	O=C(/C=C/c1cccc(Br)c1)N[C@@H](CCCCCC(=O)NO)C(=O)Nc1cccc2cccnc12
Active	CSC[C@@H]1N[C@H](c2c[nH]c3c(=O)[nH]cnc23)[C@@H](O)[C@H]1O
Active	CCCCCCCCCCn1c(NC2CCN(CCc3ccc(OC)cc3)CC2)nc2ccccc21
Active	Clc1ccc2c(NCCCNc3cc(Cl)nc(Cl)n3)ccnc2c1
Active	Clc1ccc2c(NCCNc3cc(Cl)nc(N4CCCCC4)n3)ccnc2c1
Active	Clc1ccc2c(NCCCNc3cc(Cl)nc(N4CCCCC4)n3)ccnc2c1
Active	CN1CCN(c2nc(Cl)cc(NCCCNc3ccnc4cc(Cl)ccc34)n2)CC1
Active	OCCNc1nccc(NCCNc2ccnc3cc(Cl)ccc23)n1
Active	Cc1cc(NCCNc2ccnc3cc(Cl)ccc23)nc(NCCO)n1
Active	Cc1cc(NCCCNc2ccnc3cc(Cl)ccc23)nc(NCCO)n1
Active	OCCNc1nccc(NCCCCNc2ccnc3cc(Cl)ccc23)n1
Active	OCCCCNc1nccc(NCCNc2ccnc3cc(Cl)ccc23)n1
Active	Cc1cc(NCCNc2ccnc3cc(Cl)ccc23)nc(NCCCCO)n1
Active	OCCCNc1nccc(NCCCCNc2ccnc3cc(Cl)ccc23)n1
Active	OCCCCNc1nccc(NCCCCNc2ccnc3cc(Cl)ccc23)n1
Active	Cc1cc(NCCCCNc2ccnc3cc(Cl)ccc23)nc(NCCCCO)n1
Active	Cc1cc(NCCNc2ccnc3cc(Cl)ccc23)nc(NCCCCCCO)n1
Active	Cc1cc(NCCCNc2ccnc3cc(Cl)ccc23)nc(NCCCCCO)n1
Active	CC(=O)N(C1=C(N(C)C)C(=O)c2ccccc2C1=O)c1ccc(F)c(F)c1
Active	C[C@H]1[C@@H](OCCNCCCNc2ccnc3cc(Cl)ccc23)O[C@@H]2O[C@@]3(C)CC[C@H]4[C@H](C)CC[C@@H]1[C@@]24OO3
Active	Cc1[nH]c(C)c(-c2ccc(-c3ccccc3F)nc2)c(=O)c1Cl
Active	COc1cc2nc(N3CCC(OC)CC3)cc(NC3CCN(Cc4ccccc4)CC3)c2cc1OC
Active	Nc1nc(Nc2ccc(OC(F)(F)F)cc2)cc(Nc2nccn2-c2cccc(C(F)(F)F)c2)n1
Active	Cc1cc(N2CCN(C)CC2)nc(N(CCCNc2ccnc3cc(Cl)ccc23)Cc2ccco2)n1
Active	O=C(NCCCCNc1ccnc2cc(Cl)ccc12)C(=O)N[C@@H]1C(=O)N(C2CCCCC2)[C@@H]1/C=C/c1ccccc1
Active	Cc1c(Oc2cnc(C(=O)N3CC(O)(C(C)C)C3)cn2)ccc2c1B(O)OC2
Active	COc1cccc2c1C(=O)c1c(O)c3c(c(O)c1C2=O)C[C@](O)(C(=O)CO)C[C@H]3O[C@H]1C[C@@H](N)[C@@H](O)[C@@H](C)O1
Active	COc1ccc(/C=C(\Oc2ccc(/C=N/Nc3ccnc4cc(Cl)ccc34)cc2)C(=O)c2ccc(Cl)cc2)cc1
Active	O=C1C(OCCCCCC[P+](c2ccccc2)(c2ccccc2)c2ccccc2)=C(C2CCCCC2)C(=O)c2ccccc21
Active	O=C(NCc1ccco1)c1ccc(OC2CCN(CC3CCCCC3)CC2)c(Cl)c1
Active	CC(C)Oc1cc2[nH]c3c(c(=O)c2cc1Cl)CCCC3
Active	COc1cc(/C=C/NNC(=O)CCCCCC(=O)NO)c(Br)cc1O
Active	Clc1ccc2c(NCCCNc3nccc(Nc4ccc(Br)cc4)n3)ccnc2c1
Active	CCCCNC(=O)CN(Cc1ccc(C(=O)NO)cc1)C(=O)c1cccc(N(C)C)c1
Active	O=C(NCCCCCCNc1ccnc2cc(Cl)ccc12)N[C@@H]1C(=O)N(C2CCCCC2)[C@@H]1/C=C/c1ccccc1
Active	O=C1C(Cc2ccccc2)=C(OCCC[P+](c2ccccc2)(c2ccccc2)c2ccccc2)C(=O)c2ccccc21
Active	OC12CC3CC(CC(C3)N1CCCNc1ccnc3cc(Cl)ccc13)C2
Active	CC1CCCC2(OOC3(CCCC(C)C3C)OO2)C1C
Active	O=[N+]([O-])c1ccc(CN(CCCN2CCN(CCCNc3ccnc4cc(Cl)ccc34)CC2)Cc2ccc([N+](=O)[O-])cc2)cc1
Active	Cc1cc(NC2Cc3c(F)ccc(F)c3C2)n2nc(C(C)(F)F)nc2n1
Active	CCN(CC)CCNC(=O)c1cccc(-n2ccnc2Nc2cc(Nc3ccc(OC(F)(F)F)cc3)nc(C)n2)c1
Active	Cc1cc(N(CCCNc2ccnc3cc(Cl)ccc23)Cc2ccco2)nc(N2CCN(C)CC2)n1
Active	Cn1cc(-c2ccccc2)nc1CNc1ccnc2cc(Cl)ccc12
Active	CCOC(=O)c1c(-c2cc(F)cc(OC)c2)[nH]c2cc(OC)ccc2c1=O
Active	CC(C)(N)C(=O)N1CCn2c(nc(-c3ccc(F)cc3)c2Nc2ccc(Cl)c(F)c2)C1
Active	COC1=CC(=O)N(C(=O)/C=C/[C@H](C)NC(=O)[C@H](CC(C)C)NC(=O)[C@H](CC(C)C)NC(=O)C2CCN(C)CC2)[C@H]1Cc1c[nH]c2ccccc12
Active	CCN(CC)Cc1ccc(O)c(Nc2ccnc3cc(Cl)ccc23)c1
Active	CCCN(CCC)C(=O)c1cccc(C(=O)N[C@H](Cc2ccccc2)[C@@H](O)CNC2(c3ccccc3)CCCC2)c1
Active	CC(=O)N1Cc2ccccc2CC1C(=O)Nc1cc(C)ccn1
Active	O=C(Nc1cc(C(F)(F)F)ccc1-n1cncn1)C1(c2ccccc2)CC1
Active	CCN1CCN(c2cc(C)nc(N(CCNc3ccnc4cc(Cl)ccc34)Cc3ccco3)n2)CC1
Active	Nc1ccc(-c2ccc(CNCCNc3ccnc4cc(Cl)ccc34)s2)cc1
Active	CCOC(=O)C1=C(C)NC2=C(C(=O)CC(c3ccc(OC)c(OC)c3)C2)C1c1ccccc1Br
Active	Cc1[nH]c(C)c(-c2ccc(-c3ccccc3Cl)nc2)c(=O)c1Br
Active	O=C(Cc1ccc(O)c(C(F)(F)F)c1)N1CC(CNc2ccc(F)cc2)C2(C1)CN(c1cc(F)cc(F)c1)C2
Active	CCCCN(CCCC)Cc1ccc(Nc2ccnc3cc(Cl)ccc23)cc1O
Active	CS(=O)(=O)c1ccc(-c2cnc(N)c(-c3ccc(C(F)(F)F)nc3)n2)cn1
Active	O=C(O)C(Cc1ccc([N+](=O)[O-])cc1)NS(=O)(=O)c1ccc(OC(F)(F)F)cc1
Active	CC(=O)O[C@H]1C[C@H]2[C@@H]([C@H](OC(C)=O)C[C@@H]3C[C@H](O)CC[C@@]32C)[C@@H]2CC[C@H]([C@H](C)CCCNCCCCNc3ccnc4cc(Cl)ccc34)[C@@]12C
Active	C[n+]1c2ccccc2c(NC2CCNCC2)c2[nH]c3ccccc3c21
Active	O=C1/C(=C/c2ccccc2)SC(=S)N1CCCCNc1ccnc2cc(Cl)ccc12
Active	C=C1COOC2(CCC(Cc3ccc(F)cc3)CC2)OOC1
Active	COc1ccc2nccc(N/N=C/c3ccc(CN4CCCC4)cc3)c2c1
Active	CC(C)CN(NC(=O)Cc1ccc(CN2CCN(C)CC2)cc1)c1nc(C#N)ncc1Cl
Active	CC1(CC(=O)NCc2ccc(C(C)(C)C)cc2)CC2(CCCCC2)OO1
Active	O=c1c2c([nH]c3cc(-c4c(F)cccc4F)ccc13)CCCC2
Active	CC(=O)O[C@H]1C[C@H]2[C@@H](CC[C@@H]3CC4(CC[C@@]32C)OOC2(CCC(C)CC2)OO4)[C@@H]2CC[C@H]([C@H](C)CCC(=O)NCCN(C)C)[C@@]12C
Active	CC1=C(OCCCCCC[P+](c2ccccc2)(c2ccccc2)c2ccccc2)C(=O)c2ccccc2C1=O
Active	CCc1ccc(/C=C2\SC(=S)N(CCNc3ccnc4cc(Cl)ccc34)C2=O)cc1
Active	COc1cc2c(NC3CCN(C)CC3)nc(N3CCCCN(C)CC3)nc2cc1OCc1ccccc1
Active	COc1cc(F)cc2[nH]c3cc(Oc4ccc(Cl)cc4)ccc3c(=O)c12
Active	N#Cc1ncc(Br)c(N(NC(=O)C2CCC3(CC2)OOC2(OO3)C3CC4CC(C3)CC2C4)C2CCCCC2)n1
Active	O=C1/C(=C/C=C/c2ccccc2)NC(=S)N1CCCNc1ccnc2cc(Cl)ccc12
Active	NC(=S)NN=CC(=NNC(N)=S)c1ccccc1
Active	CCOC(=O)C1=C(C)NC2=C(C(=O)CC(c3ccc(Cl)cc3)C2)C1c1ccccc1Cl
Active	O=C(Nc1ccc2[nH]c3c(C4=C[C@]5(O)CC/C=C\CCCCN6CC[C@H]4[C@@]4(C[C@H]7/C=C\CCCCN7[C@@H]45)C6)nccc3c2c1)C1CCCCC1
Active	CCN(CC)CC(C)Nc1ccnc2cc(F)ccc12
Active	Cc1ccc(N2C(=O)[C@@H](NC(=O)NCCCCCCNc3ccnc4cc(Cl)ccc34)[C@H]2/C=C/c2ccccc2)cc1
Active	CCOC(=O)c1c(C)nc(NCCCCNc2ccnc3cc(Cl)ccc23)nc1C
Active	O=[N+]([O-])c1ccc(-c2nn(-c3ccc(Br)cc3)cc2C2CC(c3ccccc3)=NN2)cc1
Active	CC1=C(OCCC[P+](c2ccccc2)(c2ccccc2)c2ccccc2)C(=O)c2ccccc2C1=O
Active	COc1ccc2nc3cc(Cl)ccc3c(NCCCN(CCCN)CCCCN)c2c1
Active	CCN(CC)CCCNc1ccnc2cc3ccccc3cc12
Active	C[C@@H]1CCC2[C@@H](C)[C@@H](OCc3ccc(CN4CCOCC4)cc3)OC3O[C@@]4(C)CC[C@@H]1[C@]32OO4
Active	COc1ccc2nc(/C=C/c3ccccc3)cc(NCCN(C)C)c2c1
Active	COc1ccc(/C=C/c2cc(NCCN(C)C)c3cc(F)ccc3n2)cc1OC
Active	Nc1ncc(-c2ccc(C(=O)N3CC[C@H](O)C3)cc2)nc1-c1ccc(C(F)(F)F)cc1
Active	N=C(N)Nc1ccc(C2CCN(c3ccc(NC(=N)N)cc3)CC2)cc1
Active	Cc1cc(N(CCNc2ccnc3cc(Cl)ccc23)Cc2ccco2)nc(N2CCN(C)CC2)n1
Active	Nc1ccc(-c2nc(-c3ccc(S(=O)(=O)C4CC4)cc3)cnc2N)cn1
Active	O=C(N=CNNc1ccccc1F)c1cc(OCC(F)(F)F)ccc1OCC(F)(F)F
Active	C=Cc1cccc(-c2[nH]c3cc(OC)ccc3c(=O)c2C(=O)OCC)c1
Active	CN1CCN(S(=O)(=O)c2ccc(-c3ccc4c(Nc5ccc(OCc6cccc(F)c6)c(Cl)c5)ccnc4c3)cc2)CC1
Active	CCN(CC)Cc1c(O)cc(F)c(Nc2ccnc3cc(Cl)ccc23)c1F
Active	CN(C)c1cccc(C(=O)N(CC(=O)NC2CCCCC2)Cc2ccc(C(=O)NO)cc2)c1
Active	COc1cc(NC(C)CCCN(Cc2ccc(F)cc2)C(=O)C(C)(C)CCl)c2ncccc2c1
Active	O=CN1N=C(c2ccc(Br)cc2)CC1c1cc2ccccc2nc1N1CCOCC1
Active	CCC1(O)CN(C(=O)c2cnc(Oc3ccc4c(c3C)B(O)OC4)cn2)C1
Active	CCOc1ccccc1CNC(=O)CC1(C)CC2(CCCCC2)OO1
Active	COCCOC(=O)NCc1ccc(Nc2c(C(C)(C)C)nc3cnccn23)cc1
Active	COc1ccc(-c2nn(-c3ccccc3)cc2C(=O)N/N=C/c2cc(OC)c(OC)c(OC)c2)cc1
Active	CC(=O)N(C1=NC(=O)/C(=C/c2cc(C)n(-c3ccc(F)cc3)c2C)S1)c1ccccc1
Active	CCN1CCN(c2cc(C)nc(N(CCCNc3ccnc4cc(Cl)ccc34)Cc3ccco3)n2)CC1
Active	COc1ccc(CCN2CCC(Nc3nc4ccccc4n3CC3CCCCC3)CC2)cc1
Active	CCN(CC)CCCCCCCCCCCCNc1ccnc2cc(OC)ccc12
Active	Cc1c(CN2CCCC2)cc(-c2ccc(Cl)cc2)n1Nc1ccnc2cc(Cl)ccc12
Active	CC(C)c1ccc(CC2C(=[N+]3CCCC3)C=CN(Cc3ccccc3)C2(C)C)cc1
Active	Cc1ccc(NC(=O)c2cc[n+](CCCCCCCCCC[n+]3ccc(C(=O)Nc4ccc(C)cc4)cc3)cc2)cc1
Active	CNC(=O)c1cncc(-c2cnc(Cl)c(NS(=O)(=O)c3ccc(C)cc3C)c2)c1
Active	N#Cc1ccc(Cc2ccc3c(NCCCNCc4ccco4)ccnc3c2)cc1
Active	CC(C)(C)n1nnnc1C(NCCCNc1ccnc2cc(Cl)ccc12)c1ccccc1
Active	CCN(CC)CCNc1nc(Nc2ccc(Nc3ccnc4cc(Cl)ccc34)cc2)nc(N2CCCCC2)n1
Active	Clc1ccc2c(NCCCNCc3cnccc3Cl)ccnc2c1
Active	COc1cc(C(Nc2ccnc3cc(Cl)ccc23)c2ccc(Cl)cc2)ccc1CN1CCCC1
Active	CN(CCCNc1ccnc2cc(Cl)ccc12)C(=O)COCc1ccccc1
Active	O=[N+]([O-])c1ccc(-c2nn(-c3ccc(Br)cc3)cc2/C=N/NC(=S)Nc2ccccc2)cc1
Active	COc1cccc(-c2ccc(O)c(CNC3CCCCCCC3)c2)n1
Active	O=C1/C(=C/c2ccccc2[N+](=O)[O-])SC(=S)N1CCCNc1ccnc2cc(Cl)ccc12
Active	Cn1c2nc3ccccc3c-2c(NCCCN2C(=O)CCSC2c2ccc(F)cc2)c2ccccc21
Active	Clc1ccc(Oc2ccc3c(NCCCNCc4ccc5c(c4)OCO5)ccnc3c2)cc1
Active	Cc1ccc(-c2ccc(CNCCCNc3ccnc4cc(Cl)ccc34)s2)cc1
Active	CSc1ccc(CNC(=O)CC2(C)CC3(CCCCC3)OO2)cc1
Active	COc1cc2nc(N3CCN(c4ccccc4)CC3)nc(NC3CCN(Cc4ccccc4)CC3)c2cc1OC
Active	CCCCCCCC(=O)N(C)CCCNc1ccnc2cc(Cl)ccc12
Active	Cn1cc2c3c1C(=O)C(N/C=C/c1ccc(O)cc1)=CC3=[N+](C)CC2
Active	COc1ccc2c(c1)C(=O)C(c1ccc(Oc3ccccc3)cc1)=[N+]2[O-]
Active	Fc1ccc(Cn2c(NC3CCN(c4ccnc5cc(Cl)ccc45)CC3)nc3ccccc32)cc1
Active	COc1cc2c(NC3CCN(C(C)C)CC3)nc(N3CCN(C)CC3)nc2cc1OCCC(C)C
Active	CN(C)c1cccc(C(=O)N(CC(=O)NC(C)(C)C)Cc2ccc(C(=O)NO)cc2)c1
Active	O=C(COc1ccc(/C=N/Nc2ccnc3cc(Cl)ccc23)cc1)c1ccc(Cl)cc1
Active	COc1ccc2nc3cc(Cl)ccc3c(NCCCN(CCCNc3c4ccc(Cl)cc4nc4ccc(OC)cc34)C(=O)C(NC(=O)OC(C)(C)C)C(C)C)c2c1
Active	CCN(CC)CCCC(C)N=c1cc(C=Cc2ccccc2Cl)[nH]c2cc(Cl)ccc12
Active	CC1(C)CC(=[N+]2CCCC2)C=CN1Cc1ccc(C(F)(F)F)cc1
Active	CN(CCc1ccccc1)c1cc(Br)cc(Br)c1O
Active	CCNC(=O)c1noc(-c2cc(C(C)C)c(O)cc2O)c1NC(=O)c1cc(CN2CCOCC2)on1
Active	N=C(NC1CCCCCC1)c1ccc(N2CCN(c3ccc(C(=N)NC4CCCCCC4)cc3)CC2)cc1
Active	Cc1ccc(NC(=O)CN(Cc2ccc(C(=O)NO)cc2)C(=O)c2cccc3ccccc23)cc1
Active	C[n+]1c2cc(Cl)ccc2c(NC2CCNCC2)c2[nH]c3cc(Cl)ccc3c21
Active	O=C(Nc1ccc([N+](=O)[O-])cc1Cl)c1cc(Cl)ccc1O
Active	COc1ccc2nc3cc(Cl)ccc3c(Nc3ccc(Nc4nc(NCCCN(C)C)nc(Nc5ccc(F)cc5)n4)cc3)c2c1
Active	CC1N=C(N)N=C(N)N1OCCCOc1ccc(F)cc1Cl
Active	CC1(OCC23CC4CC(CC(C4)C2)C3)CC2(CCCCC2)OO1
Active	Cc1cncc(-c2cncc(-c3ccc(C(=O)N4CCNCC4)cc3)n2)c1
Active	N#Cc1ccc(NC(=O)c2cc[n+](CCCCCCCCCC[n+]3ccc(C(=O)Nc4ccc(C#N)cc4)cc3)cc2)cc1
Active	CC(C)C[C@@H](C=O)NC(=O)[C@H](CC(C)C)NC(=O)[C@H](CC(C)C)NC(=O)OCc1ccccc1
Active	CCC(=O)OC1=C(C)[C@@H]2C[C@H]3OC(=O)[C@H](OC(=O)CC)[C@H]4[C@]5(C(=O)OC)OC[C@]34[C@H]([C@@H](O)[C@@H]5O)[C@@]2(C)CC1=O
Active	COc1ccc(C2CC(=O)C3=C(C2)NC(C)=C(C(=O)OC(C)C)C3c2cccc(Cl)c2Cl)cc1OC
Active	Oc1cc(CCCc2ccc(F)cc2)ccc1CN1CCCCC1
Active	CC(C)NC(=N)c1ccc(-c2cc(-c3cccc(C(=N)NC(C)C)c3)on2)cc1
Active	O=C(NCCCCCCNc1ccnc2cc(Cl)ccc12)C(=O)N[C@@H]1C(=O)N(C2CCCCC2)[C@@H]1/C=C/c1ccccc1
Active	NC1=NC(c2ccccc2)N(c2ccc(Cl)cc2)C(N)=N1
Active	COc1ccc(-n2c(SCC(=O)Nc3cc(Cl)ccc3OC)nnc2-c2ccccc2)cc1
Active	CO[C@H]1O[C@]2(c3ccc(F)cc3C)CC[C@H]3CCCC[C@@]31OO2
Active	C[C@@H]1CC[C@H]2[C@@H](C)C(OCC(F)(F)C(F)C(F)(F)F)O[C@@H]3O[C@]4(C)CC[C@@H]1[C@]32OO4
Active	Cc1[nH]c(CO)c(-c2ccc(-c3ccc(OC(F)(F)F)cc3)nc2)c(=O)c1Cl
Active	COc1ccc(C2=NN(C(C)=O)C(c3cc4ccccc4nc3N3CCOCC3)C2)cc1
Active	CC(C)c1sc(N2CCN(C)CC2)nc1C(=O)Nc1ccccc1OC(F)(F)F
Active	COc1cc2nc(N(C)C)nc(NC3CCN(C)CC3)c2cc1OC
Active	C[C@H]1[C@@H](OCCNCCCn2ccnc2)O[C@@H]2O[C@@]3(C)CC[C@H]4[C@H](C)CC[C@@H]1[C@@]24OO3
Active	CCN1CCN(c2nc(C)cc(N(CCCNc3ccnc4cc(Cl)ccc34)Cc3cccs3)n2)CC1
Active	C[C@H](NC[C@H](O)[C@@H](Cc1ccccc1)NC(=O)c1ccc(N2CCN(C)CC2)cc1)c1ccccc1
Active	O=Cc1cn(-c2ccc(Cl)cc2)nc1-c1ccccc1
Active	O=C(Nc1ccc(C(F)(F)F)cc1)c1cc[n+](CCCCCCCCCC[n+]2ccc(C(=O)Nc3ccc(C(F)(F)F)cc3)cc2)cc1
Active	Cc1[nH]c(C)c(-c2ccc(OCc3ccc(F)cc3)nc2)c(=O)c1Cl
Active	Cc1[nH]c(C)c(-c2ccc(OCc3cc(C(F)(F)F)cc(C(F)(F)F)c3)nc2)c(=O)c1Br
Active	CN1CCN(Cc2ccc(C(=O)NN(CC3CCCC3)c3nc(C#N)ncc3Br)cc2)CC1
Active	CSc1nncc(-c2cnnc(OCC[Si](C)(C)C)n2)n1
Active	O=C(CCCC[C@H]1SC[C@H]2NC(=O)N[C@H]21)NCCSSCCC(=O)NCc1cccc(CNC(=O)C23CC4CC(C2)C2(CC5(CCCCC5)OO2)C(C4)C3)c1
Active	COc1ccc(-c2cc(-c3ccc(S(=O)(=O)N4CCOCC4)cc3)cnc2N)cn1
Active	COC(=O)CCC(C)C1CC[C@H]2[C@@H]3[C@H](OC(C)=O)C[C@@H]4CC5(CC[C@]4(C)[C@H]3C[C@H](OC(C)=O)[C@]12C)OOC1(CCCC1)OO5
Active	COc1cc2nc(N3CCCC3)nc(Nc3ccccc3C)c2cc1OC
Active	CC(=O)O[C@H]1C[C@H]2[C@@H]([C@H](OC(C)=O)C[C@@H]3C[C@H](NS(C)(=O)=O)CC[C@@]32C)[C@@H]2CC[C@H]([C@H](C)CCCNCCCNc3ccnc4cc(Cl)ccc34)[C@@]12C
Active	O=C(CCCc1ccccc1)NCCCN1CCN(CCCNc2ccnc3cc(Cl)ccc23)CC1
Active	O=C(NC1CCN(CC(O)CN(Cc2ccccc2)S(=O)(=O)c2ccccc2)C1)c1ccsc1
Active	COc1ccc2c(c1)C(=O)C(c1ccc(OC(C)C)cc1)=[N+]2[O-]
Active	Fc1ccc(-c2ccc3c(NCCCNCc4ccco4)ccnc3c2)cc1
Active	N=C(N)c1ccc2oc(CCCCc3cc4cc(C(=N)N)ccc4o3)cc2c1
Active	COc1ccc(C2CC(=O)C3=C(C2)NC(C)=C(C(=O)OC(C)C)C3c2ccc([N+](=O)[O-])cc2)cc1OC
Active	COC(=O)C1CCC2(CC1)OOC1(CCCCC1)OO2
Active	CC(C)c1ccc(/C=C/C(=O)NCCCCCNc2ccnc3cc(Cl)ccc23)cc1
Active	COc1ccc(C(=O)/C=C/c2ccc(C(=O)O)cc2)cc1[N+](=O)[O-]
Active	CC(=O)N(C1=C(N(C)C)C(=O)c2ccccc2C1=O)c1ccc(Cl)cc1
Active	CC1(C)C(Cc2c(Cl)cccc2Cl)C(=[N+]2CCCC2)C=CN1Cc1ccccc1
Active	C=C1CC[C@H]2[C@H]3[C@H](CC[C@]2(C)C#N)[C@@H](C)C[C@H](C=C(C)C)[C@H]13
Active	C[C@H]1C(OCC(F)(F)F)O[C@@H]2O[C@]3(C)CC[C@H]4[C@H](C)CCC1[C@@]24OO3
Active	CN1/C(=c2\s/c(=C\c3cccc[n+]3C)n(Cc3ccccc3)c2=O)Sc2ccccc21
Active	CC(C)c1sc(N2CCN(C)CC2)nc1C(=O)Nc1ccccc1C(F)(F)F
Active	N=C(N)c1cccc(-c2cc(-c3ccc(C(=N)N)cc3[N+](=O)[O-])no2)c1
Active	O=C(CCCCC[C@H](NC(=O)c1ccc(Br)cc1)C(=O)Nc1ccc(-c2ccccc2)cc1)NO
Active	CCN(CC)Cc1cccc(/C=N/N=C(\N)CC(O)c2cc3ccccc3c3ccccc23)c1
Active	C=C1C(=O)O[C@@H]2O[C@]3(C)CC[C@H]4[C@H](C)CC[C@@H]1[C@@]24OO3
Active	COc1ccc2c(c1)C(=O)C(c1ccc(OC(F)(F)F)cc1)=[N+]2[O-]
Active	CCOC(=O)c1c(-c2ccc(-c3ccc(OC(F)(F)F)cc3)cn2)[nH]c2ccccc2c1=O
Active	CN1CCc2ccc(Nc3nnc(-c4cncc(-c5cccnc5)c4)o3)cc2C1
Active	O=C(CCCCC(=O)NN/C=C/c1cc(O)ccc1Br)NO
Active	CC(C)CN(NC(=O)c1cc2cc(CN3CCN(C)CC3)ccc2o1)c1nc(C#N)ncc1Br
Active	CCOC(=O)C1=C(C)N(CCCC(=O)NCCn2c(-c3ccccc3)cc(C(=O)OC)c2C)C(=O)NC1c1ccc([N+](=O)[O-])cc1
Active	CN(Cc1cn2c(-c3ccc(C(N)=O)cc3)cnc2cn1)c1ccc(F)cc1
Active	CN1CCC2(CCN(c3ncc(-c4ccc5c(Nc6cnccn6)ccnc5c4)cn3)C2)C1
Active	[N-]=[N+]=Nc1ccc2c(Nc3ccc(S(N)(=O)=O)cc3)c3ccc(N=[N+]=[N-])cc3nc2c1
Active	CCCCOC(=O)OCOP(=O)(OCOC(=O)OCCCC)C(CCC(=O)NO)c1ccc(F)c(F)c1
Active	CCN(CC)CCCN(CC)CCCNc1ccnc2cc(Cl)ccc12
Active	CC(C)(C)N1CCN(CC2CCN(c3nccc4[nH]c(-c5cc(F)cc(F)c5)nc34)CC2)CC1
Active	CCN(CC)c1ccc2nc3ccc(N4CCOCC4)cc3[o+]c2c1
Active	CCC(=O)O[C@H]1C(=O)O[C@@H]2C[C@H]3C(C)=C(O)C(=O)C[C@]3(C)[C@H]3[C@@H](O)[C@H](O)[C@@]4(C(=O)OC)OC[C@]32[C@@H]14
Active	CCCNC(=N)c1ccc(N2CCN(c3ccc(C(=N)NCCC)cc3)CC2)cc1
Active	CCCN1COc2cc(Nc3ccnc4cc(Cl)ccc34)ccc2C1
Active	CCCCN(C(=O)CCC(=O)Nc1cc(C)on1)C(C(=O)NC1CCCC1)c1ccc(C)o1
Active	CC(C)CN1CCN(c2ccc(Nc3nc4cnc(NC5CCC(F)(F)CC5)cc4[nH]3)nc2)CC1
Active	Clc1ccc2c(NCCCNCCNc3ccnc4cc(Cl)ccc34)ccnc2c1
Active	CN(CCCON1C(N)=NC(N)=NC1(C)C)c1ccc(Cl)c(Cl)c1
Active	O=c1c2cc(Nc3cccc(OC(F)(F)F)c3)ccc2[nH]c2cc(F)cc(F)c12
Active	Cc1cc(Cl)ccc1-c1ccc2[nH]c3c(c(=O)c2c1)CSCC3
Active	CCN(CCCCC(CO[N+](=O)[O-])O[N+](=O)[O-])Cc1cc(Nc2ccnc3cc(Cl)ccc23)ccc1O
Active	COc1ccc(CCN2CCC(Nc3nc4ccccc4n3CCC(C)C)CC2)cc1
Active	O=CN1N=C(c2ccc(Cl)cc2)CC1c1cc2ccccc2nc1N1CCOCC1
Active	COc1ccc(F)cc1CNCCCNc1ccnc2cc(Cc3ccc(C#N)cc3)ccc12
Active	Cc1ccc(-c2cc(-c3ccc(S(C)(=O)=O)cc3)cnc2N)cn1
Active	CC(=O)OC1(C)CCC2CC1OO[C@]2(/C=C\c1ccccc1)c1ccccc1
Active	CC1(CC(=O)NCc2ccc(-c3ccc(F)cc3)cc2)CC2(CCCCC2)OO1
Active	O=S(=O)(CCN1CCCC1)c1cccc(-c2ccc3nccc(-c4ccncc4)c3n2)c1
Active	CCCCCCCCCCCC[n+]1c2c(n(CC(C)C)c1C)C(=O)c1ccccc1C2=O
Active	CCCCNc1nc(NCCCOCC)nc2cc(OC)c(OC)cc12
Active	[C-]#[N+]c1ccc(/C=C/c2ccc([N+]#[C-])cc2)cc1
Active	COc1ccc2c(c1)C(=O)C(c1ccc(C)cc1)=[N+]2[O-]
Active	O=C(NCc1cccc(CNC(=O)C23CC4CC(C2)[C@]2(OO[C@]5(CCCCC5)O2)C(C4)C3)c1)OCC1c2ccccc2-c2ccccc21
Active	CC(C)[C@H](N)C(=O)N1CCn2c(nc(-c3ccc(F)cc3)c2Nc2ccc(F)cc2)C1
Active	O=C(/C=C/c1cccc(F)c1)NCCCCNc1ccnc2cc(Cl)ccc12
Active	CN(Cc1ccccc1)Cc1ccc(CNc2ccnc3cc(Cl)ccc23)cc1
Active	Fc1ccc(/C=C/c2cc(NCCCCN3CCOCC3)c3cc(Cl)ccc3n2)cc1F
Active	COc1ccc2nc3cc(Cl)ccc3c(N3CCN(CCO[C@H]4O[C@@H]5O[C@@]6(C)CC[C@H]7[C@H](C)CC[C@@H]([C@H]4C)[C@@]57OO6)C(C)C3)c2c1
Active	CCCCNc1nc(Nc2ccccc2)nc(Nc2cccc(Nc3ccnc4cc(Cl)ccc34)c2)n1
Active	Clc1ccc2c(NCCCN3CCN(CCCN(CCc4ccccc4)CCc4ccccc4)CC3)ccnc2c1
Active	CC(C)NCCCNc1c2ccccc2[n+](C)c2c1[nH]c1ccccc12
Active	CSc1nncc(-c2cnnc(SC(C)C)n2)n1
Active	Cc1[nH]nc2c1C(c1cc(N3CCOCC3)cc(C(F)(F)F)c1)(C(C)C)C(C#N)=C(N)O2
Active	C[C@H]1[C@@H](OCc2cccc(C(=O)N(CCCCNc3ccnc4cc(Cl)ccc34)CC(=O)NC3CCCCC3)c2)O[C@@H]2O[C@@]3(C)CC[C@H]4[C@H](C)CC[C@@H]1[C@@]24OO3
Active	O=[N+]([O-])c1cc(C(F)(F)F)ccc1S(=O)(=O)NCCCN1CCN(CCCNc2ccnc3cc(Cl)ccc23)CC1
Active	O=C([C@H](O)c1ccc(O)cc1)N1CC(CNc2ccc(F)cc2)C2(C1)CN(c1cc(F)cc(F)c1)C2
Active	COc1cc(CNCCNc2ccnc3cc(Cl)ccc23)c(OC)c2ccccc12
Active	CCN(CC)CCCNc1cc(C)nc2c1ccc1c2ccc2c(NCCCN(CC)CC)cc(C)nc21
Active	Cc1cc(Nc2ccc(C(=O)N[C@H](Cc3ccccc3)[C@@H](O)CN[C@@H](C)c3ccccc3)cc2)cc(C)n1
Active	C[C@H]1[C@@H](OC(=O)CCNCCCCNc2ccnc3cc(Cl)ccc23)O[C@@H]2O[C@@]3(C)CC[C@H]4[C@H](C)CC[C@@H]1[C@@]24OO3
Active	CC1(CC(=O)NCc2ccccc2N)CC2(CCCCC2)OO1
Active	CCCCNc1nc(Nc2cccnc2)nc2cc(OC)c(OC)cc12
Active	CCCNC(=O)CCC(C)C1CC[C@H]2[C@@H]3[C@H](OC(C)=O)C[C@@H]4CC5(CC[C@]4(C)[C@H]3C[C@H](OC(C)=O)[C@]12C)OOC1(CCC(CC)CC1)OO5
Active	Clc1ccc2c(NCc3nc(-c4ccc(N5CCCC5)cc4)c[nH]3)ccnc2c1
Active	CC1(CC(=O)NCc2cccc(Br)c2)CC2(CCCCC2)OO1
Active	CCCCS(=O)(=O)N(C)CCCNc1ccnc2cc(Cl)ccc12
Active	CCOCC1=C(C(F)(F)F)O[C@@H]2O[C@]3(C)CC[C@H]4[C@H](C)CC[C@@H]1[C@@]24OO3
Active	CCNC(=O)c1noc(-c2cc(C(C)C)c(O)cc2O)c1NC(=O)c1ccc(CN2CCOCC2)cc1
Active	FC(F)(F)c1ccc(-c2ccc3c(NCCCNCc4ccc5c(c4)OCO5)ccnc3c2)cc1
Active	CCN1CCN(c2cc(C)nc(N(CCCNc3ccnc4cc(Cl)ccc34)Cc3cccs3)n2)CC1
Active	CC(=O)O[C@H]1C[C@H]2[C@@H]([C@H](OC(C)=O)C[C@@H]3C[C@H](NS(C)(=O)=O)CC[C@@]32C)[C@@H]2CC[C@H]([C@H](C)CCCN(C)CCCNc3ccnc4cc(Cl)ccc34)[C@@]12C
Active	Oc1cc(Nc2ccnc3cc(Cl)ccc23)ccc1CN1CCCC1
Active	C[C@@H]1CC[C@H]2C(CCC(=O)c3ccc[nH]3)C(=O)O[C@@H]3O[C@]4(C)CC[C@@H]1[C@]32OO4
Active	CC(=O)O[C@H]1C[C@H]2[C@@H]([C@H](OC(C)=O)C[C@@H]3CC4(CC[C@@]32C)OOC2(CCCCC2)OO4)[C@@H]2CC[C@H]([C@H](C)CCC(=O)O)[C@@]12C
Active	CCCOC(=O)C1=C(C)NC2=C(C(=O)CC(c3ccc(OC)c(OC)c3)C2)C1c1cccc(Cl)c1Cl
Active	COC(=O)[C@@]12OC[C@]34[C@H]([C@@H](O)[C@@H]1O)[C@@]1(C)CC(=O)C(O)=C(C)[C@@H]1C[C@H]3OC(=O)[C@H](OC(C)=O)[C@@H]24
Active	CN1CCCN(c2ncc(-c3ccc4c(Nc5cnccn5)ccnc4c3)cn2)CC1
Active	Cc1cnc(Nc2ccnc3cc(-c4cnc(N5CCCN(C)CC5)nc4)ccc23)cn1
Active	CC1(CC(=O)NCc2ccc([N+](=O)[O-])cc2)CC2(CCCCC2)OO1
Active	CCCN(CCC)C(=O)c1cccc(C(=O)N[C@H](Cc2ccccc2)[C@@H](O)CNC(C)(C)c2ccc(OC)cc2)c1
Active	CC1(CC(=O)NCc2cccc(Oc3ccc(Cl)cc3)c2)CC2(CCCCC2)OO1
Active	Clc1ccc2c(Nc3ccc(Nc4nc(NCCCN5CCOCC5)nc(N5CCCCC5)n4)cc3)ccnc2c1
Active	CN(C)c1ccc2nc3ccc(N4CCOCC4)cc3[o+]c2c1
Active	CCN1C(=O)/C(=c2/s/c(=C3/SCCN3C)c(=O)n2CC)S/C1=N\c1sc2cc(Cl)ccc2[n+]1C
Active	CCCN(CCC)C(=O)c1cccc(C(=O)N[C@H](Cc2ccccc2)[C@@H](O)CN[C@@H](C)C2CCCCC2)c1
Active	O=C(/C=C/c1cccc([N+](=O)[O-])c1)NCCCCNc1ccnc2cc(Cl)ccc12
Active	CCC[n+]1c2c(n(CC(C)C)c1C)C(=O)c1ccccc1C2=O
Active	Clc1ccc2c(N[C@@H]3CCCN4CCCC[C@@H]34)ccnc2c1
Active	NCC(=O)N1CCn2c(nc(-c3ccc(F)cc3)c2Nc2ccc(F)cc2)C1
Active	CN(C)CCNc1cc(/C=C/c2ccccc2)nc2ccc(Cl)cc12
Active	CCCN(CCCNc1ccnc2cc(Cl)ccc12)Cc1ccc(C)o1
Active	C[C@H](NC[C@H](O)[C@@H](Cc1ccccc1)NC(=O)c1ccc(N(C)C2CCN(C)CC2)cc1)c1ccccc1
Active	Clc1ccc2c(N[C@@H]3CCN4CCCC[C@H]4C3)ccnc2c1
Active	CC(=O)N(C1=C(NCCO)C(=O)c2ccccc2C1=O)c1cccc(Br)c1
Active	COc1ccc(C)cc1-n1c(-c2ccc(Cl)cc2)cc2c1CC(C)(C)CC2=O
Active	Cc1c(CCO)sc[n+]1CCOc1ccc(Cc2ccc(OCC[n+]3csc(CCO)c3C)cc2)cc1
Active	CC(C)CN(NC(=O)c1ccc(-c2cccc(CN3CCN(C)CC3)c2)nc1)c1nc(C#N)ncc1Br
Active	CCCSc1nncc(-c2cnnc(SC)n2)n1
Active	c1cc2cc(Cc3cc4ccc(C5=NCCN5)cc4o3)oc2cc1C1=NCCN1
Active	COc1ccc(C2CC(=O)C3=C(C2)NC(C)=C(C(=O)OC2CCCC2)C3c2ccc(Cl)cc2)cc1OC
Active	Clc1ccc2c(NCCCCCCNc3ccnc4cc(Cl)ccc34)ccnc2c1
Active	COc1ccc(C2CC(=O)C3=C(C2)NC(C)=C(C(=O)OC2CCCC2)C3c2ccccc2F)cc1OC
Active	Cc1ccc(Nc2c(-c3ccc(F)cc3)nc3n2CCN(C(=O)C(C)(C)N)C3)cc1
Active	CCN(CC)CCNc1nc(Nc2ccccc2)nc(Nc2ccc(Nc3c4ccc(Cl)cc4nc4ccc(OC)cc34)cc2)n1
Active	O=C1C(NC2CCCCC2)=C(N2CCCCC2)C(=O)c2ccccc21
Active	COc1ccc2nc3cc(Cl)ccc3c(NCCCN(C)CCO[C@H]3O[C@@H]4O[C@@]5(C)CC[C@H]6[C@H](C)CC[C@@H]([C@H]3C)[C@@]46OO5)c2c1
Active	COc1cc(NC(C)CCCNC2CCC3(CC2)OOC2(OO3)C3CC4CC(C3)CC2C4)c2ncccc2c1
Active	C[C@@H]1CC[C@H]2[C@@H](C)[C@](OCC=O)(C(F)(F)F)OC3O[C@]4(C)CC[C@@H]1[C@]32OO4
Active	COc1cc(OC)c(OC)cc1/C=C/C(=O)NCCNc1ccnc2cc(Cl)ccc12
Active	CCN(CC)Cc1cc(N)cc(Nc2ccnc3cc(Cl)ccc23)c1
Active	C[C@H]1[C@@H](OCCNCCN2CCCCC2)O[C@@H]2O[C@@]3(C)CC[C@H]4[C@H](C)CC[C@@H]1[C@@]24OO3
Active	CO[C@@H]1O[C@@]2(c3ccccc3)OOC13CCCC[C@@H]3CC2C
Active	CCCCNc1ccc(C2=[N+]([O-])c3ccc(OC)cc3C2=O)cc1
Active	COc1ccc(C2=[N+]([O-])c3cc(OC(F)(F)F)ccc3C2=O)cc1
Active	CCCN(CCC)C(=O)c1cccc(C(=O)N[C@H](Cc2ccccc2)[C@@H](O)CN[C@H](C)c2ccccc2)c1
Active	CC(C)CN(NC(=O)c1ccc(CN2CCN(C)CC2)o1)c1nc(C#N)ncc1Br
Active	C/C=C(\C)C(=O)OC[C@]1(O)[C@H]2CC3=C(CO)C(=O)O[C@@]34[C@@H]3C5=C(C[C@H]4[C@@]2(C)[C@@H]2C[C@@H]21)[C@H]1C[C@H]1[C@]5(C)[C@@H](O)C(=O)/C3=C(\C)C(=O)OC
Active	Clc1ccc2c(NC[C@@H]3CCN4CCCC[C@H]4C3)ccnc2c1
Active	Clc1ccc2c(NCCC[C@@H]3CCN4CCCC[C@H]4C3)ccnc2c1
Active	CCOC(=O)ON(C)C(=O)COC(c1ccc(F)c(F)c1)P(=O)(OCOC(=O)C(C)(C)C)OCOC(=O)C(C)(C)C
Active	C[C@H](NC[C@H](O)[C@@H](Cc1ccccc1)NC(=O)c1ccc(NC2CCN(C)CC2)cc1)c1ccccc1
Active	O=C(NCCCN1CCN(CCCNc2ccnc3cc(Cl)ccc23)CC1)c1cccc(Oc2ccccc2)c1
Active	C[C@H]1[C@@H](OCCNCCN2CCOCC2)O[C@@H]2O[C@@]3(C)CC[C@H]4[C@H](C)CC[C@@H]1[C@@]24OO3
Active	C[C@H]1[C@H](c2ccc(CN(C)C)[nH]2)O[C@@H]2O[C@@]3(C)CC[C@H]4[C@H](C)CC[C@@H]1[C@@]24OO3
Active	Cc1cc(NCCCNc2ccnc3cc(Cl)ccc23)nc(N2CCN(C)CC2)n1
Active	Fc1ccc(-c2ccc(CNCCCNc3ccnc4cc(Cl)ccc34)s2)cc1
Active	O=C1N(Cc2cc3ccccc3s2)CC2CN(Cc3cccc4c3OCO4)CCN12
Active	COc1ccc(C2CC(=O)C3=C(C2)NC(C)=C(C(=O)OC2CCCC2)C3c2ccccc2Cl)cc1OC
Active	Cc1c(Cc2ccc(C(F)(F)F)cc2Cl)c[nH]c1C(=O)NC1CC1
Active	Cc1[nH]c(C)c(-c2ccc(-c3ccc(OC(F)(F)F)cc3)nc2)c(=O)c1Br
Active	C[C@@H]1CC[C@H]2C(CSc3ccccc3)C(=O)O[C@@H]3O[C@]4(C)CC[C@@H]1[C@]32OO4
Active	O=C(C[C@@H]1NCCCC1=O)Cn1cnc2ccccc2c1=O
Active	CN1CCc2ncc(Nc3nnc(-c4cccc(-c5cccnc5)c4)o3)cc2C1
Active	CCN1CCN(c2nc(C)cc(NCCCCNc3ccnc4cc(Cl)ccc34)n2)CC1
Active	CCc1c(OCc2ccccc2)c(=O)ccn1CCCCNc1ccnc2cc(Cl)ccc12
Active	CCN(CC)CCNc1ccnc2cc(Cl)ccc12
Active	CCCN(CCC)CCOc1ccc2c(=O)c3cc(Cl)ccc3[nH]c2c1
Active	Cc1n(CC(C)C)c2c([n+]1C(C)C)C(=O)c1ccccc1C2=O
Active	COC(=O)C1=C(C)NC2=C(C(=O)CC(c3ccc(OC)c(OC)c3)C2)C1c1ccc(F)cc1
Active	O=C(NO)c1cnc(N2CCC3(CCN(Cc4ccncc4)C3)CC2)nc1
Active	COc1cc(NCc2ccc3nc(N)nc(N)c3c2C)cc(OC)c1OC
Active	CC(=O)O[C@H]1C[C@H]2[C@@H](CC[C@@H]3CC4(CC[C@@]32C)OOC2(CCC(C)CC2)OO4)[C@@H]2CC[C@H]([C@H](C)CCC(N)=O)[C@@]12C
Active	O=C(NO)c1cnc(N2CCC3(CCN(Cc4c5ccccc5cc5ccccc45)C3)CC2)nc1
Active	CCN1CCN(c2nc(Nc3ccccc3)nc(Nc3ccc(Nc4c5ccc(Cl)cc5nc5ccc(OC)cc45)cc3)n2)CC1
Active	COc1ccc2nc3cc(Cl)ccc3c(NCCCN3CCN(CCCNc4c5ccc(Cl)cc5nc5ccc(OC)cc45)CC3)c2c1
Active	CC(C)(C)OC(=O)c1cnc(Oc2ccc3c(c2)B(O)OC3)cn1
Active	CCCNC(=O)N1[C@H](C#N)[C@H](c2ccc(-c3ccccc3)cc2)[C@H]1CO
Active	c1coc(CNCCCNc2ccnc3cc(Cc4ccc5c(c4)OCO5)ccc23)c1
Active	CS(=O)(=O)c1ccc(-c2cnc(N)c(-c3ccc(C(F)(F)F)cc3)c2)cc1
Active	Cc1cncc(Nc2ccnc3cc(-c4cnc(N5CCCN(C)CC5)nc4)ccc23)n1
Active	CC1(C)C(Cc2ccccc2)C(=[N+]2CCCCC2)C=CN1Cc1ccccc1
Active	CCN1CCN(c2nc(C)cc(NCCCNc3ccnc4cc(Cl)ccc34)n2)CC1
Active	CC(C)CNCCCN1CCN(CCCNc2ccnc3cc(Cl)ccc23)CC1
Active	CCCNC(=O)CC[C@@H](C)[C@H]1CC[C@H]2[C@@H]3CC[C@@H]4CC5(CC[C@]4(C)[C@H]3C[C@H](OC(C)=O)[C@]12C)OOC1(CCC(C)CC1)OO5
Active	CCCCCCCCCCOc1cc2c(=O)c(C(=O)NCCOCCO)c[nH]c2cc1OCC
Active	CC(C)C[C@H](NC(=O)C1CCC2(CC1)OOC1(OO2)C2CC3CC(C2)CC1C3)C(=O)N[C@H](/C=C/S(=O)(=O)c1ccccc1)CCc1ccccc1
Active	Cc1ccccc1C(=O)NCCCN1CCN(CCCNc2ccnc3cc(Cl)ccc23)CC1
Active	Clc1ccc2c(NCc3cn(CCCN4CCCC4)nn3)ccnc2c1
Active	Clc1ccc(C(Nc2ccnc3cc(Cl)ccc23)(c2ccccc2)c2ccc(CN3CCCC3)cc2)cc1
Active	COc1ccc(F)cc1CNCCCNc1ccnc2cc(-c3ccc(F)cc3)ccc12
Active	CC(=O)N1N=C(c2ccc(Br)cc2)CC1c1cc2ccccc2nc1N1CCOCC1
Active	CN1CCN(c2ncc(-c3ccc4c(Nc5ccc(OCc6cccc(F)c6)c(Cl)c5)ccnc4c3)cn2)CC1
Active	CC(C)NC(=N)c1ccc2cc(CCCCCc3cc4ccc(C(=N)NC(C)C)cc4o3)oc2c1
Active	O=C(/C=C/c1ccc(Br)cc1)NCCCCNc1ccnc2cc(Cl)ccc12
Active	NC(=O)c1ccc(-c2cnc(N)c(-c3ccc(C(F)(F)F)nc3)n2)cc1
Active	N#Cc1ccc(-c2ccc(CNCCNc3ccnc4cc(Cl)ccc34)s2)cc1
Active	CCCn1c2c([n+](CCC)c1C)C(=O)c1ccccc1C2=O
Active	O=c1c2c([nH]c3cc(-c4ccc(C(F)(F)F)cc4)ccc13)CCCC2
Active	CC(=O)O[C@H]1C[C@H]2[C@@H]([C@H](OC(C)=O)C[C@@H]3CC4(CC[C@@]32C)OOC(C)(C)OO4)[C@@H]2CC[C@H]([C@H](C)CCC(=O)NN)[C@@]12C
Active	CCOC(=O)C1=C(C)NC2=C(C(=O)CC(c3ccc(OC)c(OC)c3)C2)C1c1ccc(Cl)cc1Cl
Active	CCCN(CCCNc1ccnc2cc(Cl)ccc12)Cc1c(F)cccc1OC
Active	CC1(C)C(Cc2ccc(Cl)cc2)C(=[N+]2CCCC2)C=CN1Cc1ccccc1
Active	COc1ccc2c(c1)CCC(Nc1cc(C)nc3nc(C(C)(F)F)nn13)C2
Active	Cc1[nH]nc2c1C(c1cc(F)cc(N3CCC(CCC(=O)O)CC3)c1)(C(C)C)C(C#N)=C(N)O2
Active	O[Si](CCCN1CCCCC1)(c1ccccc1)C1CCCCC1
Active	CC1CCC(C)C2(C1)OOC1(CC(C)CCC1C)OO2
Active	Cc1cc(N2CCN(C)CC2)nc(NCc2cc(Nc3ccnc4cc(Cl)ccc34)ccc2F)n1
Active	CCNC(=O)CCC(C)C1CC[C@H]2[C@@H]3[C@H](OC(C)=O)C[C@@H]4CC5(CC[C@]4(C)[C@H]3C[C@H](OC(C)=O)[C@]12C)OOC1(CCC(CC)CC1)OO5
Active	CCCCOC(=O)OCOP(=O)(OCOC(=O)OCCCC)C(OCC(=O)N(C)O)c1ccc(F)c(F)c1
Active	COC(=O)c1ccc2nc3n(C)c4ccc(C(=O)OC)cc4c(NCCCNC(=O)Nc4ccccc4)c-3c2c1
Active	O=C(CN1CCCCC1)Nc1cc(Nc2ccnc3cc(Cl)ccc23)cc(C(=O)NCCN2CCCC2)c1
Active	Cc1c(CCO)sc[n+]1CCCCc1ccc(CCCC[n+]2csc(CCO)c2C)s1
Active	CCCCCCCc1c(C)nc2cc(OC)ccc2c1O
Active	O=C(NO)c1cnc(N2CCC3(CCN(Cc4cnc5ccccn45)C3)CC2)nc1
Active	O=C(CN1CCCCC1)Nc1cc(COC(=O)CCCCN2CCOCC2)cc(Nc2ccnc3cc(Cl)ccc23)c1
Active	CCCNC(=O)N1[C@H](C#N)[C@H](c2ccc(C#Cc3cccc(OC)c3)cc2)[C@H]1CO
Active	Clc1ccc2c(NCCCN3CCN(CCCN(CC4CCCCC4)CC4CCCCC4)CC3)ccnc2c1
Active	c1cc(NC2=NCCN2)ccc1CCc1ccc(NC2=NCCN2)cc1
Active	N=C(NCCCCCCCCCCCCNC(=N)C1CC1)C1CC1
Active	N=C(CCCCCCCCOc1ccc(C(=N)N2CCCC2)cc1)N1CCCC1
Active	Clc1ccc2c(NCCNc3nccc(N4CCCCC4)n3)ccnc2c1
Active	Cc1cc(N2CCCCC2)nc(NCCCNc2ccnc3cc(Cl)ccc23)n1
Active	CCN1CCN(c2cc(C)nc(NCCCNc3ccnc4cc(Cl)ccc34)n2)CC1
Active	CCN1CCN(c2cc(C)nc(NCCCCNc3ccnc4cc(Cl)ccc34)n2)CC1
Active	Cc1cc2[nH]c(-c3cc(F)cc(F)c3)nc2c(N2CCC(CN3CCN(C)CC3)CC2)n1
Active	O=c1c2ccc(-c3ccc(Cl)cc3)cc2[nH]c2cc(F)cc(F)c12
Active	CCN(CC)C(=O)N[C@@]1([C@H](C)O)[C@@H](N)[C@H](Nc2ccccc2)[C@](O)(CO)[C@]1(C)O
Active	Cc1cc(NCc2cc(Nc3ccnc4cc(Cl)ccc34)ccc2F)nc(N2CCCCC2)n1
Active	C[C@@H]1CC[C@H]2[C@@H](CCCc3ccc(N(C)C)cc3)CO[C@@H]3O[C@@]4(C)CC[C@@H]1[C@]32OO4
Active	Cc1cc(NCCN2CCCC2)c2ccc3c(ccc4c(NCCN5CCCC5)cc(C)nc43)c2n1
Active	CC(=O)N[C@@H]1CC[C@@]2(C)[C@@H](C1)C[C@@H](OC(C)=O)[C@@H]1[C@@H]2C[C@H](OC(C)=O)[C@]2(C)[C@@H]([C@H](C)CCCNCCNc3ccnc4cc(Cl)ccc34)CC[C@@H]12
Active	C[C@H](NC[C@H](O)[C@@H](Cc1ccccc1)NC(=O)c1cccc(O)c1CN1CCCCC1)c1ccccc1
Active	CCOC(=O)C1=C(C)NC2=C(C(=O)CC(c3ccc(OC)c(OC)c3)C2)C1c1ccc(F)cc1
Active	CC(=O)O[C@H]1C[C@H]2[C@@H]([C@H](OC(C)=O)C[C@@H]3CC4(CC[C@@]32C)OOC2(CCCCC2)OO4)[C@@H]2CCC(C(C)CCC(=O)O)[C@@]12C
Active	O=C(Nc1ccc(Br)cc1)c1cc[n+](CCCCCCCCCC[n+]2ccc(C(=O)Nc3ccc(Br)cc3)cc2)cc1
Active	CO[C@H]1O[C@]2(c3ccc(CO)cc3)CC[C@H]3CCCCC31OO2
Active	Cc1c(CCOCCCCCCOCCc2sc[n+](Cc3ccccc3)c2C)sc[n+]1Cc1ccccc1
Active	Fc1ccc(N2N=C(c3ccc(Br)cc3)CC2c2cc3ccccc3nc2N2CCOCC2)cc1
Active	COc1cccc(CNCCCNc2ccnc3cc(Cc4ccc(F)cc4)ccc23)c1O
Active	Fc1cc(C(Nc2ccnc3cc(Cl)ccc23)c2cccc(Cl)c2)ccc1CN1CCCC1
Active	CCn1c(=O)/c(=C2\Sc3ccccc3N2C)s/c1=C\c1cccc(-c2ccccc2)[n+]1C
Active	O=C(/C=C/c1ccc(Cl)cc1)NCCCCNc1ccnc2cc(Cl)ccc12
Active	CCCN(CCCCNc1ccnc2cc(Cl)ccc12)Cc1ccc(C)o1
Active	CC(C)CNCCO[C@H]1O[C@@H]2O[C@@]3(C)CC[C@H]4[C@H](C)CC[C@@H]([C@H]1C)[C@@]24OO3
Active	COc1ccc(C(=O)/C=C/c2ccc(C(=O)O)cc2)c(OC)c1
Active	CCN(CC)CCCNC(=O)OCc1cc(NC(=O)CN2CCCCC2)cc(Nc2ccnc3cc(Cl)ccc23)c1
Active	Clc1ccc2c(Nc3ccc(Cl)c(CN4CCCCC4)c3)ccnc2c1
Active	Clc1ccc2c(NCCCCCCNCCCCCCNc3ccnc4cc(Cl)ccc34)ccnc2c1
Active	CC(=O)O[C@H]1C[C@H]2[C@@H]([C@H](OC(C)=O)C[C@@H]3CC4(CC[C@@]32C)OOC2(CCCCC2)OO4)[C@@H]2CC[C@H]([C@H](C)CCCO)[C@@]12C
Active	Cc1n(CC(C)C)c2c([n+]1C)C(=O)c1ccccc1C2=O
Active	CCCCCCCCCOC1=C([C@H]2CC[C@H](c3ccc(Cl)cc3)CC2)C(=O)c2ccccc2C1=O
Active	N[C@@H](Cc1ccc(O)cc1)C(=O)N1CC(CNc2ccc(F)cc2)C2(C1)CN(c1cc(F)cc(F)c1)C2
Active	COc1ccc2ccc([C@H](C)C(=O)N[C@@H](CCCCCC(=O)NO)C(=O)Nc3cccc4cccnc34)cc2c1
Active	COc1cc(/C=C/C(=O)N[C@@H](CCCCCC(=O)NO)C(=O)Nc2cccc3cccnc23)cc(OC)c1O
Active	N=C(NCCCCCCCCCCCCNC(=N)c1ccc(N)cc1)c1ccc(N)cc1
Active	N=C(N)c1ccc(-c2ccc(-c3cn4c(n3)CCC(C(=N)N)C4)cc2)cc1
Active	[C-]#[N+][C@]1(C)[C@H](C)C[C@@H]2C[C@H](C)[C@H]3CC[C@](C)([N+]#[C-])[C@H]4CC[C@H]1[C@@H]2[C@H]34
Active	CCCCCCC/C=C/c1c(C)[nH]c2ccccc2c1=O
Active	Clc1ccc2c(NCCC34CCCN3CCC4)ccnc2c1
Active	CCCCCCCCc1cc(Cc2ccc(Cl)cc2)c(/C=C2\N=C(c3ccc[nH]3)C=C2OC)[nH]1
Active	O=C(Cc1ccc(Cl)cc1Cl)NCCCN1CCN(CCCNc2ccnc3cc(Cl)ccc23)CC1
Active	CCCC[C@@H]1C(=O)O[C@@H]2O[C@]3(C)CC[C@H]4[C@H](C)CC[C@@H]1[C@@]24OO3
Active	O=c1c2ccc(OCCCl)cc2[nH]c2cc(F)cc(F)c12
Active	CC(C)(C)N1CCN(C(=O)c2ccc(-c3cnc(N)c(-c4ccc(C(F)(F)F)cc4)n3)cc2)CC1
Active	COc1cc2nc(N3CCCC3)nc(NCc3cccnc3)c2cc1OC
Active	CCOC(=O)Oc1c(C)c(-c2ccc(Cc3ccc(OC(F)(F)F)cc3)cc2)nc2ccccc12
Active	C[C@H]1[C@@H](OCc2ccc(C(=O)O)cc2)O[C@H]2O[C@]3(C)CC[C@H]4[C@H](C)CC[C@H]1[C@@]24OO3
Active	COC(=O)C1=C(C)NC(=Cc2cc(C)n(-c3cc(C)ccc3C)c2C)C1=O
Active	O=C(CN1CCCCC1)Nc1cc(CN2CCN(Cc3ccc([N+](=O)[O-])cc3)CC2)cc(Nc2ccnc3cc(Cl)ccc23)c1
Active	CCCC[n+]1c2c(n(C(C)C)c1C)C(=O)c1ccccc1C2=O
Active	C/C=C(\C)C(=O)OC[C@]1(O)[C@H]2C[C@H]2[C@]2(C)[C@@H]3CC4=C5[C@H](/C(=C(\C)C(=O)OC)C(=O)[C@H](O)[C@@]5(C)[C@@H]5C[C@H]45)[C@@]34OC(=O)C(COC(C)=O)=C4C[C@@H]12
Active	Cc1ccc(Nc2c(-c3ccc(F)cc3)nc3n2CCNC3(C)C)cc1
Active	Clc1ccc2c(Nc3ccc4sc(NCCN5CCCCC5)nc4c3)ccnc2c1
Active	CCN(CC)CCC/N=C(/Nc1c2ccc(Cl)cc2nc2ccc(OC)nc12)c1cccnc1
Active	Cc1cc(NCCN(C)C)c2ccc3c(ccc4c(NCCN(C)C)cc(C)nc43)c2n1
Active	C[C@@H]1CC[C@H]2C(CCC(=O)c3ccccc3)C(=O)O[C@@H]3O[C@]4(C)CC[C@@H]1C32OO4
Active	CN(C)c1ccc2nc3ccc(=[N+](C)C)cc-3oc2c1
Active	NCC1CCC2(CC1)OOC1(CCCCC1)OO2
Active	Oc1cccc2c1[nH]c1c(C3=C[C@]4(O)CC/C=C\CCCCN5CC[C@H]3[C@@]3(CC6/C=C\CCCCN6[C@@H]34)C5)nccc12
Active	COc1ccc2nc3cc(Cl)ccc3c(NCCNCc3ccc(CO[C@H]4O[C@@H]5O[C@@]6(C)CC[C@H]7[C@H](C)CC[C@@H]([C@H]4C)[C@@]57OO6)cc3)c2c1
Active	N=c1ncc(-c2ccccc2)cn1CCCCCCCCCCCCn1cc(-c2ccccc2)cnc1=N
Active	Cc1ccc(CN2CCc3nc(N4CCCCC4)sc3C2)s1
Active	CN1CCCN(C(=O)c2ccc(-c3cnc(N)c(-c4ccc(C(F)(F)F)nc4)n3)cc2)CC1
Active	CCN(CC)CCNc1ccnc2cc(Br)ccc12
Active	CCN(CC)Cc1ccc(Nc2ccnc3cc(Cl)ccc23)cc1O
Active	C=C[C@H]1CN2CC[C@H]1C[C@H]2[C@H](OC(=O)[C@H](C)NC(=O)c1cn(CC)c2nc(C)ccc2c1=O)c1ccnc2ccc(OC)cc12
Active	C=C[C@H]1CN2CC[C@H]1C[C@H]2[C@H](OC(=O)[C@@H](NC(=O)c1cn(C2CC2)c2cc(N3CCN(CC)CC3)c(F)cc2c1=O)[C@@H](C)CC)c1ccnc2ccc(OC)cc12
Active	CC1CCC2C(CSCCCCCSCC3C(=O)OC4OC5(C)CCC6C(C)CCC3C46OO5)C(=O)OC3OC4(C)CCC1C32OO4
Active	O=C(NC1CC1)c1ccc(-n2cnc3c(Cl)cc(F)cc32)s1
Active	C[C@H]1[C@@H](OCCNCCNc2ccccc2)O[C@@H]2O[C@@]3(C)CC[C@H]4[C@H](C)CC[C@@H]1[C@@]24OO3
Active	CCN(CC)CCCCCCCCCCCCNc1ccnc2cc(Cl)ccc12
Active	CCCN(CCCCNc1ccnc2cc(Cl)ccc12)Cc1ccccc1O
Active	COC1=CC(c2ccc[nH]2)=N/C1=C\c1[nH]c(Cc2ccc(Cl)cc2Cl)cc1Cc1ccc(Cl)cc1Cl
Active	COc1c(C(=N)N)cccc1-c1cc(-c2ccc(C(=N)N)cc2)no1
Active	CCCNC(=O)CC[C@@H](C)[C@H]1CC[C@H]2[C@@H]3[C@H](OC(C)=O)C[C@@H]4CC5(CC[C@]4(C)[C@H]3C[C@H](OC(C)=O)[C@]12C)OOC(C)(C)OO5
Active	Nc1ccc(-c2csc(NC(=O)CCCCCCC(=O)NO)n2)cc1
Active	O=C(CN1CCCCC1)Nc1cc(CN2CCN(Cc3ccc(Cl)cc3)CC2)cc(Nc2ccnc3cc(Cl)ccc23)c1
Active	O=C(CN1CCCCC1)Nc1cc(CN2CCN(CCO)CC2)cc(Nc2ccnc3cc(Cl)ccc23)c1
Active	CCN(CC)CC(C)Nc1ccnc2cc(Br)ccc12
Active	Nc1ncc(-c2ccc(C(=O)N3CCCNCC3)cc2)nc1-c1ccc(C(F)(F)F)nc1
Active	CC(C)(C)c1ccc(S(=O)(=O)NCCCN2CCN(CCCNc3ccnc4cc(Cl)ccc34)CC2)cc1
Active	CCN(CC)CCCNc1ccnc2cc(Cl)ccc12
Active	CCCOC(=O)C1=C(C)NC2=C(C(=O)CC(c3ccc(OC)c(OC)c3)C2)C1c1ccccc1C
Active	Cn1nc(C(=O)N2CCCCCC2)c2c1CCC(NCC(C)(C)N1CCOCC1)C2
Active	O=C(CN1CCCCC1)Nc1cc(CN2CCOCC2)cc(Nc2ccnc3ccc(Cl)cc23)c1
Active	CCOC(=O)c1c(-c2cccc(OCc3ccccc3)c2)[nH]c2cc(OC)ccc2c1=O
Active	CCCCCCCCCCOC1=C([C@H]2CC[C@H](c3ccc(Cl)cc3)CC2)C(=O)c2ccccc2C1=O
Active	Cc1[nH]c2ccc(F)cc2c(=O)c1-c1ccc(Oc2ccc(OC(F)(F)F)cc2)nc1
Active	COc1ccc(-c2ccc3c(NCCCNCc4ccco4)ccnc3c2)cc1
Active	Nc1ncc(-c2ccc(C(=O)N3CCNCC3)cc2)cc1-c1ccc(C(F)(F)F)nc1
Active	COc1cccc(CNCCCNc2ccnc3cc(Oc4ccc(Cl)cc4)ccc23)c1O
Active	C[C@H]1CC[C@@H]2[C@H](C)[C@@](OCc3ccc(C(=O)O)cc3)(C(F)(F)F)OC3O[C@@]4(C)CC[C@H]1[C@@]32OO4
Active	O=c1c2ccc(Cl)cc2[nH]c2cc(Oc3ccc(OC(F)(F)F)cc3)ccc12
Active	Clc1ccc2c(N(CCCN3CCCCC3)/C(=N/CCCN3CCCCC3)c3ccccc3)ccnc2c1
Active	C[C@H]1[C@@H](OCCN2CCCCC2)O[C@@H]2O[C@@]3(C)CC[C@H]4[C@H](C)CC[C@@H]1[C@@]24OO3
Active	O=S(=O)(NCCCN1CCN(CCCNc2ccnc3cc(Cl)ccc23)CC1)c1cc(C(F)(F)F)cc(C(F)(F)F)c1
Active	COc1cccc(-c2csc(NC(=O)CCCCCCC(=O)NO)n2)c1
Active	C[C@H]1CC[C@@H]2C(C)(COC(=O)c3cc4ccccc4o3)O[C@H]3O[C@]4(C)CC[C@H]1[C@@]32OO4
Active	CS(=O)(=O)N1CCC2(CC1)OOC1(OO2)C2CC3CC(C2)CC1C3
Active	CCN(CC)CCCCCCCCCCNc1ccnc2cc(Br)ccc12
Active	CCCCCCCC[n+]1ccc(C(=O)NCCCCCCNC(=O)c2cc[n+](CCCCCCCC)cc2)cc1
Active	Cc1[nH]c(C)c(-c2ccc(OCc3ccccc3C(F)(F)F)nc2)c(=O)c1Cl
Active	CCOC(=O)CC1CCC2(CC1)OOC1(OO2)C2CC3CC(C2)CC1C3
Active	O=C(Nc1cc(OC(F)(F)F)cc(-c2cccnc2)c1)N1CCc2ccc(F)cc21
Active	CCCNC(=O)N1[C@H](C#N)[C@H](c2ccc(-c3cnn(-c4ccccc4)c3)cc2)[C@H]1CO
Active	O=C(NCCN1CCCC1)c1cc(NCCCCN2CCC(F)(F)CC2)nc2ccc(Cl)cc12
Active	CCCN(CCCCNc1ccnc2cc(Cl)ccc12)Cc1cccc2c1OCO2
Active	CC1(CC(=O)NCCNc2ccnc3cc(Cl)ccc23)CC2(CCCCC2)OO1
Active	O=C(NO)c1cnc(N2CCC3(CCN(Cc4cncc5ccccc45)C3)CC2)nc1
Active	COC(=O)c1ccc2nc3n(C)c4ccc(C(=O)OC)cc4c(NCCCN)c-3c2c1
Active	C[C@H]1[C@H](OC(=O)CCN2CCN(C)CC2)O[C@@H]2O[C@@]3(C)CC[C@H]4[C@H](C)CC[C@@H]1[C@@]24OO3
Active	CC1(OCc2ccccc2)CCC2CC1OO[C@]2(C)CS(=O)(=O)c1ccccc1
Active	C[C@H]1[C@H](c2cccn2Cc2ccco2)O[C@@H]2O[C@]3(C)CC[C@H]4[C@H](C)CC[C@@H]1[C@@]24OO3
Active	CCCCCC(=O)N[C@H](Cc1c[nH]c2ccccc12)C(=O)N[C@H](Cc1c[nH]c2ccccc12)C(=O)N[C@H](Cc1ccccc1)C(=O)[C@]1(C)CO1
Active	CC(=O)O[C@H]1C[C@H]2[C@@H]([C@H](OC(C)=O)C[C@@H]3CC4(CC[C@@]32C)OOC(C)(C)OO4)[C@@H]2CC[C@H]([C@H](C)CCC(=O)NCCN(C)C)[C@@]12C
Active	COc1cc(NC(C)CCCNCC[C@H]2O[C@@H]3O[C@]4(C)CC[C@H]5[C@H](C)CC[C@@H]([C@H]2C)[C@@]35OO4)c2ncccc2c1
Active	CCCN(CCC)C(=O)c1cccc(C(=O)N[C@H](Cc2ccccc2)[C@@H](O)CNC2CCCC2)c1
Active	COC1(C2CCCCC2)CC2(CCCCC2)OO1
Active	CCOC(=O)c1[nH]c(C)c(Cc2ccc(C(F)(F)F)nc2)c1C
Active	COc1cc(NC(C)CCCNC(=O)C[C@H]2O[C@@H]3O[C@]4(C)CC[C@H]5[C@H](C)CC[C@@H]([C@H]2C)[C@@]35OO4)c2ncccc2c1
Active	COCCc1sc[n+](CCCCc2ccc(CCCC[n+]3csc(CCOC)c3C)cc2)c1C
Active	COc1cccc(CNCCCNc2ccnc3cc(-c4ccccc4)ccc23)c1O
Active	COc1cccc(CNCCCNc2ccnc3cc(Cc4cc(C)cc(C)c4)ccc23)c1O
Active	COc1cc(C(=N)N)ccc1-c1cc(-c2cccc(C(=N)N)c2)on1
Active	CC(C)NCC1CCC2(CC1)OOC1(CCCCC1)OO2
Active	COc1cc2[nH]c(C)c(-c3ccc(Oc4ccccc4)cc3)c(=O)c2cc1F
Active	CCCCCCCCCCOc1cc2c(=O)c(C(=O)OCC)cn(C(C)=O)c2cc1OCC
Active	O=S(=O)(NCCCN1CCN(CCCNc2ccnc3cc(Cl)ccc23)CC1)c1cccc2ccccc12
Active	CC(NCCCCNc1ccnc2cc(Cl)ccc12)c1nc(Cc2ccccc2)c(N2CCOCC2)o1
Active	Clc1ccc2c(NCCCNCc3ccc(-c4ccccc4)o3)ccnc2c1
Active	OCC12CC3CC(C1)[C@]1(OO[C@]4(CCCCC4)O1)C(C3)C2
Active	C[C@H](NC[C@H](O)[C@@H](Cc1ccccc1)NC(=O)c1ccc(C(=O)N2CCCCC2)cc1)c1ccccc1
Active	CCC[n+]1c2c(n(C)c1C)C(=O)c1ccccc1C2=O
Active	CCN(CCNC(=O)Nc1ccccc1)Cc1cc(Nc2ccnc3cc(Cl)ccc23)ccc1O
Active	C[C@H]1[C@@H](OCc2ccc(CN3CCN(c4ccccc4)CC3)cc2)O[C@@H]2O[C@]3(C)CC[C@H]4[C@H](C)CC[C@@H]1[C@@]24OO3
Active	COC(=O)c1c[nH]c2cc(CN3CCN(c4ccccc4)CC3)c(C)cc2c1=O
Active	CNC(=O)CCC(C)C1CC[C@H]2[C@@H]3[C@H](OC(C)=O)C[C@@H]4CC5(CC[C@]4(C)[C@H]3C[C@H](OC(C)=O)[C@]12C)OOC1(CCC(C)CC1)OO5
Active	COC(=O)c1ccc2nc3n(C)c4ccc(Br)cc4c(NCCCNC(=O)Nc4ccccc4)c-3c2c1
Active	C[n+]1cnn(CCCCCCCCCCCCn2c[n+](C)cn2)c1
Active	CCCN(CCC)c1nc(Cl)nc(Nc2ccc(Nc3ccnc4cc(Cl)ccc34)cc2)n1
Active	C[C@H]1CC[C@@H]2C(C)(COC(=O)[C@@H]3CCCN3C(=O)C(F)(F)F)O[C@H]3O[C@]4(C)CC[C@H]1[C@@]32OO4
Active	CCCCC1CCCCCCc2cc1c(/C=C1\N=C(c3ccc[nH]3)C=C1OC)[nH]2
Active	CC(C)N1CCN(Cc2cc(Nc3ccnc4cc(Cl)ccc34)ccc2Cl)CC1
Active	Cc1nc2cc(OC(F)(F)F)ccc2n1-c1ccc(C(=O)NC2CC2)s1
Active	Cc1cc(NC2CCc3cc(F)ccc3C2)n2nc(C(C)(F)F)nc2n1
Active	CC1CCC2C(CSCCSCC3C(=O)OC4OC5(C)CCC6C(C)CCC3C46OO5)C(=O)OC3OC4(C)CCC1C32OO4
Active	C=CC(=O)O[C@@H]1O[C@@H]2O[C@@]3(C)CC[C@H]4[C@H](C)CC[C@@H]([C@H]1C)[C@@]24OO3
Active	Cc1cc[n+](CCCCCCCC[n+]2ccc(C)cc2N)c(N)c1
Active	COC(=O)/C(C)=C1\C(=O)[C@H](O)[C@]2(C)C3=C(C[C@@H]4[C@]5(OC(=O)C(COC(=O)C[C@H](O)C(=O)OC)=C5C[C@H]5[C@](O)(COC(=O)/C(C)=C/CO)[C@H]6C[C@H]6[C@]45C)[C@H]31)[C@H]1C[C@H]12
Active	Cc1csc(C(=O)OCC2(C)O[C@H]3O[C@]4(C)CC[C@@H]5[C@@H](C)CC[C@H]2[C@]35OO4)c1
Active	CC(=O)O[C@@H]1CC[C@@]2(C)[C@@H](C1)C[C@@H](OC(C)=O)[C@@H]1[C@@H]2C[C@H](OC(C)=O)[C@]2(C)[C@@H]([C@H](C)CCCNCCCNc3ccnc4cc(Cl)ccc34)CC[C@@H]12
Active	CC(=O)O[C@H]1C[C@H]2[C@@H]([C@H](OC(C)=O)C[C@@H]3C[C@H](NC(=O)OC(C)(C)C)CC[C@@]32C)[C@@H]2CC[C@H]([C@H](C)CCCN(C)CCNc3ccnc4cc(Cl)ccc34)[C@@]12C
Active	CCCN(CCC)c1ccc2nc3ccc(N4CCSCC4)cc3[o+]c2c1
Active	CCN(CC)CC(C)Nc1ccnc2cc(I)ccc12
Active	CC(CNc1ccnc2cc(Cl)ccc12)NCCC12CC3CC(CC(C3)C1)C2
Active	CN1CCN(Cc2cc(/C=N/N=C(\N)CC(O)c3cc4ccccc4c4ccccc34)ccc2O)CC1
Active	N=C(N)c1ccc2cc(-c3ccc(-c4ccc(C(=N)N)s4)s3)[nH]c2c1
Active	CCCn1c2c([n+](C(C)C)c1C)C(=O)c1ccccc1C2=O
Active	C[C@H]1[C@@H](OCCC2Oc3cccc(O)c3O2)O[C@@H]2O[C@@]3(C)CC[C@H]4[C@H](C)CC[C@@H]1[C@@]24OO3
Active	C=CCOc1ccc([C@@H]2O[C@@H]3O[C@]4(C)CC[C@H]5[C@H](C)CC[C@@H]([C@H]2C)[C@@]35OO4)c(OCC=C)c1
Active	CC(C)(C)COC(=O)c1cnc(Oc2ccc3c(c2)B(O)OC3)cn1
Active	COc1ccc2c(c1)C(=O)C(c1ccc(N3CCOCC3)cc1)=[N+]2[O-]
Active	CC1(OCc2ccccc2)CCC2CC1OO[C@@]2(C)CS(=O)(=O)c1ccccc1
Active	COc1ccc(-c2cc3cc(CCCO[C@H]4O[C@@H]5O[C@@]6(C)CC[C@H]7[C@H](C)CC[C@@H]([C@H]4C)[C@@]57OO6)cc(OC)c3o2)cc1OC
Active	COc1ccc(OC)c(CNc2ccc3nc(N)nc(N)c3c2Cl)c1
Active	CN1CCN(C(=O)c2ccc(C3CCC4(CC3)OOC3(OO4)C4CC5CC(C4)CC3C5)cc2)CC1
Active	Cc1ccncc1-c1cc(C(F)(F)F)cc(C2(C(C)C)C(C#N)=C(N)Oc3n[nH]c(C)c32)c1
Active	CCOC(=O)C[C@H]1CCCCC12OOC1(CCCC[C@H]1CC(=O)OCC)OO2
Active	O=c1c2ccc(-c3ccccc3)cc2[nH]c2cc(F)cc(F)c12
Active	CCc1cc(Cc2ccc(Cl)cc2)c(/C=C2\N=C(c3ccc[nH]3)C=C2OC)[nH]1
Active	COCC/C(SC(=O)OC(C)C)=C(\C)N(C=O)CCCCCCCCCCCCN(C=O)/C(C)=C(/CCOC)SC(=O)OC(C)C
Active	COC(=O)c1c[nH]c2cc(CN3CCN(c4ccc(C(F)(F)F)cc4)CC3)ccc2c1=O
Active	COC(=O)CC[C@@H](C)[C@H]1CC[C@H]2[C@@H]3[C@H](OC(C)=O)C[C@@H]4C[C@@H](NCCNc5ccnc6cc(Cl)ccc56)CC[C@]4(C)[C@H]3C[C@H](OC(C)=O)[C@]12C
Active	COC1=CC(c2ccc[nH]2)=N/C1=C\c1[nH]c(Cc2ccc(F)cc2)cc1Cc1ccc(Cl)cc1
Active	COc1cc(C(=N)N)ccc1-c1cc(-c2ccc(C(=N)N)cc2OC)on1
Active	CCCN(CCC)CCOc1ccc2c(=O)c3c(Cl)cc(OC)cc3[nH]c2c1
Active	Clc1ccc2c(NCCCNCc3ccc(Br)cc3)ccnc2c1
Active	Cc1[nH]c(C)c(-c2ccc(-c3ccc(C(F)(F)F)cc3C(F)(F)F)nc2)c(=O)c1Br
Active	CCCN(CCC)C(=O)c1cc(C(=O)N[C@H](Cc2ccccc2)[C@@H](O)CNC(C)(C)c2cccc(OC)c2)cc(C(=O)N(CCC)CCC)c1
Active	CSS/C(CCO)=C(/C)N(C=O)CCCCCCCCCCCCN(C=O)/C(C)=C(/CCO)SSC
Active	CCCCCC(=O)N[C@H](Cc1ccc(N)cc1)C(=O)N[C@H](CCCC)C(=O)N[C@H](CC(C)C)C(=O)[C@]1(C)CO1
Active	C[C@H]1[C@@H](CCN2CCN(c3ccc(F)cc3)CC2)O[C@@H]2O[C@]3(C)CC[C@H]4[C@H](C)CC[C@@H]1[C@@]24OO3
Active	CCN1CCN(c2nc(Nc3ccccc3)nc(Nc3ccc(Nc4ccnc5cc(Cl)ccc45)cc3)n2)CC1
Active	C[C@H]1[C@@H](OC[C@@H](O)[C@@H](O)CO[C@H]2O[C@@H]3O[C@@]4(C)CC[C@H]5[C@H](C)CC[C@@H]([C@H]2C)[C@@]35OO4)O[C@@H]2O[C@@]3(C)CC[C@H]4[C@H](C)CC[C@@H]1[C@@]24OO3
Active	CN1CCN(c2nc(Nc3ccccc3)nc(Nc3ccc(Nc4ccnc5cc(Cl)ccc45)cc3)n2)CC1
Active	COC1=CC(c2ccc[nH]2)=N/C1=C\c1[nH]c(Cc2cccc(F)c2)cc1Cc1cccc(F)c1
Active	COc1cc2[nH]c(C)c(-c3ccc(Oc4ccc(OC(F)(F)F)c(F)c4)cc3)c(=O)c2cc1Cl
Active	C[C@H]1[C@H](OC(=O)CCN(C)Cc2ccccc2)O[C@@H]2O[C@@]3(C)CC[C@H]4[C@H](C)CC[C@@H]1[C@@]24OO3
Active	Cc1n(C(C)C)c2c([n+]1C(C)C)C(=O)c1ccccc1C2=O
Active	CCCCOC(=O)S/C(CCOC)=C(/C)N(C=O)CCCCCCCCCCCCN(C=O)/C(C)=C(/CCOC)SC(=O)OCCCC
Active	CCCCCC(=O)N[C@H](Cc1ccc(NC(=O)OC(C)(C)C)cc1)C(=O)N[C@H](CCCC)C(=O)N[C@H](CC(C)C)C(=O)[C@]1(C)CO1
Active	O=C(CN1CCCCC1)Nc1cc(CN2CCN(c3ccccc3)CC2)cc(Nc2ccnc3ccc(Cl)cc23)c1
Active	CCN(CC)Cc1cc(C2CCC3(CC2)OOC2(OO3)C3CC4CC(C3)CC2C4)ccc1O
Active	O=c1c2ccc(F)cc2[nH]c2cc(Oc3ccc(OC(F)(F)F)cc3)ccc12
Active	CC1(C)C(Cc2ccc(C(F)(F)F)cc2)C(=[N+]2CCCC2)C=CN1Cc1ccc(C(F)(F)F)cc1
Active	CCCCCCNC(=O)c1cc[n+](CCCCCCCCCC[n+]2ccc(C(=O)NCCCCCC)cc2)cc1
Active	Cc1[nH]c(C)c(-c2ccc(OCc3ccc(C(F)(F)F)cc3)nc2)c(=O)c1Cl
Active	CC(=O)N1CCN(CCOc2ccc([C@H]3CC[C@]4(CC3)OOC3(O4)C4CC5CC(C4)CC3C5)cc2)CC1
Active	CN(C)CCN(C)Cc1cc(NC(=O)CN2CCCCC2)cc(Nc2ccnc3cc(Cl)ccc23)c1
Active	COc1ccc(C2CC(=O)C3=C(C2)NC(C)=C(C(=O)OC(C)C)C3c2ccc(Cl)cc2Cl)cc1OC
Active	CC[C@H]1CN2CCc3cc(OC)c(OC)cc3[C@@H]2C[C@@H]1C[C@H]1NCCc2cc(OC)c(OC)cc21
Active	COP(=O)(OCCC[C@H]1O[C@@H]2O[C@@]3(C)CC[C@H]4[C@H](C)CC[C@@H]([C@H]1C)[C@@]24OO3)OCCC[C@H]1O[C@@H]2O[C@@]3(C)CC[C@H]4[C@H](C)CC[C@@H]([C@H]1C)[C@@]24OO3
Active	Cc1[nH]nc2c1C(c1cc(-c3cccnc3)cc(C(F)(F)F)c1)(C(C)C)C(C#N)=C(N)O2
Active	Cc1c(-c2ccc(Cc3ccc(SC(F)(F)F)cc3)cc2)[nH]c2cccc(F)c2c1=O
Active	CC1(C)C(Cc2c(Cl)cccc2Cl)C(=[N+]2CCCC2)C=CN1Cc1ccc(Cl)cc1
Active	C[C@H]1[C@H](c2cccn2C)O[C@@H]2O[C@]3(C)CC[C@H]4[C@H](C)CC[C@@H]1[C@@]24OO3
Active	COc1ccc(O[C@H]2O[C@@H]3O[C@]4(C)CC[C@H]5[C@H](C)CC[C@@H]([C@H]2C)[C@@]35OO4)cc1
Active	Cc1ccc(OC2O[C@@H]3O[C@@]4(C)CC[C@H]5[C@H](C)CC[C@@H]([C@H]2C)[C@@]35OO4)cc1
Active	C[C@@H]1CC[C@H]2[C@@H](C)C(Oc3ccc(Cl)cc3)O[C@@H]3O[C@@]4(C)CC[C@@H]1[C@]32OO4
Active	CCN(CC)CCCN(CCCN(CC)CC)/C(=N\c1c2ccc(Cl)cc2nc2ccc(OC)nc12)C(C)C
Active	CCCCC1(CC2C(=O)OC3OC4(C)CCC5C(C)CCC2C35OO4)C(=O)OC2OC3(C)CCC4C(C)CCC1C24OO3
Active	O=C(O)C1CCC2(CC1)OOC1(O2)C2CC3CC(C2)CC1C3
Active	CCCCCCc1cc(CCC)c(/C=C2\N=C(c3ccc[nH]3)C=C2OC)[nH]1
Active	NC1CCN(C(=O)c2ccc(C3CCC4(CC3)OOC3(OO4)C4CC5CC(C4)CC3C5)cc2)CC1
Active	CCN(CC)CCNc1cc(C)nc2c1ccc1c2ccc2c(NCCN(CC)CC)cc(C)nc21
Active	Cn1c2nc3ccccc3c-2c(NCCCNC(=O)Nc2ccccc2)c2cc(C(F)(F)F)ccc21
Active	C[C@@H]1Cc2c([nH]c3cc(F)c(F)cc23)[C@]2(N1)C(=O)Nc1ccc(Cl)cc12
Active	COc1cc(F)c2c(=O)c3ccc(-c4ccc(Cl)cc4)cc3[nH]c2c1
Active	Cc1[nH]c(C)c(-c2ccc(OCc3cccc(C(F)(F)F)c3)nc2)c(=O)c1Br
Active	C=CCn1c(=O)/c(=C2\Sc3ccccc3N2C)s/c1=C/c1cc[n+](C)cc1
Active	CN1/C(=c2\s/c(=C/c3cc[n+](C)cc3)n(Cc3ccccc3)c2=O)Sc2ccccc21
Active	COc1ccc(Oc2ccc3c(NCCCNCc4ccco4)ccnc3c2)cc1
Active	CCC(CC)c1ccc2c(NCCCNCc3cccc(OC)c3O)ccnc2c1
Active	C[C@H]1[C@H](Oc2ccc(C(F)(F)F)cc2)O[C@@H]2O[C@]3(C)CC[C@H]4[C@H](C)CC[C@@H]1[C@@]24OO3
Active	CC[C@H]1CN2CCc3cc(OC)c(OC)cc3[C@@H]2C[C@@H]1C[C@H]1NCCc2cc(O)c(OC)cc21
Active	C[C@@H]1CC[C@H]2[C@@H](C)C(OC(=O)CCC(=O)O)O[C@H]3[C@]24OO[C@@]3(C)CCC[C@@H]14
Active	CC(=O)O[C@H]1C[C@H]2[C@@H]([C@H](OC(C)=O)C[C@@H]3CC(=O)CC[C@@]32C)[C@@H]2CC[C@H]([C@H](C)CCCNCCCNc3ccnc4cc(Cl)ccc34)[C@@]12C
Active	CC(=O)O[C@H]1C[C@H]2[C@@H]([C@H](OC(C)=O)C[C@@H]3CC4(CC[C@@]32C)OOC2(CCC(C)CC2)OO4)[C@@H]2CCC(C(C)CCC(N)=O)[C@@]12C
Active	C[C@H]1[C@H](c2ccc(CN3CCCC3)n2C)O[C@@H]2O[C@@]3(C)CC[C@H]4[C@H](C)CC[C@@H]1[C@@]24OO3
Active	CC(C)(C)NCc1cc(NC(=O)CN2CCCCC2)cc(Nc2ccnc3cc(Cl)ccc23)c1
Active	C[C@H]1[C@@H](Oc2ccc(F)cc2)O[C@@H]2O[C@]3(C)CC[C@H]4[C@H](C)CC[C@@H]1[C@@]24OO3
Active	NCCNC(=O)C[C@H]1CC[C@]2(CC1)OO[C@]1(O2)C2CC3CC(C2)CC1C3
Active	C[C@H]1[C@@H](OCc2cc(O)cc(O[C@H]3O[C@@H]4O[C@@]5(C)CC[C@H]6[C@H](C)CC[C@@H]([C@H]3C)[C@@]46OO5)c2)O[C@@H]2O[C@@]3(C)CC[C@H]4[C@H](C)CC[C@@H]1[C@@]24OO3
Active	CCCN(CCC)CCCOc1ccc2c(=O)c3c(F)cc(F)cc3[nH]c2c1
Active	CCCN(CCCCNc1ccnc2cc(Cl)ccc12)Cc1ccco1
Active	O=S(=O)(C1CC1)N1CCC2(CC1)OOC1(OO2)C2CC3CC(C2)CC1C3
Active	CCN(CC)CCCNc1ccnc2cc(I)ccc12
Active	Clc1ccc2c(NCCCNCCN(Cc3ccccc3)Cc3ccccc3)ccnc2c1
Active	CCCCCCCCc1cc(Cc2ccc(Br)cc2)c(/C=C2\N=C(c3ccc[nH]3)C=C2OC)[nH]1
Active	CCN(CC)c1ccc2nc3ccc(N(CC)CC)cc3[o+]c2c1
Active	COC1=CC(c2ccc[nH]2)=N/C1=C\c1[nH]c(Cc2ccc(Cl)cc2)cc1CCC1CCCCC1
Active	NCCCOc1ccc([C@H]2CC[C@]3(CC2)OOC2(O3)C3CC4CC(C3)CC2C4)cc1
Active	CCCCNc1nc(NC(C)C)c2cc(OC)c(OC)cc2n1
Active	CCCCCCCCC(=O)OC1=C([C@H]2CC[C@H](c3ccc(Cl)cc3)CC2)C(=O)c2ccccc2C1=O
Active	CCNc1nc(Nc2ccncc2)nc2cc(OC)c(OC)cc12
Active	CCCCCCC[C@@H]1CN[C@@H](C(=O)NC(C(C)Cl)C2O[C@@H](SC)[C@@H](O)[C@H](O)[C@@H]2O)C1
Active	Clc1ccc2c(Nc3ccc(Nc4nc(NCCCN5CCOCC5)nc(Nc5ccccc5)n4)cc3)ccnc2c1
Active	CN(C)c1cc[n+](Cc2ccc(CCCCc3ccc(C[n+]4ccc(N5CCCC5)cc4)cc3)cc2)cc1
Active	CC(C)(C)C1CCC2(CC1)OOCCCOO2
Active	C[C@@H]1CC[C@H]2[C@@H](C)C(CC(O)(COC(=O)CCC(=O)O)CC3OC4O[C@]5(C)CC[C@H]6[C@H](C)CC[C@@H]([C@H]3C)C46OO5)OC3O[C@]4(C)CCC1C32OO4
Active	C(CCCCCCNC1=NCCCC1)CCCCCNC1=NCCCC1
Active	C(CCCCCCC1=NC2CCCCC2N1)CCCCCC1=NC2CCCCC2N1
Active	O=C(C[C@H]1CCC[C@@]2(C1)OOC1(O2)C2CC3CC(C2)CC1C3)N1CCNCC1
Active	NC(=O)N1CCN(CCOc2ccc([C@H]3CC[C@]4(CC3)OOC3(O4)C4CC5CC(C4)CC3C5)cc2)CC1
Active	CCOC(=O)S/C(CCOC)=C(/C)N(C=O)CCCCCCCCCCCCN(C=O)/C(C)=C(/CCOC)SC(=O)OCC
Active	C[C@H]1[C@H](Oc2ccc(-c3cccc4ccccc34)cc2)O[C@@H]2O[C@]3(C)CC[C@H]4[C@H](C)CC[C@@H]1[C@@]24OO3
Active	CCC(C)Nc1nc(Nc2ccncc2)nc2cc(OC)c(OC)cc12
Active	CCCCCCCc1c(C)[nH]c2cc(F)cc(F)c2c1=O
Active	C[C@@H]1CC[C@H]2[C@@H](C)C(CC3(CC4OC5O[C@]6(C)CC[C@H]7[C@H](C)CC[C@@H]([C@H]4C)C57OO6)CO3)OC3O[C@]4(C)CCC1C32OO4
Active	Cc1cc(NC2CCc3ccccc3C2)n2nc(C(C)(F)F)nc2n1
Active	C[C@H]1[C@H](Oc2ccccc2)O[C@@H]2O[C@]3(C)CC[C@H]4[C@H](C)CC[C@@H]1[C@@]24OO3
Active	COc1ccc2nc3cc(Cl)ccc3c(N/C(=N/CCCN3CCCCC3)C(C)C)c2n1
Active	c1cc([C@H]2CC[C@]3(CC2)OOC2(O3)C3CC4CC(C3)CC2C4)ccc1OCCN1CCCC1
Active	CC(C)(C)NCc1cc(Nc2ccnc3cc(Cl)ccc23)ccc1O
Active	CC(C)(CN)CNC(=O)C[C@H]1CC[C@]2(CC1)OO[C@]1(O2)C2CC3CC(C2)CC1C3
Active	OC(COc1ccc([C@H]2CC[C@]3(CC2)OOC2(O3)C3CC4CC(C3)CC2C4)cc1)CN1CCOCC1
Active	CC(=O)c1cccc(N[C@H]2[C@H](N)[C@@](NC(=O)N(C)C)([C@H](C)O)[C@@](C)(O)[C@@]2(O)COC(=O)c2c(C)cccc2O)c1
Active	c1cc(C2CCC3(CC2)CCC2(OC3)C3CC4CC(C3)CC2C4)ccc1OCCN1CCOCC1
Active	C[C@@H]1CC[C@H]2C(COCCO)=C(C(F)(F)F)O[C@@H]3O[C@]4(C)CC[C@@H]1[C@]32OO4
Active	O=C(NCCCC[C@H]1SC[C@H]2NC(=O)N[C@H]21)NCc1cccc(CNC(=O)C23CC4CC(C2)[C@]2(OO[C@]5(CCCCC5)O2)C(C4)C3)c1
Active	C[C@H]1[C@H](OC(=O)CCC(=O)OCC(COC(=O)CCC(=O)O[C@@H]2O[C@@H]3O[C@]4(C)CC[C@H]5[C@H](C)CC[C@@H]([C@H]2C)[C@@]35OO4)C(=O)O)O[C@@H]2O[C@]3(C)CC[C@H]4[C@H](C)CC[C@@H]1[C@@]24OO3
Active	FC1(F)C2CC3CC1CC(C2)C31OO[C@]2(CC[C@@H](c3ccc(OCCN4CCOCC4)cc3)CC2)O1
Active	Nc1cccc[n+]1CCCCCCCCCCCC[n+]1ccccc1N
Active	O=C(CC1CCC2(CC1)OOC1(OO2)C2CC3CC(C2)CC1C3)NC1CC1
Active	NCCOc1ccc([C@H]2CC[C@]3(CC2)OOC2(O3)C3CC4CC(C3)CC2C4)cc1
Active	c1cc([C@H]2CC[C@]3(CC2)OOC2(O3)C3CC4CC(C3)CC2C4)ccc1OCCN1CCNCC1
Active	C(CCCCCCC1=NCCCN1)CCCCCC1=NCCCN1
Active	COc1cc(F)c2c(=O)c3ccc(Oc4ccc(Cl)cc4)cc3[nH]c2c1
Active	C[C@@H]1C(O)O[C@H]2O[C@]3(C)CC[C@@H]4[C@@H](C)CCC1C24OO3
Active	C/C(=C1\CCOC(=O)S1)N(C=O)CCCCCCCCCCCCN(C=O)/C(C)=C1/CCOC(=O)S1
Active	C[C@H]1[C@@H](CCOCc2ccc(F)cc2)O[C@@H]2O[C@]3(C)CC[C@H]4[C@H](C)CC[C@@H]1[C@@]24OO3
Active	OC1(COc2ccc([C@H]3CC[C@]4(CC3)OOC3(O4)C4CC5CC(C4)CC3C5)cc2)CCNCC1
Active	CC(C)(O)CN1CCC(Oc2ccc([C@H]3CC[C@]4(CC3)OOC3(O4)C4CC5CC(C4)CC3C5)cc2)CC1
Active	CC1CCC2C(CC3(Cc4cccc(F)c4)C(=O)OC4OC5(C)CCC6C(C)CCC3C46OO5)C(=O)OC3OC4(C)CCC1C32OO4
Active	N=C(N)c1ccc(-c2ccc(O)c(-c3nc4ccc(C(=N)N)cc4[nH]3)c2)cc1
Active	CCCN(CCCCNc1ccnc2cc(Cl)ccc12)Cc1cccc(OC)c1O
Active	Cc1[nH]c(C)c(-c2ccc(OCc3ccc(C(F)(F)F)cc3)nc2)c(=O)c1Br
Active	O=C(NCCN1CCCC1)c1cc(-c2ccc(CN3CCOCC3)cc2F)nc2ccc(F)cc12
Active	COCC/C(SC(=O)C1CC1)=C(\C)N(C=O)CCCCCCCCCCCCN(C=O)/C(C)=C(/CCOC)SC(=O)C1CC1
Active	COC(=O)c1ccc(-c2cc(C#N)cc([C@@]3(C(C)C)C=C(N)Oc4n[nH]c(C)c43)c2)s1
Active	CCCCCCCCCC(=O)OC1=C([C@H]2CC[C@H](c3ccc(Cl)cc3)CC2)C(=O)c2ccccc2C1=O
Active	C[C@@H]1CC[C@H]2[C@@H](C)C(CC(=O)c3ccc(C(=O)CC4O[C@@H]5O[C@]6(C)CC[C@H]7[C@H](C)CC[C@@H]([C@H]4C)[C@@]57OO6)cc3)O[C@@H]3O[C@]4(C)CC[C@@H]1[C@]32OO4
Active	CCCCCCc1cc(Cc2ccc(Cl)cc2)c(/C=C2\N=C(c3ccc[nH]3)C=C2OC)[nH]1
Active	O=c1c2ccc(Oc3ccc(OC(F)(F)F)cc3)cc2[nH]c2cc(Cl)cc(Cl)c12
Active	COc1ccc2nc3cc(Cl)ccc3c(N/C(=N/CCCN(C)C)c3ccccc3)c2n1
Active	Nc1nc(N)c2cc(NCc3cccc(Br)c3)ccc2n1
Active	CCCCCc1ccc(C(=O)N(Cc2ccc(-c3ccc(CC(=O)OC)cc3)cc2)C2CCN(CCC(C)C)CC2)cc1
Active	COc1cc2cc(C(=O)Nc3cc(N)c4ccccc4c3CCCl)[nH]c2c(OC)c1OC
Active	COc1cc2cc(C(=O)Nc3cc(O)c4ncc(C)cc4c3CCCl)[nH]c2c(OC)c1OC
Active	COc1cccc(C(C)(C)NC[C@H](O)[C@@H](Cc2ccccc2)NC(=O)c2cc(C(=O)NCC3CC3)cc(N3CCCCC3)c2)c1
Active	O=C(Cc1ccc(F)cc1)OC1=C([C@H]2CC[C@H](c3ccc(Cl)cc3)CC2)C(=O)c2ccccc2C1=O
Active	CC(C)(N)CCOc1ccc([C@H]2CC[C@]3(CC2)OOC2(O3)C3CC4CC(C3)CC2C4)cc1
Active	Cc1cc(S(=O)(=O)N[C@@H](CC(=O)NC(C)(C)C)C(=O)NCCNC(=O)c2cc(-c3ccccc3F)ccc2F)no1
Active	CC1(C)N=C(N)N=C(N)N1OCCCOc1ccc(Cl)cc1
Active	O=C(Cc1ccc(Cl)cc1)OC1=C([C@H]2CC[C@H](c3ccc(Cl)cc3)CC2)C(=O)c2ccccc2C1=O
Active	O=c1c2cc(OCc3ccc(Cl)cc3)ccc2[nH]c2cc(F)cc(F)c12
Active	C[C@H]1[C@@H](CCOC(=O)CCC(=O)OCC[C@H]2O[C@@H]3O[C@]4(C)CC[C@H]5[C@H](C)CC[C@@H]([C@H]2C)[C@@]35OO4)O[C@@H]2O[C@]3(C)CC[C@H]4[C@H](C)CC[C@@H]1[C@@]24OO3
Active	CCCCCCCc1cc(CCCCCC)c(/C=C2\N=C(c3ccc[nH]3)C=C2OC)[nH]1
Active	CC(C)c1cc(Nc2ccnc3cc(Cl)ccc23)cc(CNC(C)(C)C)c1O
Active	Cc1[nH]c2ccc(Cl)cc2c(=O)c1-c1ccc(Oc2ccc(OC(F)(F)F)cc2)nc1
Active	Cc1ccc(C(=O)/C=C/c2ccc(C(=O)O[C@@H]3O[C@@H]4O[C@]5(C)CC[C@H]6[C@H](C)CC[C@@H]([C@H]3C)[C@@]46OO5)cc2)o1
Active	COc1ccc2c(c1)C(=O)C(c1ccc(N(C)C)cc1)=[N+]2[O-]
Active	C[C@H]1[C@H](c2ccco2)O[C@@H]2O[C@]3(C)CC[C@H]4[C@H](C)CC[C@@H]1[C@@]24OO3
Active	C[C@@H]1CCC2[C@H](CCCCCC[C@@H]3C(=O)O[C@@H]4O[C@@]5(C)CC[C@H]6[C@H](C)CCC3[C@@]46OO5)C(=O)O[C@@H]3O[C@]4(C)CC[C@@H]1C23OO4
Active	COc1cccc2c(-c3ccc4c(c3O)[C@H](C)N[C@@H](C)C4)cc(-c3c(C)c(-c4ccc5c(c4O)[C@H](C)N[C@@H](C)C5)c4cccc(OC)c4c3O)c(O)c12
Active	COc1ccc2c(=O)n(CC(=O)C[C@H]3NCCC[C@@H]3O)cnc2c1
Active	NCc1ccc([C@H]2CC[C@]3(CC2)OOC2(O3)C3CC4CC(C3)CC2C4)cc1
Active	COc1cc(OC)c(C2O[C@@H]3O[C@]4(C)CC[C@H]5[C@H](C)CC[C@@H]([C@H]2C)[C@@]35OO4)cc1C1O[C@@H]2O[C@]3(C)CC[C@H]4[C@H](C)CC[C@@H]([C@H]1C)[C@@]24OO3
Active	COc1cc2[nH]c(C)c(-c3ccc(Oc4ccc(Cl)cc4)cc3)c(=O)c2cc1Cl
Active	CC(C)OC(=O)c1cnc(Oc2ccc3c(c2)B(O)OC3)cn1
Active	C[C@H]1[C@@H](CCOC(=O)c2ccc(F)cc2)O[C@@H]2O[C@]3(C)CC[C@H]4[C@H](C)CC[C@@H]1[C@@]24OO3
Active	C[C@@H]1[C@@H](OC(=O)CCC(=O)NCC(C)(C)CNc2c3c4ccccc4nc-3n(C)c3ccccc23)O[C@H]2O[C@]3(C)CC[C@@H]4CCC[C@H]1[C@@]42OO3
Active	NCCNC(=O)c1ccc(C2CCC3(CC2)OOC2(OO3)C3CC4CC(C3)CC2C4)cc1
Active	O=C(CCCC(=O)O[C@H](c1cc(C(F)(F)F)nc2c(C(F)(F)F)cccc12)[C@@H]1CCCCN1)OC1=C([C@H]2CC[C@H](c3ccc(Cl)cc3)CC2)C(=O)c2ccccc2C1=O
Active	O=c1c2cc(OCc3ccc(OC(F)(F)F)cc3)ccc2[nH]c2cc(F)cc(F)c12
Active	COc1cc2[nH]c3cc(Oc4ccc(OC(F)(F)F)cc4)ccc3c(=O)c2cc1Cl
Active	CC(=O)N1CCN(c2ccc(CN(C(=O)/C=C/c3ccc(C(F)(F)F)cc3)[C@@H](Cc3ccccc3)C(=O)N3CCN(Cc4ccc(N(C)CCO)cc4)CC3)cc2)CC1
Active	CCNC(=O)c1nnn(-c2cc(C(C)C)c(O)cc2O)c1-c1ccc(CN2CCOCC2)cc1
Active	CC1CN=C(CCCCCCCCCCCCC2=NCC(C)N2)N1
Active	CC1(C)CN=C(CCCCCCCCCCCCC2=NCC(C)(C)N2)N1
Active	COC(=O)c1ccc(CO[C@@]2(C(F)(F)F)OC3O[C@]4(C)CCC5[C@H](C)CCC([C@H]2C)[C@@]35OO4)cc1
Active	C[C@@H]1CC[C@H]2[C@@H](C)C(CC(CO)CC3OC4O[C@]5(C)CC[C@H]6[C@H](C)CC[C@@H]([C@H]3C)C46OO5)OC3O[C@]4(C)CCC1C32OO4
Active	CCc1nc(N)nc(N)c1-c1cccc(OC)c1
Active	CNCCNC(=O)c1ccc(C2CCC3(CC2)OOC2(OO3)C3CC4CC(C3)CC2C4)cc1
Active	CO[C@]1(C(F)(F)F)O[C@H]2O[C@]3(C)CC[C@@H]4[C@@H](C)CC[C@H]([C@@H]1C)[C@]24OO3
Active	CO[C@@]1(C(F)(F)F)OC2O[C@]3(C)CCC4[C@H](C)CCC([C@H]1C)[C@@]24OO3
Active	O=C(OC1CCCCC1)c1cnc(Oc2ccc3c(c2)B(O)OC3)cn1
Active	O=C(NCCN1CCCC1)c1cc(-c2ccc(CN3CCS(=O)(=O)CC3)cc2)nc2ccc(F)cc12
Active	c1ccc(-n2nnnc2OCC2CCC3(CC2)OOC2(O3)C3CC4CC(C3)CC2C4)cc1
Active	CCCCc1cc2c(=O)c(CC)c(C)[nH]c2cc1OCCOc1ccccc1
Active	C[n+]1ccn(CCCCCCCCCCCCCCCCn2cc[n+](C)c2)c1
Active	Cc1ccc(N)[n+](CCCCCCCCCCCC[n+]2cc(C)ccc2N)c1
Active	COc1ccc2c(c1)C(=O)C(c1ccc(C(F)(F)F)cc1)=[N+]2[O-]
Active	CCOC(=O)c1cnc(Oc2ccc3c(c2)B(O)OC3)cn1
Active	C[C@H]1[C@@H](CCOCc2ccccc2F)O[C@@H]2O[C@]3(C)CC[C@H]4[C@H](C)CC[C@@H]1[C@@]24OO3
Active	COc1cc2[nH]c(C)c(-c3ccc(Oc4ccc(OC(F)(F)F)cc4)cc3C)c(=O)c2cc1Cl
Active	Cc1cc(NC2Cc3c(C)ccc(C)c3C2)n2nc(C(C)(F)F)nc2n1
Active	COc1cc(F)c2c(=O)c3ccc(Nc4ccc(OC(F)(F)F)cc4)cc3[nH]c2c1
Active	COc1cc2[nH]c(C)c(-c3ccc(Oc4ccc(F)c(OC(F)(F)F)c4)cc3)c(=O)c2cc1Cl
Active	C=C(C)[C@H]1CC[C@@]2(C(=O)NCCCN3CCN(CCCN)CC3)CC[C@@]3(C)[C@@H](CC[C@H]4[C@]5(C)CC[C@@H](OC(C)=O)C(C)(C)[C@H]5CC[C@@]43C)[C@H]12
Active	COc1cc2[nH]c3cc(OCc4ccc(C(F)(F)F)cc4)ccc3c(=O)c2cc1Cl
Active	C[C@H]1[C@@H](CCCOP(=O)(OCCC[C@H]2O[C@@H]3O[C@@]4(C)CC[C@H]5[C@H](C)CC[C@@H]([C@H]2C)[C@@]35OO4)Oc2ccccc2)O[C@@H]2O[C@@]3(C)CC[C@H]4[C@H](C)CC[C@@H]1[C@@]24OO3
Active	O=c1c2ccc(OCc3cccc(OC(F)(F)F)c3)cc2[nH]c2cc(F)cc(F)c12
Active	COc1cc2[nH]c(C)c(-c3ccc(Oc4ccc(OC(F)(F)F)cc4)cn3)c(=O)c2cc1Cl
Active	CC(=O)O[C@H]1CC[C@]2(C)[C@H]3CC[C@@H]4[C@H]5[C@@H](C)[C@H](C)CC[C@]5(C(=O)NCCCN5CCN(CCCN)CC5)CC[C@@]4(C)[C@]3(C)CC[C@H]2C1(C)C
Active	O=c1c2ccc(Nc3ccc(Cl)cc3)cc2[nH]c2cc(F)cc(F)c12
Active	COc1cc2[nH]c3cc(Oc4ccccc4OC(F)(F)F)ccc3c(=O)c2cc1Cl
Active	C[C@H]1[C@@H](CCOP(C)(=O)OCC[C@H]2O[C@@H]3O[C@@]4(C)CC[C@H]5[C@H](C)CC[C@@H]([C@H]2C)[C@@]35OO4)O[C@@H]2O[C@@]3(C)CC[C@H]4[C@H](C)CC[C@@H]1[C@@]24OO3
Active	COc1cc(F)c2c(=O)c3ccc(Nc4ccc(Cl)cc4)cc3[nH]c2c1
Active	O=c1c2ccc(Oc3ccc(OC(F)(F)F)cc3)cc2[nH]c2cc(F)cc(F)c12
Inactive	CCOC(=O)c1cc(C2=NCCN2)ccc1OCCCCCOc1ccc(C2=NCCN2)cc1C(=O)OCC
Inactive	COc1cc(C2=NCCN2)ccc1OCCCCCOc1ccc(C2=NCCN2)cc1OC
Inactive	N=C(N)c1ccc(OCCCCCOc2ccc(C(=N)N)cc2Br)c(Br)c1
Inactive	N=C(N)c1ccc(SCCCCCSc2ccc(C(=N)N)cc2)cc1
Inactive	CNC(=N)c1ccc(OCCCCCOc2ccc(C(=N)NC)cc2)cc1
Inactive	NNC(=O)C1Cc2c([nH]c3ccccc23)CN1
Inactive	C[C@@H]1NC(C(=O)NN)Cc2c1[nH]c1ccccc21
Inactive	CCNC(=O)CNC(=O)[C@H](CCCN=C(N)N)NC(=O)[C@H](Cc1ccccc1)NC(=O)[C@H](CC(=O)O)NC(C)=O
Inactive	On1cc/c(=N\c2cccc(CCc3ccccc3)c2)c(Cl)c1
Inactive	N=C(NO)c1ccc(-c2ccc(-c3ccc(/C(N)=N/O)cc3)cc2)o1
Inactive	CCN(CC)C(=O)[C@H](CCCCN)NC(=O)CNC(=O)[C@H](CC(C)C)NC(=O)[C@@H](NC(=O)[C@H](O)[C@@H](O)[C@H](O)[C@H](O)CO)C(C)C
Inactive	CC(C)C[C@H](NC(=O)[C@@H](NC(=O)[C@H](O)[C@@H](O)[C@H](O)[C@H](O)CO)C(C)C)C(=O)NCC(=O)N[C@@H](CCCCN)C(=O)O
Inactive	CONC(=N)c1ccc(-c2ccc(-c3ccc(C(=N)NOC)cc3)c(F)c2)cc1
Inactive	CO/N=C(/N)c1ccc(-c2ccc(-c3ccc(C(=N)NOC)cc3)nc2)cc1
Inactive	N=C(NO)c1ccc(-c2ccc(-c3ccc(/C(N)=N\O)cc3)cc2C(F)(F)F)cc1
Inactive	CO[C@H]1O[C@H](CS(=O)(=O)CCCN)[C@@H](O)[C@H](O)[C@H]1O
Inactive	CC(Oc1ccc(Oc2ccc(C(F)(F)F)cn2)cc1)C(=O)O
Inactive	CN(C)CCO
Inactive	OCCNCCO
Inactive	CC(=O)NO
Inactive	O=c1ccn(CCCCN2CCCC2)c(=O)[nH]1
Inactive	COC1=C[C@@H](C)[C@@H]2C[C@H]3OC(=O)C[C@H]4C(C)=C(OC)C(=O)[C@H]([C@@]2(C)C1=O)[C@@]34C
Inactive	O=C(Cn1cncn1)c1ccccc1
Inactive	CC[N+](CC)(CC)CCCCCC[N+](CC)(CC)CCCCCC[N+](CC)(CC)CC
Inactive	COc1ccc(C(=O)/C=C/c2ccc(F)cc2Cl)c(OC)c1
Inactive	CCN1C(=O)C2C(C1=O)[C@H]1CC[C@@H]2O1
Inactive	CN(C)CCOC(=O)COc1ccc(Cl)cc1
Inactive	NCCCN1C(=O)C2C(C1=O)[C@H]1CC[C@@H]2O1
Inactive	CCCNC(=O)C1C(C(=O)O)[C@@H]2CC[C@H]1O2
Inactive	COc1ccc(CNC(=O)C2C(C(=O)O)[C@@H]3CC[C@H]2O3)cc1
Inactive	COc1ccc(NC(=O)C2C(C(=O)O)[C@@H]3CC[C@H]2O3)cc1
Inactive	CC(C)(C)c1ccccc1NC(=O)C1C(C(=O)O)[C@@H]2CC[C@H]1O2
Inactive	O=C(O)C1C(C(=O)NCCN2CCOCC2)[C@H]2CC[C@@H]1O2
Inactive	O=C(O)CCCNC(=O)C1C(C(=O)O)[C@@H]2CC[C@H]1O2
Inactive	CC1(C)OC(=O)C(=CNc2ccccc2[N+](=O)[O-])C(=O)O1
Inactive	CSc1ccc(NC(=O)C2C(C(=O)O)[C@@H]3CC[C@H]2O3)cc1
Inactive	NCCc1c[nH]c(C2CCCCC2)n1
Inactive	CCc1nc(CC(N)C(=O)O)c[nH]1
Inactive	NC(Cc1cnc(C23CC4CC(CC(C4)C2)C3)n1Cc1ccccc1)C(=O)O
Inactive	NC(Cc1cnc(C2CCCCC2)n1Cc1ccccc1)C(=O)O
Inactive	O=C(O)c1cc(Oc2ccc(C(F)(F)F)cc2Cl)ccc1[N+](=O)[O-]
Inactive	CO/N=c1/[nH]c(N)nc2[nH]cnc12
Inactive	COc1ccc2[nH]c(C)c(Cc3ccccc3)c(=O)c2c1
Inactive	CC(C)N(CCO)C(C)C
Inactive	CC(C)(C)c1ccc(NC(=O)C2C(C(=O)O)[C@@H]3CC[C@H]2O3)cc1
Inactive	CCCCCCNC(=O)C1C(C(=O)O)[C@@H]2CC[C@H]1O2
Inactive	C[N+](C)(C)CCCCCC[N+](C)(C)C
Inactive	Cn1cc[n+](CC(P(=O)([O-])O)P(=O)(O)O)c1
Inactive	CCCn1cc[n+](CC(P(=O)([O-])O)P(=O)(O)O)c1
Inactive	Cn1cc[n+](CC(O)(P(=O)([O-])O)P(=O)(O)O)c1
Inactive	CCCCCCCCCCCCCCn1cc[n+](CC(O)(P(=O)([O-])O)P(=O)(O)O)c1
Inactive	CCCCCCCCCCCCCCCn1cc[n+](CC(O)(P(=O)([O-])O)P(=O)(O)O)c1
Inactive	O=c1ccn(CCCN2CCC[C@@H]2CO)c(=O)[nH]1
Inactive	CC(Oc1ccc(Oc2cnc3cc(Cl)ccc3n2)cc1)C(=O)O
Inactive	CO[C@H]1O[C@H](CNS(=O)(=O)CCNC(=N)N)[C@@H](O)[C@H](O)[C@H]1O
Inactive	O=C(O)C1C(C(=O)Nc2ccccc2)[C@H]2CC[C@@H]1O2
Inactive	COc1ccc(C(=O)/C=C/c2ccc(F)cc2)c(OC)c1
Inactive	CCC1SC(O)=C(C)C1=O
Inactive	O=C(Nc1ccccc1)c1cccc(C(=O)Nc2ccccc2)n1
Inactive	O=C(Nc1ccccc1)c1cccc(C(=O)Nc2ccccc2)c1
Inactive	O=C(O)C1C(C(=O)Nc2ccccc2CO)[C@H]2CC[C@@H]1O2
Inactive	CC(=O)C(N)c1cc(O)c(O)c(O)c1
Inactive	Nc1ncnc2c1ncn2[C@@]1(CO)O[C@@H](CO)[C@H](O)[C@@H]1O
Inactive	N#CCCN(CCn1cnc2c(=O)[nH]cnc21)CCP(=O)(O)O
Inactive	COc1ccc(C(=O)/C=C/c2ccc(Cl)c(Cl)c2)c(OC)c1
Inactive	Cc1ncc([N+](=O)[O-])n1CCO
Inactive	NC(Cc1c[nH]c(C2CCCC2)n1)C(=O)O
Inactive	O=C(O)C1C(C(=O)NCCc2ccccc2)[C@H]2CC[C@@H]1O2
Inactive	COc1ccc(CN2CC2Cn2cnc3c(N)ncnc32)cc1
Inactive	Cc1[nH]c2c(Cl)cc(Cl)cc2c(=O)c1-c1ccccc1
Inactive	NC(Cc1ccccc1)C(=O)NCCC(O)P(=O)(O)O
Inactive	CCC(CC)[C@@H](N)P(=O)(O)O
Inactive	CC(C)C[C@H](N)[C@@H](N)P(=O)(O)O
Inactive	Cc1[nH]c(CN2CCCC2)c(-c2ccc(Oc3ccc(OC(F)(F)F)cc3)cc2)c(=O)c1Cl
Inactive	CCSC(C)CC1CC(=O)C(/C(CC)=N/OC/C=C/Cl)=C(O)C1
Inactive	CC1(C)OC(=O)C(=CNc2ccccc2-c2nc3ccccc3s2)C(=O)O1
Inactive	CCOC(=O)[C@H](Cc1ccccc1)NP(N)(=O)CCO[C@H](CO)Cn1cnc2c(=O)[nH]cnc21
Inactive	CCOC(=O)[C@H](Cc1ccccc1)NP(N)(=O)CCO[C@H](CO)Cn1cnc2c(=O)[nH]c(N)nc21
Inactive	O=c1ccn(CCCCO)c(=O)[nH]1
Inactive	COc1cc(OC)c2c(c1)O/C(=C\c1ccc(-c3ccccc3)cc1)C2=O
Inactive	COc1ccc(CN(C)Cc2ccccc2CN)cc1
Inactive	Cc1ccc(S(=O)(=O)c2ccc3ccccc3c2)cc1
Inactive	CC(C)CC1OC(=O)CCNC(=O)[C@H](Cc2ccccc2)N(C)C(=O)[C@H](C(C)C)N(C)C(=O)[C@H](Cc2ccccc2)NC(=O)[C@@H]2CCCN2C1=O
Inactive	O=C(NO)[C@@H](O)[C@@H](O)COP(=O)(O)O
Inactive	O=C(O)C1C(C(=O)Nc2cccc3ccccc23)[C@H]2CC[C@@H]1O2
Inactive	C#CCSc1ccccc1C(=O)O
Inactive	O=C(O)c1ccccc1SC/C=C/c1ccccc1
Inactive	CC(C)=CCC/C(C)=C/CSc1ccccc1C(=O)O
Inactive	CCOC(=O)/C(C)=C/NC(=O)[C@@H](O)C(C)(C)CO
Inactive	CCCCNC(=O)CCNC(=O)[C@@H](O)C(C)(C)CO
Inactive	CC(C)(CO)[C@H](O)C(=O)NCCC(=O)NCC1CCCCC1
Inactive	O=C(/C=C/c1ccco1)c1ccc([N+](=O)[O-])cc1
Inactive	COc1cc(OC)c(OC)cc1/C=C/C(=O)c1ccc([N+](=O)[O-])cc1
Inactive	O=C(O)c1ccccc1SCc1cn(Cc2ccccc2)nn1
Inactive	O=C(O)c1ccccc1SCc1cn(CCc2ccccc2)nn1
Inactive	O=C(O)c1ccccc1SCc1cn(C2CCCCC2)nn1
Inactive	COc1cccc(CNC(=O)CNC(=O)[C@@H](O)C(C)(C)CO)c1
Inactive	CCOC(=O)Cn1cc(CSc2ccccc2C(=O)O)nn1
Inactive	Cc1cn([C@@H]2C[C@@H](O)[C@H](CNC(=S)Nc3ccc(Cl)cc3)O2)c(=O)[nH]c1=O
Inactive	O=P(O)(O)C(Nc1cccnc1)P(=O)(O)O
Inactive	O=P(O)(O)C(Nc1cccnc1Cl)P(=O)(O)O
Inactive	O=P(O)(O)C(Nc1ccc(Cl)nc1)P(=O)(O)O
Inactive	O=P(O)(O)C(Nc1ccc(Br)nc1)P(=O)(O)O
Inactive	NCCCCC(O)(P(=O)(O)O)P(=O)(O)O
Inactive	O=P(O)(O)C(NC1CCCC1)P(=O)(O)O
Inactive	O=P(O)(O)C(NC1CCCCCC1)P(=O)(O)O
Inactive	O=P(O)(O)C(N1CCCCCC1)P(=O)(O)O
Inactive	CCCCN(CC)C(P(=O)(O)O)P(=O)(O)O
Inactive	O=P(O)(O)C(N1CCSCC1)P(=O)(O)O
Inactive	Cc1cccnc1NC(P(=O)(O)O)P(=O)(O)O
Inactive	O=P(O)(O)C(Nc1ccc(I)cn1)P(=O)(O)O
Inactive	O=P(O)(O)C(O)(Cc1c[nH]cn1)P(=O)(O)O
Inactive	CCCNC(=O)CCNC(=O)[C@@H](O)C(C)(C)CO
Inactive	Nc1nc(O)c2ncn(COC(CO)CO)c2n1
Inactive	C=C(C)[C@@H]1CC=C(CO)CC1
Inactive	Oc1ccc2c(c1)OC[C@@H]1c3cc4c(cc3O[C@H]21)OCO4
Inactive	COc1ccc(CN2CC2Cn2cc(C)c(=O)[nH]c2=O)cc1
Inactive	CSc1nc(-c2ccccc2)c(C#N)c(N2CCN(c3ccnc4cc(Cl)ccc34)CC2)n1
Inactive	COc1ccc2oc(=O)cc(-c3ccc(OC)c(OC)c3)c2c1
Inactive	CC(=O)OCC(CCn1cnc2cnc(N)nc21)COC(C)=O
Inactive	Nc1nc2c(ncn2[C@@H]2O[C@H](CO)[C@@H](O)[C@H]2O)/c(=N\OCc2ccccc2)[nH]1
Inactive	NS(=O)(=O)NC(=O)OCC1C=CC(n2ccc(=O)[nH]c2=O)O1
Inactive	CC(C)(CO)[C@H](O)C(=O)NCCC(=O)NCC1CC1
Inactive	Cc1cn([C@@H]2C[C@@H](O)[C@H](CNC(=O)Nc3cccc(COc4ccccc4)c3)O2)c(=O)[nH]c1=O
Inactive	CCOC(=O)/C=C\NC(=O)[C@@H](O)C(C)(C)CO
Inactive	CC(CCCN)Nc1ccnc2cc(Cl)ccc12
Inactive	O=C(/C=C/c1ccc(F)cc1)/C=C/c1ccc(F)cc1
Inactive	CN(C)CCCCCCN(C)C
Inactive	CCCC(O)(P(=O)(O)O)P(=O)(O)O
Inactive	Cc1cc([N+](=O)[O-])ccc1OP1(=S)NCCCO1
Inactive	NC(c1ccc2ccccc2c1)C(O)P(=O)(O)O
Inactive	CCc1ccc(C(=O)OCc2cn(-c3ccnc4cc(Cl)ccc34)nn2)cc1
Inactive	CCOP(=O)(NC(C)C)Oc1ccc(C)cc1[N+](=O)[O-]
Inactive	Cn1c(=O)c2ccccc2c2cc3ncccc3cc21
Inactive	CC(C)(CO)[C@H](O)C(=O)NCC(=O)NCc1cccc(C(F)(F)F)c1
Inactive	C#CCOC/C=C(\C)CCC=C(C)C
Inactive	COc1cc(OC)c2c(-c3ccc(O)c(OC)c3)cc(=O)oc2c1
Inactive	CO[C@@H]1COCN(C(C)(C)C)[C@@H]1c1ccc(C)cc1
Inactive	CCOC(=O)/C(C)=C/NC(=O)c1ccccc1
Inactive	CC(C)(C)c1ccc(C(=O)OCc2cn(-c3ccnc4cc(Cl)ccc34)nn2)cc1
Inactive	COc1ccc(-c2cc(=O)oc3cc(OC)c(OC)cc23)cc1OC
Inactive	O=C(CCCCC(=O)NCCc1ccc(O)cc1)NCCc1ccc(O)cc1
Inactive	Cc1ccc(/C=C/C(=O)/C=C/c2ccc(C)cc2)cc1
Inactive	C[N+](C)(CCO)Cc1ccccc1
Inactive	C/C(=C\CC/C(C)=C/C(=O)C[C@@]1(C)CCc2cc(O)cc(C)c2O1)CO
Inactive	COc1c(F)c(F)cc(C(=O)OCc2cn(-c3ccnc4cc(Cl)ccc34)nn2)c1F
Inactive	COc1cc(NC(C)CCCNC(=O)NNC(=O)NCc2ccccc2)c2ncccc2c1
Inactive	COc1cccc2c(=O)c(Cc3ccccc3)c(C)[nH]c12
Inactive	C=C(C)[C@@H]1Cc2oc(cc2C(=O)OC)[C@@H]2O[C@@]2(C)C[C@@H]2C=C(C(=O)O2)[C@@H](OC(C)=O)C1
Inactive	OC1(Cc2ccc3c(c2)OCO3)c2ccccc2C2=NCCCN21
Inactive	O=c1c(-c2ccc(O)cc2)coc2cc(O)ccc12
Inactive	CC(C)(CO)[C@H](O)C(=O)NCC(=O)NCc1ccc2c(c1)OCO2
Inactive	CC(Oc1ccc(Oc2ncc(C(F)(F)F)cc2Cl)cc1)C(=O)O
Inactive	CCCNP(=O)(OCC)Oc1cc(C)ccc1[N+](=O)[O-]
Inactive	C[N+](C)(C)CCCCCCC[N+](C)(C)C
Inactive	C[N+](C)(CCCCC[N+](C)(C)CCCN1C(=O)c2cccc3cccc(c23)C1=O)CCCN1C(=O)c2cccc3cccc(c23)C1=O
Inactive	CC/C(=C\c1ccccc1)c1ccccc1
Inactive	O=C1Nc2ccccc2C1=O
Inactive	CCCC(CCC)C(=O)O
Inactive	COc1ccc(/C=C/c2cc(OC)c(O)c(OC)c2)cc1
Inactive	C=Cc1cccc2c3cc4c(cc3c(=O)n(CC)c12)OCO4
Inactive	COC(=O)[C@]12CC[C@@H](C)[C@H](C)[C@H]1C1=CC[C@@H]3[C@@]4(C)CCC(=O)C(C)(C)[C@@H]4CC[C@@]3(C)[C@]1(C)CC2
Inactive	C=C(C)[C@H]1CC[C@@]2(C(=O)OC)CC[C@@]3(C)[C@@H](CC[C@H]4[C@]5(C)CCC(=O)C(C)(C)[C@H]5CC[C@@]43C)[C@H]12
Inactive	CN1CCSC1=S
Inactive	CO[C@H]1C=C[C@]23c4cc5c(cc4C[N+]([O-])(C[C@@H]2O)[C@@H]3C1)OCO5
Inactive	Cc1c(C)[n+]([O-])c2cc(Cl)ccc2[n+]1[O-]
Inactive	Cc1nnc(C)c2c(C)n(-c3ccc4c(c3)OCO4)nc12
Inactive	CC1(C)C=C2C(=O)C(C)(C)C(=O)C(C)(C)C2(F)OO1
Inactive	CCN(C=O)Cc1cc2c(cc1-c1ccc(O)cc1)OCO2
Inactive	CC(C)=CC[C@]1(C)SC(=O)C(C)=C1O
Inactive	CC/C(=N\OC/C=C/Cl)C1=C(O)CC(C2CCOCC2)CC1=O
Inactive	CC(C)C(=O)O[C@H]1CC[C@]2(C)[C@H]3CC=C4[C@@H]5[C@@H](C)[C@H](C)CC[C@]5(C(=O)O)CC[C@@]4(C)[C@]3(C)CC[C@H]2C1(C)C
Inactive	NCc1ccc(C2CNCCNCCNCCN2)cc1
Inactive	CC1=C(OCC(O)CN=[N+]=[N-])C(C)SC1=O
Inactive	CC1(C)OC(=O)C(=Cc2cccs2)C(=O)O1
Inactive	O=C(O)/C=C\C(=O)N[C@@H](Cc1ccccc1)C(=O)OCc1ccccc1
Inactive	CCOC(=O)/C=C\C(=O)OC[C@H](Cc1ccccc1)NC(=O)OC(C)(C)C
Inactive	Oc1cc(-c2nn[nH]n2)ccc1Oc1ccc(Cl)cc1Cl
Inactive	Cc1ccc(CC(=O)Nc2ccc(NC(=O)/C=C/c3ccc(C#N)cc3)cc2C(=O)c2ccccc2)cc1
Inactive	CCCCCCCCCCCCOC(=O)/C(CCC=C(C)C)=C1\[C@@H](OC(C)=O)C[C@@]2(C)[C@H]1C[C@@H](O)[C@H]1[C@@]3(C)CC[C@@H](O)[C@@H](C)[C@@H]3CC[C@@]12C
Inactive	CCCCCCCCCCCCCCOC(=O)/C(CCC=C(C)C)=C1\[C@@H](OC(C)=O)C[C@@]2(C)[C@H]1C[C@@H](O)[C@H]1[C@@]3(C)CC[C@@H](O)[C@@H](C)[C@@H]3CC[C@@]12C
Inactive	Cc1cn([C@@H]2CC(N=[N+]=[N-])[C@@H](CO)O2)c(=O)[nH]c1=O
Inactive	Cc1cn([C@@H]2C[C@@H](O)[C@H](CNC(=O)Nc3ccccc3)O2)c(=O)[nH]c1=O
Inactive	O=C(NOCc1ccccc1)[C@H](O)[C@H](O)COP(=O)(OCc1ccccc1)OCc1ccccc1
Inactive	CCOC(=O)[C@@H](NP(=O)(OC[C@H]1C=C[C@@H](n2cc(C)c(=O)[nH]c2=O)O1)Oc1ccccc1)C(C)C
Inactive	COc1ccc(/C=C/C(=O)c2ccc(OCc3cn(CC(O)COC4=C(C)C(=O)SC4C)nn3)cc2)cc1
Inactive	O=C(CN1C(=O)[C@@H](COC(=O)Nc2ccc(Cl)cc2C(F)(F)F)N=C(c2ccccc2)c2ccccc21)N[C@H]1CC(=O)OC1O
Inactive	COc1ccc(/C=C/C(=O)c2ccccc2OCC2=CN(CC(O)COC3=C(C)C(=O)SC3C)NN2)c(OC)c1OC
Inactive	COc1ccc(C(=O)/C=C/c2cccc(OCc3cn(CC(O)COC4=C(C)C(=O)SC4C)nn3)c2)c(OC)c1OC
Inactive	COc1ccc(/C=C/C(=O)c2ccc(OCc3cn(CC(O)COC4=C(C)C(=O)SC4C)nn3)cc2)c(OC)c1OC
Inactive	COc1ccc(S(=O)(=O)/C=C/CNC(=O)CN2C(=O)C(COC(=O)Nc3ccc(Cl)cc3C(F)(F)F)N=C(c3ccccc3)c3ccccc32)cc1
Inactive	COc1cc(Cc2nnc(O)c3ccccc23)cc(OC)c1OC
Inactive	O=C(Cc1ccccc1)Nc1cccc2[nH]c(C(F)(F)F)nc12
Inactive	Cc1ccc(S(=O)(=O)Nc2cccc3[nH]c(C(F)(F)F)nc23)cc1
Inactive	CC(C)C[C@H](CP(=O)(O)[C@H](N)CC(C)C)C(=O)O
Inactive	Nc1nccc2c1ncn2C[C@@H](CO)OCP(=O)(O)O
Inactive	Nc1nc(O)c2ncn(CC/C=C\P(=O)(O)O)c2n1
Inactive	NC(=O)c1ccc(Oc2ccc(Cl)cc2O)c(Cl)c1
Inactive	CC(C)n1c(/C=C/C(O)CC(O)CC(=O)O)c(-c2ccc(F)cc2)c2ccccc21
Inactive	CCCCCCOc1ccc(NC(=O)C2C(C(=O)O)[C@@H]3CC[C@H]2O3)cc1
Inactive	CC1=C(O)/C(=C/[C@@H](C)CCC/C(C)=C/CCc2coc(CC3=CCN(CC(=O)O)C3=O)c2)OC1=O
Inactive	CC(C)(CO)[C@H](O)C(=O)N/C=C\C(=O)OCc1ccccc1
Inactive	O=C(CS(=O)C[C@H](O)COP(=O)(OCc1ccccc1)OCc1ccccc1)OCc1ccccc1
Inactive	COc1ccc(C(=O)/C=C/c2ccc(C)cc2)c(OC)c1
Inactive	Cc1cccc2oc(=O)c3c(c12)O[C@H](C)[C@]3(C)CC(=O)[C@H]1OC1(C)C
Inactive	C1=C[C@]23c4cc5c(cc4CN4C[C@@H]2O[C@H]1C[C@@H]43)OCO5
Inactive	O=C(/C=C/c1ccnc2ccccc12)c1ccc(O)cc1O
Inactive	CCOP(=O)(NC(C)C)Oc1ccc2ccccc2c1[N+](=O)[O-]
Inactive	CCN(CC)CCCC(C)Nc1ccncc1
Inactive	Nc1nc(CCc2ccccc2)c(CCCO)s1
Inactive	c1cn(CCCCCCn2ccnc2)cn1
Inactive	Fc1c(F)c(F)c(-n2c[n+]3c(n2)CCC3)c(F)c1F
Inactive	Cc1nc(-c2ccccc2)c2ccccc2n1
Inactive	CNC(=O)c1ccc(Oc2ccc(Cl)cc2O)c(Cl)c1
Inactive	O=C1C2C(C(=O)N1C1CCCCC1)[C@H]1CC[C@@H]2O1
Inactive	C[N+]1([O-])CCC2=C[C@@H](O)[C@@H]3OC(=O)c4cc5c(cc4[C@@H]3[C@H]21)OCO5
Inactive	CCCN1COC[C@@H](Oc2ccccc2)[C@H]1c1ccc(OC)cc1
Inactive	CCCN1COC[C@@H](Oc2ccccc2)[C@H]1c1ccccc1
Inactive	C=C1CC[C@@H]2[C@](C)(CCC[C@]2(C)C(=O)O)[C@H]1CCC1=CC(=O)OC1O
Inactive	CN1CC[C@@]2(Cl)C=C[C@@H]3OC(=O)c4cc5c(cc4[C@@H]3[C@@H]12)OCO5
Inactive	COc1ccc(C(=O)C(=O)c2ccccc2C(=O)N2CCCCC2)cc1OC
Inactive	COc1ccc(Cc2nn(C)c(=O)c3ccccc23)cc1OC
Inactive	COc1cc(C(=O)C(=O)c2ccccc2C(=O)N2CCCCC2)cc(OC)c1OC
Inactive	CCN(CC)CC(Cn1cnc2c(N)ncnc21)NCc1ccc(OC)cc1
Inactive	COc1cc(O)cc(CCc2ccccc2O)c1
Inactive	O=[N+]([O-])c1ccc(-n2nc(-c3ccccc3)n[n+]2-c2ccc(I)cc2)cc1
Inactive	c1ccc(CN2CC2Cn2cncn2)cc1
Inactive	Clc1ccc2c(-n3cc(C4CCCCC4)nn3)ccnc2c1
Inactive	CCOP(=O)(NC(C)C)Oc1ccc2ccccc2c1
Inactive	CCN(CC)CC(Cn1cnc2c(N)ncnc21)NCc1ccc(Cl)cc1
Inactive	Cc1c(/C=N/Nc2c(Cl)cc(Cl)cc2Cl)[n+]([O-])c2cc(Cl)ccc2[n+]1[O-]
Inactive	CCOP(=O)(CC(=O)NCC1OC(n2ccc(=O)[nH]c2=O)CC1O)OCC
Inactive	CCCCCCCCCCC1(C)SC(=O)C(C/C=C(/C)CCC=C(C)C)(CCC)C1=O
Inactive	COc1cc2[nH]c(C)cc(=O)c2cc1Cl
Inactive	C=Cc1cccc(-c2cc3c(cc2C(=O)OC)OCO3)c1N(C)CCCC
Inactive	CO[C@H]1C=C[C@]23c4cc5c(cc4CN(C[C@@H]2OC(C)=O)[C@@H]3C1)OCO5
Inactive	Oc1ccc(Oc2ccc(Cl)cc2O)c(Cl)c1
Inactive	Cc1cc(SCC(=O)NNC(=O)Cc2ccccc2)nc(SCC(=O)c2ccccc2)n1
Inactive	COc1cc(OC)c(O)c([C@@H]2Cc3ccccc3O2)c1
Inactive	COc1cc(O)c2c(=O)c(OC)c(-c3ccc(OC)c(OC)c3)oc2c1
Inactive	COC(=O)c1cc(OC)c2cc(OC)c(OC)c(O)c2c1O
Inactive	CCN(CC)CC(Cn1cc(C)c(=O)[nH]c1=O)NCc1ccc(Cl)cc1
Inactive	CC(=N)NCCCNCCCCCCCNCCCNC(C)=N
Inactive	CCCCCN(C)CCC(O)(P(=O)(O)O)P(=O)(O)O
Inactive	COc1ccc(C2C=C(c3cc(OC)ccc3OC)NC(=S)N2)cc1
Inactive	O=C(Nc1ccc(Oc2ccc(Cl)cc2O)c(Cl)c1)c1ccccc1
Inactive	Cc1cn([C@@H]2C[C@@H](O)[C@H](CNC(=O)Nc3ccc([N+](=O)[O-])cc3)O2)c(=O)[nH]c1=O
Inactive	O=C(/C=C/c1ccc(Cl)cc1Cl)c1ccc(O)cc1O
Inactive	O=C(N[C@H](CO)[C@H](O)c1ccc([N+](=O)[O-])cc1)C(Cl)Cl
Inactive	Cc1c(O)c(=O)ccn1C
Inactive	O=C1SCCN1Cc1ccc(Oc2ccccc2)cc1
Inactive	COc1c(C)c(OC)c2c(c1O)CCc1c(O)cccc1O2
Inactive	NC(=O)c1cc(Cl)ccc1Oc1ccc(Cl)cc1Cl
Inactive	C=C(C)[C@@H]1CC=C(C)CC1
Inactive	COc1cc(NC(C)CCCNC(=O)NC2CCCC2)c2ncccc2c1
Inactive	CC(C)(C)OC(=O)/C=C/NC(=O)[C@@H](O)C(C)(C)CO
Inactive	Clc1ccc2c(Cl)c3c(nc2c1)[nH]c1ccccc13
Inactive	COc1ccc2c(-c3ccc(OC)c(OC)c3)cc(=O)oc2c1
Inactive	CCCCN1CC(=O)N2[C@H](c3ccc4c(c3)OCO4)c3[nH]c4ccccc4c3C[C@@H]2C1=O
Inactive	Cc1cccc(N2CC(=O)N3[C@H](c4ccc5c(c4)OCO5)c4[nH]c5ccccc5c4C[C@@H]3C2=O)c1
Inactive	O=C1[C@H]2Cc3c([nH]c4ccccc34)[C@@H](c3ccc4c(c3)OCO4)N2C(=O)CN1c1cccc(Cl)c1
Inactive	Cc1cn([C@@H]2C[C@@H](O)[C@H](CNC(=O)Nc3ccc(C(C)(C)C)cc3)O2)c(=O)[nH]c1=O
Inactive	Cc1cccc(C)c1Oc1nc(N)nc(Nc2ccc(C#N)cc2)n1
Inactive	Cn1c2nc3ccccc3c-2c(Cl)c2ccc(Cl)cc21
Inactive	N=C(N)NCCC[C@H](NC(=O)OCc1ccccc1)C(=O)c1ccccn1
Inactive	Cc1ccc(Nc2nc(N)nc(Nc3c(Br)cc(C)cc3Br)n2)cc1
Inactive	CCN(CC)CCCC(C)NC1CC=Nc2cc(Cl)ccc21
Inactive	O=C1CCC[C@H]2c3[nH]c4ccccc4c3C[C@H](CO)N12
Inactive	C=CCOc1ccc(C(=O)/C=C/c2cc(OC)c(OCC=C)c(-c3cc(/C=C/C(=O)c4ccc(OCC=C)cc4OCC=C)cc(OC)c3OCC=C)c2)c(OCC=C)c1
Inactive	CN(C)C1C2c3ccccc3C(c3ccccc32)C1C(=O)O
Inactive	CC(=O)O[C@H](COP(=O)(OCc1ccccc1)OCc1ccccc1)CSCC(=O)OCc1ccccc1
Inactive	Cn1c(=O)c2ccccc2c2ccc3cnccc3c21
Inactive	CO[C@H]1C=C2[C@@H](CC[C@H](OC(=O)/C=C/c3ccccc3)C2(C)C)[C@]2(C)CC[C@]3(C)[C@@H]([C@H](C)C[C@H](C=C(C)C)OC(=O)/C=C/c4ccccc4)CC[C@@]3(C)[C@H]12
Inactive	Clc1nc(C(Cl)(Cl)Cl)nc2ccccc12
Inactive	CC1(C)OC(=O)C(=CNc2ccc3ncsc3c2)C(=O)O1
Inactive	Cc1ccc(N2C(=O)[C@@H](N)[C@H]2/C=C/c2ccccc2)cc1
Inactive	Cc1ccc2cc(/C=C/C(=O)c3cccc(Br)c3)c(Cl)nc2c1
Inactive	COc1ccc(S(=O)(=O)/C=C/[C@H](CCc2ccccc2)NC(=O)CN2C(=O)[C@@H](COC(=O)Nc3ccc(Cl)cc3C(F)(F)F)N=C(c3ccccc3)c3ccccc32)cc1
Inactive	CC(=O)O[C@@H]1C=C2CCN(C)[C@@H]2[C@H]2c3cc4c(cc3C(=O)O[C@H]21)OCO4
Inactive	O=c1[nH]cnc2[nH]nnc12
Inactive	Cc1cc(Nc2ccc(Cl)cc2)n2nc(C(F)(F)F)cc2n1
Inactive	CC(C)CNP1(=S)OCc2ccccc2O1
Inactive	Cc1cc(O)c2c(c1)C(=O)c1cccc(O)c1C2=O
Inactive	O=C(NO)C(Cc1ccccc1)C(=O)NCc1ccc(F)cc1
Inactive	CC(C)CN(C[C@H](O)[C@@H](Cc1ccccc1)NC(=O)O[C@@H]1CO[C@@H]2OCC[C@@H]21)S(=O)(=O)c1ccc(N)cc1
Inactive	O=C1C(O)=C(C(Sc2ccc([N+](=O)[O-])cc2)c2ccc([N+](=O)[O-])cc2)C(=O)c2ccccc21
Inactive	Oc1ccc2[nH]c3cccnc3c2c1
Inactive	COc1ccc(/C=C/C(=O)c2ccc(O)cc2O)c(OC)c1
Inactive	COc1cc2ccnc3c2c(c1[N+](=O)[O-])C(=O)c1ccccc1-3
Inactive	C=CCCC(=O)O[C@@H]1C=C2CCN(C)[C@@H]2[C@H]2c3cc4c(cc3C(=O)O[C@H]21)OCO4
Inactive	O=C1c2cccc(O)c2C(=O)c2c(O)cc(CO)cc21
Inactive	C[C@@]12C[C@H]3OC(=O)[C@@H]1CO[C@@]14O[C@]5([C@H]2C1=O)[C@@](O)(CC[C@H]1[C@H]4C[C@@H](O)[C@@]2(O)CC=CC(=O)[C@]12C)C(=O)O[C@@]35C
Inactive	Nc1ccc(S(=O)(=O)c2ccc(N)cc2)cc1
Inactive	CC1(C)CC2=Nc3ccc(F)cc3S(=O)(=O)C2=C(O)C1
Inactive	Cc1ccc(S(=O)(=O)c2cc(O)ccc2O)cc1
Inactive	COc1cc2c(cc1OC)CN1CCc3cc(OC)c(OC)cc3[C@@H]1C2
Inactive	CCOC(=N)CCCCCCCCCCCCC(=N)OCC
Inactive	O=CCCc1sc(CCC(=O)CSCCCc2ccccc2)nc1CCc1ccccc1
Inactive	NC(=O)CCc1sc(NC(=O)CSCCCc2ccccc2)nc1/C=C/c1ccccc1
Inactive	Oc1ccc(Nc2nc(-c3cccnc3)cs2)cc1
Inactive	CC1C2c3ccccc3C(c3ccccc32)C1C(=O)/N=N/N(C)C
Inactive	CCCCCNP(=O)(OCC)Oc1ccc(C)cc1[N+](=O)[O-]
Inactive	Cc1cccc(C)c1/C=C/S(=O)(=O)c1ccccc1
Inactive	CN(C)C=C1C(=O)N(C)c2ccccc21
Inactive	O=C(/C=C/c1ccc(Cl)cc1)c1ccc(Br)cc1
Inactive	CC[C@@H](/C=C/[C@H](C)[C@@H]1CC[C@@H]2[C@H]3CC=C4C[C@H](O)CC[C@@]4(C)[C@@H]3CC[C@]21C)C(C)C
Inactive	CN(C)C=C1C(=O)Nc2cc(Cl)ccc21
Inactive	C=CCOC1=CC(=O)c2ccccc2C12CO2
Inactive	CC1(C)CCC2=C(O1)C(=O)c1ccccc1C2=O
Inactive	COc1cc(OC)c(OC)cc1CCC(O)c1ccc(Cl)cc1
Inactive	CC(C)[C@H]1CC[C@H](C)C[C@@H]1O[C@H]1C(=O)N([C@H](C)c2ccccc2)[C@H]1/C=C/c1ccccc1
Inactive	CCOP(=O)(NC(C)C)Oc1cccc(C(F)(F)F)c1
Inactive	COc1ccc(-c2cc(=O)c3cc(NC(C)=O)ccc3o2)cc1
Inactive	CC(=O)Nc1ccc2oc(-c3ccccc3)cc(=O)c2c1
Inactive	CCCCCCCCCCC1(C)SC(O)=C(Cc2ccccc2)C1=O
Inactive	N#CC1=C(C#N)C(=O)C(Cl)=C(Cl)C1=O
Inactive	O=C(OC[C@]12O[C@H]1C=C[C@@H](OC(=O)c1ccccc1)[C@H]2O)c1ccccc1
Inactive	COc1cccc(-c2oc3ccc(NC(C)=O)cc3c(=O)c2O)c1
Inactive	O=C(CO)[C@H](CCc1ccccc1)NC(=O)[C@@H]1Cc2ccccc2CN1C(=O)OCc1ccccc1
Inactive	NS(=O)(=O)c1ccccc1NS(=O)(=O)c1c(F)c(F)c(F)c(F)c1F
Inactive	NS(=O)(=O)c1ccc(NC(=O)Nc2ccc(Cl)c(Cl)c2)cc1
Inactive	O=C(OC[C@@]1(O)[C@@H](OC(=O)c2ccccc2)C=C[C@H](OC(=O)c2ccccc2)[C@H]1O)c1ccccc1
Inactive	CC(=O)OCC(=O)[C@H](CCc1ccccc1)NC(=O)[C@@H]1Cc2ccccc2CN1C(=O)OCc1ccccc1
Inactive	CO[C@H]1O[C@@H](COC(=O)c2ccccc2)[C@@H](OC(=O)c2ccccc2)[C@@H](OC(=O)c2ccccc2)[C@@H]1OC(=O)c1ccccc1
Inactive	O=C1c2c(O)cc(O)cc2O[C@H](c2cc(O)c(O)c(O)c2)[C@@H]1O
Inactive	CC(=O)OCC(=O)[C@H](CCc1ccccc1)NC(=O)C1(NC(=O)OCc2ccccc2)CCSCC1
Inactive	CC(=O)N(O)Cc1ccccc1P(OCOC(=O)C(C)(C)C)OCOC(=O)C(C)(C)C
Inactive	CC(=O)OC[C@@H]1O[C@H](OCc2cn(-c3ccccc3)nn2)[C@@H](OC(C)=O)[C@H](OC(C)=O)[C@H]1OC(C)=O
Inactive	NS(=O)(=O)c1ccc(NC(=O)c2ccc(S(N)(=O)=O)cc2)cc1
Inactive	NS(=O)(=O)c1nnc(NS(=O)(=O)c2c(F)c(F)c(F)c(F)c2F)s1
Inactive	CC(=O)NS(=O)(=O)c1ccc(NC(=S)Nc2ccc(S(N)(=O)=O)cc2)cc1
Inactive	NS(=O)(=O)c1ccc(-n2cc(CS[C@@H]3O[C@H](CO)[C@@H](O)[C@H](O)[C@H]3O)nn2)cc1
Inactive	NS(=O)(=O)c1nnc(NC(=S)NC(=O)Nc2ccccc2)s1
Inactive	CC(=O)C(O)[C@@H]1O[C@@H](Oc2c(-c3cc(O)c(O)c(O)c3)oc3cc(O)cc(O)c3c2=O)[C@H](O)[C@]1(O)C(C)=O
Inactive	CC(=O)OC[C@H]1O[C@@H](S(=O)(=O)Cc2cn(-c3ccc(S(N)(=O)=O)cc3)nn2)[C@H](OC(C)=O)[C@@H](OC(C)=O)[C@@H]1OC(C)=O
Inactive	Cc1cc(Nc2cc(F)ccc2F)n2ncnc2n1
Inactive	Cc1cc(Nc2ccc(F)c(F)c2F)n2ncnc2n1
Inactive	c1ccn2cc(CSc3nnc(C4CC4)o3)nc2c1
Inactive	Cc1ccc(NC(=O)CSc2nc(O)cc(NS(=O)(=O)c3ccccc3)n2)cc1
Inactive	C/C=C/CCCCCCCC(=O)NS(=O)(=O)c1ccc(N)cc1
Inactive	O=S(=O)(Nc1ccc(C(F)(F)F)cc1)c1cc(Cl)sc1Cl
Inactive	COc1cc2c(c(OC)c1)C(=O)/C(=C/c1ccc(Br)cc1)N2
Inactive	O=C1N(Cc2ccc(Oc3ccccc3)cc2)CCS1(=O)=O
Inactive	C=Cc1ccc(C(=O)O[C@@H]2C=C3CCN(C)[C@@H]3[C@H]3c4cc5c(cc4C(=O)O[C@H]32)OCO5)cc1
Inactive	N=C(N)N1CCN(C(=O)c2cc(-c3ccc(CN4CCOCC4)cc3)nc3ccc(F)cc23)CC1
Inactive	O=S1(=O)CCN(c2nc(-c3cccnc3)cc(N3CCC(N4CCOCC4)CC3)n2)CC1
Inactive	COc1ccc(CN(C)Cc2cccc(CNC=O)c2)cc1
Inactive	O=C(NC1C2C=CC(C2)C1C(=O)N[C@@H](CCc1ccccc1)C(=O)CO)OCc1ccccc1
Inactive	Cc1cc(Nc2ccccc2C(F)(F)F)n2nc(C(F)(F)F)cc2n1
Inactive	CC(=O)Nc1ccc2oc(-c3ccccc3F)c(O)c(=O)c2c1
Inactive	CC1C2c3ccccc3C(c3ccccc32)C1C(=O)/N=C/N(C)C
Inactive	CC1SC(=O)C(C)(C)C1=O
Inactive	CCCCCCCNC(=O)CNC(=O)[C@@H](O)C(C)(C)CO
Inactive	CC(C)(C)C(=O)/C=C1\C(=O)Nc2ccccc21
Inactive	CCCCCCCCCCCCCn1cc[n+](CC(O)(P(=O)([O-])O)P(=O)(O)O)c1
Inactive	CC(CCCN1CCCC1)Nc1ccnc2cc(Cl)ccc12
Inactive	CC1=CC(=O)C[C@H]2[C@](C)(CCC3=CCOC3=O)[C@H](COC(=O)OCc3ccccc3)CC[C@]12C
Inactive	CCOc1ccc(C(=O)/C=C/c2ccccc2)cc1
Inactive	COc1ccc2c(OC)c3c(C)cc(=O)[nH]c3c(OC)c2c1OC
Inactive	CCOC(=O)/C(C#N)=C1/C(=O)Nc2ccccc21
Inactive	Cc1cn([C@@H]2C[C@@H](O)[C@H](CNC(=S)Nc3ccc(Cl)c(C(F)(F)F)c3)O2)c(=O)[nH]c1=O
Inactive	CCCCCCCN(CCCCCCC)CCCN1CCN(CCCNC(=O)[C@]23CC[C@@H](C)[C@H](C)[C@H]2C2=CC[C@@H]4[C@@]5(C)CC[C@H](OC(C)=O)C(C)(C)[C@@H]5CC[C@@]4(C)[C@]2(C)CC3)CC1
Inactive	CC1(C)OC(=O)C(=Cc2c[nH]c3ccccc23)C(=O)O1
Inactive	NNC(=O)CCN1CCN(c2ccnc3cc(Cl)ccc23)CC1
Inactive	CCCCS(=O)(=O)CCOC(=O)c1ccc([N+](=O)[O-])cc1
Inactive	CC(C)(C)COO
Inactive	O=C(/C=C/c1cnc2ccccc2c1)c1ccc(O)cc1
Inactive	CN(C)C(=O)C1=C(C(=O)N(C)C)C2c3ccccc3C1c1ccccc12
Inactive	CC[C@H]1C[N+]2([O-])CC[C@@]34c5ccccc5N[C@@H]3[C@H](CO)[C@@H]1C[C@H]42
Inactive	O=C(O)C1C2c3ccccc3C(c3ccccc32)C1CBr
Inactive	Cc1cc(C(=O)N2CCNC(=O)C2)c(C)n1-c1ccccc1
Inactive	c1ccc(CSc2nc[nH]n2)cc1
Inactive	COC(=O)[C@@H]1COC(c2cc(C)n(-c3ccc(F)cc3)c2C)=N1
Inactive	CNC(=O)CCC(=O)c1cc(C)n(-c2ccc(F)cc2)c1C
Inactive	Cc1cc(-c2nc(C(=O)O)co2)c(C)n1-c1ccc(F)cc1
Inactive	COC(=O)c1coc(-c2cc(C)n(-c3ccc(F)cc3)c2C)n1
Inactive	CC(=O)Nc1ccc2oc(-c3ccccc3F)cc(=O)c2c1
Inactive	c1ccc2c(c1)[nH]c1c([C@H]3CC[C@@H]3c3nccc4c3[nH]c3ccccc34)nccc12
Inactive	CC(C)=CCC/C(C)=C/CC1(C)SC(O)=C(C)C1=O
Inactive	Cc1c(C(=O)OCC(N)=O)cnn1-c1ccccc1
Inactive	CCOc1cccc(-c2cc(C(=O)N/N=C/c3ccc(OC)c(CN4CCSCC4)c3)c3ccccc3n2)c1
Inactive	CC(=O)N[C@@H]1[C@@H](OC[C@@]23CCC(=O)C=C2CC[C@H]2[C@H]3CC[C@]3(C)[C@@H]2CC[C@H]3[C@@H](C)CCCC(C)C)O[C@@H](CO)[C@H](O)[C@H]1O
Inactive	O=C(/C=C/c1cccc2ccccc12)c1ccc(O)cc1
Inactive	CC1(C)OC(=O)C(=Cc2ccccc2[N+](=O)[O-])C(=O)O1
Inactive	O=C(NCc1ccccc1)C1=CC2c3ccccc3C1c1ccccc12
Inactive	C#CCO[C@@](C)(C=C)CCC=C(C)C
Inactive	CCOP(=O)(NC(C)C)Oc1ccc(C)cc1Cl
Inactive	O=S(=O)(Nc1ccc(Oc2ccc(Cl)cc2O)c(Cl)c1)c1cccc2ccccc12
Inactive	c1ccc(-c2cc[nH]c3c4ccccc4nc2-3)cc1
Inactive	N[C@@H]1C(=O)N(c2ccc(Cl)cc2)[C@@H]1/C=C/c1ccccc1
Inactive	c1ccc(CNC[C@H]2C[C@@]3(c4ccccc4)CCN2C3)cc1
Inactive	CC/C=C\C/C=C\C/C=C\CCCC(=O)NCCc1ccc(O)cc1
Inactive	Nc1nc(Cl)ncc1-c1c[nH]c2cccc(O)c12
Inactive	CN1CC(=O)N2[C@H](c3ccc4c(c3)OCO4)c3[nH]c4ccccc4c3C[C@@H]2C1=O
Inactive	C/C(=C/c1ccccc1)S(=O)(=O)c1ccccc1
Inactive	O=C1Nc2ccccc2/C1=C\c1ccc(Cl)cc1
Inactive	CN(Cc1ccc(N(C)C)cc1)Cc1ccccc1CN
Inactive	CCCC1=C(O)C(C)(CCCCCCO[Si](C)(C)C(C)(C)C)SC1=O
Inactive	COc1cc(-c2ccc(C(=N)N)cc2)c(OC)cc1-c1ccc(C(=N)N)cc1
Inactive	O=C(Nc1cccc(O)c1)c1cccc(S(=O)(=O)Nc2cccc(O)c2)c1
Inactive	C=C1CC[C@@H]2O[C@@]2(C)CC[C@@H]2C(=C(C)C)C(=O)C[C@@]2(C)C[C@@H]1OC(C)=O
Inactive	CN(C)C(=O)C1C2c3ccccc3C(c3ccccc32)C1C(=O)O
Inactive	CO/C=C(/C(=O)OC)[C@@H](C)[C@H](O)/C=C/c1ccccc1
Inactive	CC(=O)Nc1ccc2oc(-c3cccc(F)c3)c(O)c(=O)c2c1
Inactive	O=C(NCCN1CCCC(F)(F)C1)c1cc(NCCCN2CCOCC2)nc2ccc(F)cc12
Inactive	CC(=O)O[C@H]1C[C@@H]2C(C)(C)C(O)C=C[C@@]2(C)[C@@H]2CC[C@]3(C)[C@@H](c4ccoc4)C(O)[C@@H]4O[C@@]43[C@@]12C
Inactive	NC(Cn1ccc(=O)c(O)c1)C(=O)O
Inactive	NC(=O)C1=CC2c3ccccc3C1c1ccccc12
Inactive	CCCCCCCCCCCCCCCCC1(CC)SC(O)=C(C)C1=O
Inactive	Cc1cc(N(Cc2ccccc2)c2ccc3ccccc3c2)n2ncnc2n1
Inactive	N#Cc1ccccc1CNc1ccc(Oc2ccc(Cl)cc2O)c(Cl)c1
Inactive	CC1(C)CC2=Nc3ccc(Cl)cc3S(=O)(=O)C2=C(O)C1
Inactive	O=S(SC1CCCCC1)C1CCCCC1
Inactive	CCCCCCCCCCCCCC(=O)NCCc1ccc(O)cc1
Inactive	COc1ccc(/C=C/C(=O)c2ccc(/C=C/c3ccc(O)c(OC)c3)cc2)cc1
Inactive	CN1CCN(c2cc(C(=O)NCCN3CCCC3)c3cc(F)ccc3n2)CC1
Inactive	O=C(C(=O)c1ccccc1C(=O)N1CCCCC1)c1ccc(Cl)cc1
Inactive	O=C(/C=C/c1ccc(Cl)cc1)c1ccc(O)cc1
Inactive	CN(CCc1ccccc1)CCC(O)(P(=O)(O)O)P(=O)(O)O
Inactive	COC(=O)/C=C/CNC(=O)CN1C(=O)[C@H](COC(=O)Nc2ccc(OC)cc2)N=C(c2ccccc2)c2ccccc21
Inactive	COC[C@H]1Cc2c(n(C)c3ccccc23)[C@@H]2CCCC(=O)N12
Inactive	O=S1C[C@@H]2[C@@H](OCc3ccccc3)[C@H](OCc3ccccc3)[C@@H](COCc3ccccc3)O[C@@H]2c2ccccc21
Inactive	Br/C=C/c1ccc2ccccc2n1
Inactive	Fc1ccccc1NCc1ccc2ccccc2n1
Inactive	Cn1c2nc3ccccc3c-2cc2c(C(F)(F)F)cccc21
Inactive	COc1ccc2c(=O)c(Cc3ccccc3)c(C)[nH]c2c1
Inactive	CN(C)C=NC(=O)C1C2c3ccccc3C(c3ccccc32)C1C(=O)N=CN(C)C
Inactive	Cc1ccc2cc(/C=C/C(=O)c3ccccn3)c(Cl)nc2c1
Inactive	COC1=CC(=O)C=C(OC)C1(O)CC(C)=O
Inactive	Cc1ccc(NS(=O)(=O)c2cc(Cl)sc2Cl)cc1
Inactive	Cc1cn([C@@H]2C[C@H](O)[C@@H](CNC(=O)Nc3ccc([N+](=O)[O-])cc3)O2)c(=O)[nH]c1=O
Inactive	COc1ccc(/C=C/c2ccc3ccccc3n2)c(OC)c1
Inactive	CC(C)CCNC(=O)[C@H](CC(C)C)NC=C1C(=O)Nc2ccccc21
Inactive	O=C(/C=C/c1ccc(C(F)(F)F)cc1)c1ccc(O)cc1
Inactive	COC(=O)c1nnn([C@@H]2C(=O)N(C3CCCCC3)[C@@H]2/C=C/c2ccccc2)c1C(=O)OC
Inactive	CC1=C(Br)C(=O)C(C(C)C)=C(Br)C1=O
Inactive	CCOc1ccc(C(=O)/C=C/c2ccc(N(C)C)cc2)cc1
Inactive	C=CCOc1cc2c(cc1OC)[C@H](C)[C@@H](c1ccc3c(c1)OCO3)O2
Inactive	Nc1ccc2oc(-c3cccc(F)c3)c(O)c(=O)c2c1
Inactive	CCCC[C@]1(OC)OOC(C)(C)C[C@@H]1C(=O)OC
Inactive	CCCCC[C@H]1OO[C@@H](CC(=O)OCC)[C@H](O)[C@@H]1O
Inactive	COC(=O)[C@@H]1c2ccoc2C[C@H]2[C@H]1[C@@H](OC(C)=O)[C@@H]1OC(=O)[C@]3(C)CCC[C@@]2(C)[C@@H]13
Inactive	Cc1ccc(/C(=N/NC(N)=S)c2cccc(C(F)(F)F)c2)cc1
Inactive	NC(=S)N/N=C(/C=C/c1ccccc1)c1cccc(C(F)(F)F)c1
Inactive	Cc1ccc(/C(=N/NC(N)=S)c2cc(Cl)cc(Cl)c2)cc1
Inactive	Cc1ccc(/C(=N/NC(N)=S)c2cc(C(F)(F)F)cc(C(F)(F)F)c2)cc1
Inactive	NC(=S)N/N=C(/CCc1ccccc1)c1cc(C(F)(F)F)cc(C(F)(F)F)c1
Inactive	NC(=S)N/N=C(\c1cc(Cl)cc(Cl)c1)c1cccs1
Inactive	OC1(Cc2ccc3ccccc3c2)c2ccccc2-c2nc3ccccc3n21
Inactive	Cc1cc(Nc2ccccc2Cl)n2ncnc2n1
Inactive	N#Cc1nc(NCc2cccc(-c3ccoc3)c2)c2ncn(CCCO)c2n1
Inactive	CC(=O)Nc1ccc(CNc2nc(C#N)nc3c2ncn3CCCO)cc1
Inactive	COC(=O)c1cccc(-c2cccc(CNc3nc(C#N)nc4c3ncn4CCCO)c2)c1
Inactive	N#Cc1nc(NCc2cccc(-c3cccs3)c2)c2ncn(CCCO)c2n1
Inactive	N#Cc1nc(NCc2ccc(-c3cccs3)cc2)c2ncn(CCCO)c2n1
Inactive	N#Cc1nc(NCc2cccc(-c3cc4ccccc4n3S(=O)(=O)c3ccccc3)c2)c2ncn(CCCO)c2n1
Inactive	N#Cc1nc(NCc2ccc(Cl)cc2)c2c(n1)N(CCCCO)CN2
Inactive	COc1ccc(CNc2nc(C#N)nc3c2NCN3C2CCCC2)cc1
Inactive	CCCCN1CNc2c(NCc3ccccc3)nc(C#N)nc21
Inactive	CC(Nc1nc(C#N)nc2c1NCN2C1CCCC1)c1ccccc1
Inactive	Cc1cccc(CNc2nc(C#N)nc3c2NCN3C2CCCC2)c1
Inactive	N#Cc1nc(NCc2ccc(Cl)cc2)c2c(n1)N(C1CCCC1)CN2
Inactive	COc1ccc(CN2CNc3c(NCc4ccc(Cl)cc4)nc(C#N)nc32)cc1
Inactive	CCCCN1CNc2c(NCc3ccc(Br)cc3)nc(C#N)nc21
Inactive	N#Cc1nc(NCc2ccccc2)c2c(n1)N(Cc1cccc(C(F)(F)F)c1)CN2
Inactive	CCCCN1CNc2c(NCc3ccc(Cl)c(Cl)c3)nc(C#N)nc21
Inactive	N#Cc1nc(NCc2ccc(Cl)c(Cl)c2)c2c(n1)N(CC(O)CO)CN2
Inactive	N#Cc1nc(NCc2ccc(Cl)c(Cl)c2)c2c(n1)N(CCCC(=O)O)CN2
Inactive	COc1ccc(/C=C/C(=O)c2ccc(/C=C/c3ccccc3)cc2)cc1OC
Inactive	Nc1ccccc1-c1c[nH]c2c3ccccc3nc-2c1
Inactive	CC(=O)C1=NN(c2ccccc2)[C@@H]2N1c1ccccc1N1C(C(C)=O)=NN(c3ccccc3)[C@@]21C
Inactive	COc1cc(NC(C)CCCNC(=O)c2c(C)[n+]([O-])c3ccccc3[n+]2[O-])c2ncccc2c1
Inactive	CC(=O)OC/C=C(\C)CC[C@H]1[C@]2(C)CCCC(C)(C)[C@H]2CC[C@]1(C)O
Inactive	O=C(NCc1ccc(-n2cccn2)cc1)[C@H]1CNC[C@@H]1c1ccc(C(F)(F)F)nc1
Inactive	Cc1cn([C@@H]2C[C@H](O)[C@@H](CNC(=O)Nc3ccc(N4CCN(C)CC4)cc3)O2)c(=O)[nH]c1=O
Inactive	Cn1c2nc3ccc(Cl)cc3c-2cc2ccccc21
Inactive	CCCCCCCCCCCCCCCC(O)(P(=O)(O)O)P(=O)(O)O
Inactive	COc1cc(NC(C)CCCNC(=O)c2c(C)[n+]([O-])c3ccc(OC)cc3[n+]2[O-])c2ncccc2c1
Inactive	CNc1cc(=O)[nH]c(=O)n1[C@H]1O[C@@H](CO)[C@H](O)[C@@H]1O
Inactive	CCOC(=O)/C=C\C(=O)N[C@@H](Cc1ccccc1)C(=O)N[C@@H](C)C(=O)N[C@@H](CC(C)C)C(=O)OCc1ccccc1
Inactive	CCOc1ccc(C(=O)/C=C/c2ccc(F)cc2F)cc1
Inactive	Cc1nc(Oc2ccc(Cl)cc2)c2ccccc2n1
Inactive	N#CCN(C(=O)OCc1ccccc1)C1CCNCC1
Inactive	O=C(C1=NN(c2ccccc2)C2C3N(c4ccccc4)N=C(C(=O)c4ccccc4)N3c3ccccc3N12)c1ccccc1
Inactive	C[n+]1c2ccccc2c(Cl)c2[nH]c3cc(Cl)ccc3c21
Inactive	CCOC(C(=O)Nc1cnc2ccccc2c1)c1ccc(Cl)cc1Cl
Inactive	CCc1nnc(NC(=O)CSc2nnc(-c3cc4ccccc4cc3O)n2CCOC)s1
Inactive	Cc1nc2ccccc2cc1N1CCCC1C
Inactive	CCN(CC)CC(CN(CC)CC)NCc1ccccc1
Inactive	CC(C)CCNC(=O)CNC=C1C(=O)Nc2ccccc21
Inactive	O=C[C@H](CCc1ccccc1)n1cccc(NC(=O)OCc2ccccc2)c1=O
Inactive	C[C@H]1[C@H](OCCO[C@H]2O[C@@H]3O[C@@]4(C)CC[C@H]5[C@H](C)CC[C@@H]([C@H]2C)[C@@]35OO4)O[C@@H]2O[C@@]3(C)CC[C@H]4[C@H](C)CC[C@@H]1[C@@]24OO3
Inactive	CC[C@@H]1OC(=O)[C@@H](C)[C@H](O[C@@H]2C[C@](C)(OC)[C@H](O)[C@@H](C)O2)[C@@H](C)[C@H](O[C@H]2O[C@@H](C)C[C@@H](N(C)C)[C@@H]2O)[C@@](C)(O)C[C@H](C)C(=O)[C@@H](C)[C@H](O)[C@@]1(C)O
Inactive	CC(=O)N(C/C=C/P(=O)(O)O)OCc1ccc2ccccc2c1
Inactive	C=C(C)Cn1cc(-n2ccc3cc(Cl)ccc32)c(=O)c2ccccc21
Inactive	c1ccc(C2CNCCNCCNCCN2)cc1
Inactive	O=C(OCc1cc(O)c2c(c1)C(=O)c1cccc(O)c1C2=O)c1ccc(O)cc1
Inactive	CCOC(=O)COc1cc(-c2cc(=O)c3c(O)cc(OCC(=O)N4CCN(C)CC4)cc3o2)ccc1OC
Inactive	COc1ccc(-c2cc(=O)oc3cc(OC)c(OC)c(OC)c23)cc1OC
Inactive	COc1cc(NC(C)CCCNC(=O)C(F)(F)c2ccccc2NC(C)=O)c2ncccc2c1
Inactive	N#C[C@H](Cc1ccc(NC(=N)N)cc1)NC(=O)OCc1ccccc1
Inactive	CCCN[C@H](c1cccc(OC)c1)[C@@H](CO)Oc1ccccc1
Inactive	Clc1ccc2c(N3CC3)ccnc2c1
Inactive	CC1=C2CC3=C(C)[C@H]4C[C@H]4[C@]3(C)C[C@@H]2OC1=O
Inactive	O=c1cc(-c2ccc(Br)cc2)oc2ccccc12
Inactive	O=Cc1ccc(-c2ccc(-c3cc(=O)c4ccccc4o3)cc2)cc1
Inactive	O=c1cc(-c2ccc(-c3ccccc3)cc2)oc2ccccc12
Inactive	O=c1cc(-c2ccc(Oc3ccc(Cl)cc3)cc2)oc2ccc(Cl)cc12
Inactive	COc1ccc(CN2CC2Cn2cc(-c3ccccc3)nn2)cc1
Inactive	CCNCC(Cn1cc(-c2ccccc2)nn1)NCc1ccccc1
Inactive	CCNCC(Cn1cc(-c2ccccc2)nn1)NCc1ccc(Cl)cc1
Inactive	O=C1N[C@@H](Cc2c[nH]c3ccccc23)C(=O)N2[C@H](c3ccc4c(c3)OCO4)c3[nH]c4ccccc4c3C[C@H]12
Inactive	CCOP(=S)(NC1CCCC1)Oc1cccc2cccnc12
Inactive	O=C(CN[C@@H](Cc1c[nH]c2ccccc12)C(=O)O)NC1CCCCC1
Inactive	CCOP(=O)(NC(C)C)Oc1cc(C)c([N+](=O)[O-])cn1
Inactive	N#Cc1ccc(S(=O)(=O)NCC2(O)CCOc3ccccc32)cc1
Inactive	CC(C)C[C@H](NC(=O)c1ccc(-c2ccccc2)cc1)C(=O)NC1(C#N)CCS(=O)(=O)CC1
Inactive	COc1cccc2c1OCCC2(O)CNS(=O)(=O)c1ccc(Br)s1
Inactive	CC(CCc1ccccc1)NC(=O)CSc1nc2sc3c(c2c(=O)n1CCc1ccccc1)CC(C(C)C)OC3
Inactive	C=C1[C@H]2C[C@H]2[C@@]2(C)[C@H]1[C@@H](OC(C)=O)C1=C(C)C(=O)O[C@@]13C1=C4[C@@](C)(C(=O)[C@@]5(O)OC(=O)C(C)=C15)[C@@H]1C[C@@H]1[C@@]4(O)C[C@H]32
Inactive	CCCCCCn1cc[n+](CC(O)(P(=O)([O-])O)P(=O)(O)O)c1
Inactive	COc1ccc([C@H](C(=O)NC2CCCC2)N(C(=O)c2snc(C(N)=O)c2N)c2ccc(OC)cc2)cc1
Inactive	COC(=O)/C(C)=C1\C(=O)[C@@H](O)[C@@]2(C)C3=C1[C@@]14OC(=O)C5=C1C[C@@H]1[C@@](O)(COC(=O)/C(C)=C/COC(=O)CCC(=O)OC5)[C@@H]5C[C@@H]5[C@@]1(C)[C@H]4C[C@@]3(O)[C@@H]1C[C@@H]12
Inactive	CC(=O)OC(C)(C)CCC(=O)[C@@](C)(O)[C@@H]1[C@@H](O)C[C@]2(C)[C@H]3CC=C4[C@@H](C[C@@H](O[C@H]5O[C@@H](CO)[C@H](O)[C@@H](O)[C@@H]5O)[C@@H](O)C4(C)C)[C@@]3(C)CC[C@@]12C
Inactive	c1ccc(NC2=NCCN2)cc1
Inactive	COC1=CC(c2cccs2)=N/C1=C\c1[nH]c(C)cc1C
Inactive	CC1(C)CC[C@]2(C(=O)O)CC[C@]3(C)C(=CC[C@@H]4[C@@]5(C)CC[C@H](O)C(C)(C)[C@@H]5CC[C@]43C)[C@@H]2C1
Inactive	CC(=O)OCc1nc(CCC(=O)CSCCCc2ccccc2)sc1CCc1ccccc1
Inactive	O=C(/C=C/c1cccc2ccccc12)c1ccc(O)cc1O
Inactive	O=S(=O)(Nc1cccc(C(F)(F)F)c1)c1cc(Cl)c(Cl)cc1Cl
Inactive	CCNC(=O)C1CC(N)CN1Cc1cc(C)n(-c2ccccc2Cl)c1C
Inactive	COc1c(O)cc(O)c2c(=O)c3cccc(O)c3n(C)c12
Inactive	C=C[C@@]1(C)CCC2=C(CC[C@H]3C(C)(C)[C@@H](O)CC[C@]23C)C1
Inactive	O=C1[C@@H](n2cc(-c3ccccc3)nn2)[C@@H](/C=C/c2ccccc2)N1c1ccccc1
Inactive	Oc1ccc(Nc2cc(C(F)(F)F)nc3c(C(F)(F)F)cccc23)cc1
Inactive	CCCCCNC(=O)CNC(=O)[C@@H](O)C(C)(C)CO
Inactive	Cc1cccc(CC(O)(P(=O)(O)O)P(=O)(O)O)c1
Inactive	C/C=C/C/C(C)=C\[C@H]1C/C=C/C=C/C[C@H](C)/C=C(\C)[C@@H](OC)C/C=C/[C@@H](O)CC(=O)O1
Inactive	COc1c2c(cc3c1c(=O)c1cccc(OC)c1n3C)OCO2
Inactive	COc1cc(CCCOC(=O)CCCc2ccc(N(CCCl)CCCl)cc2)cc2cc(-c3ccc4c(c3)OCO4)oc12
Inactive	CCC1=C(C)C(=O)C2(Cc3c(O)c(CC=C(C)C)c(O)c(C(C)=O)c3O2)O1
Inactive	C=C1[C@@]23CC(=O)C[C@@H](c4ccoc4)[C@]2(C)C[C@@H](OC(C)=O)[C@]1(O)[C@@]1(C)[C@@H](O3)[C@@H](OC(=O)[C@H](C)CC)[C@H](O)C(C)(C)[C@@H]1CC(=O)OC
Inactive	CC(CCNCc1ccc(Cl)cc1)COc1cccc2ncccc12
Inactive	CC(C)=CCCC1(C)C=Cc2c3c(c4ccccc4c2O1)OC(C)(CCC=C(C)C)C=C3
Inactive	Cn1c(C2(c3ncnc4sccc34)CC2)nc2ccccc21
Inactive	C[C@]12CC[C@]3(C1)[C@H](CC2=O)C[C@@H](OC(=O)c1ccccc1)[C@H]1[C@@](CO)(C(=O)O)CCC[C@@]13C
Inactive	CNC(=C[N+](=O)[O-])NCCSCc1ccc(CN(C)C)o1
Inactive	NC(N)=Nc1nc(CSCC/C(N)=N/S(N)(=O)=O)cs1
Inactive	N[C@H](CCc1ccccc1)P(=O)(O)C[C@@H](Cc1ccc(O)cc1)C(=O)O
Inactive	COc1cc(-c2cc(=O)oc3cc(OC)c(OC)cc23)ccc1O
Inactive	O=C1C(Cl)=C(Cl)C(=O)C(Cl)=C1Cl
Inactive	Cc1oc(=O)c(Cc2c(O)c(C)c(C)oc2=O)c(O)c1C
Inactive	CO/C=C(/C(=O)OC)[C@H](C)[C@H](/C=C/c1ccc2c(c1)OC(C)(C)[C@@H](O)CO2)OC
Inactive	COc1cc(-c2oc3cc(OC)c(OC)c(O)c3c(=O)c2OC)ccc1O
Inactive	COc1cnc(C)c2[nH]c3ccccc3c12
Inactive	O=C(Cc1cccc(C(F)(F)F)c1)NCC12CC(CN1Cc1ccccc1)C2
Inactive	COC(=O)/C(COC(=O)Cc1ccccc1)=C(/C)[C@H](/C=C/c1ccc(Cl)c(OC)c1)OC
Inactive	COC(=O)c1cc(-c2ccc3c(c2)O[C@]2(CO3)O[C@@H](C=C(C)C)OC2(C)C)cc(OC)c1C
Inactive	O=C(NCCCc1ccccc1)c1cnc(SCCN2CCOCC2)[nH]c1=O
Inactive	CCCCCn1cc[n+](CC(P(=O)([O-])O)P(=O)(O)O)c1
Inactive	CC(=O)NC[C@H](NC(=O)/C=C/C(=O)NCC(=O)NCC(=O)N[C@@H](Cc1ccccc1)C(=O)O)C(=O)N[C@H](C(=O)N[C@@H](C)C(=O)N[C@H](C(N)=O)C(C)C)C1CCCCC1
Inactive	CN(Cc1ccccc1)CC(O)CCl
Inactive	C=C(C)[C@@H](O)[C@H](O)C[C@@H](C)[C@H]1CC[C@@]2(C)[C@@H]3[C@@H](O)C=C4[C@@H](CC[C@H](O)[C@]4(C)CO)[C@]3(C)CC[C@]12C
Inactive	Clc1cccc(Cl)c1Nc1nc(C(Cl)(Cl)Cl)nc2ccccc12
Inactive	CC1(C)N=C(N)N=C(N)N1OCCNS(=O)(=O)c1ccccc1
Inactive	CC(=O)O[C@@H]1C[C@H]2C(C)(C)C(O)CC[C@]2(C)[C@H]2CC[C@@]3(C)[C@H](c4ccoc4)C(O)[C@H]4O[C@]43[C@@]21C
Inactive	COc1cc(NC(C)CCCNC(=O)NNC(=O)/C=C/c2ccccc2F)c2ncccc2c1
Inactive	O=C(O[C@@H]1Cc2c(O)cc(O)cc2O[C@@H]1c1ccc(O)c(O)c1)c1cc(O)c(O)c(O)c1
Inactive	Cc1ccc(N(SC(Cl)(Cl)Cl)S(=O)(=O)c2cc(Cl)sc2Cl)cc1
Inactive	CC1=CC[C@@H]([C@@H](C)[C@H]2CC[C@@]3(C)C4=C(CC[C@]23C)[C@@]2(CO)CC[C@H](O)C(C)(C)[C@@H]2CC4)OC1=O
Inactive	NC(CCCCc1ccccc1)P(=O)(O)O
Inactive	O=P(O)(O)C(O)(Cc1cccc(Br)c1)P(=O)(O)O
Inactive	CC[N+](CC)(CC)CC
Inactive	CCC/C=C\C[C@@H]1c2nc(N)nc3c2[C@H](CC3)C[C@@H]1C
Inactive	Cc1cc(Br)cc(C)c1Oc1nc(N)nc(Nc2ccc(C#N)cc2)n1
Inactive	COc1cc(NC(C)CCCNC(=O)NNC(=O)/C=C/c2ccc3c(c2)OCO3)c2ncccc2c1
Inactive	O=C(CN1C(=O)c2ccccc2C1=O)N[C@@H](Cc1ccccc1)[C@H](O)CN1CCN(C[C@H](O)[C@@H](Cc2ccccc2)NC(=O)CN2C(=O)c3ccccc3C2=O)CC1
Inactive	COc1cc(C=C2C(=O)OC(C)(C)OC2=O)cc(OC)c1OC
Inactive	Cc1[nH]c2cc(Cl)ccc2c(=O)c1-c1ccccc1
Inactive	CCCCCCCC/C=C/c1c(C)cc(C)nc1C
Inactive	CCCCCCCCCCc1c(C)cc(C)nc1C
Inactive	CCCCCCCC/C=C\c1c(C)nc(C)c(/C=C\CCCCCCCC)c1C
Inactive	CCCCCCCCCCc1c(C)nc(C)c(CCCCCCCCCC)c1C
Inactive	CCCCCCCC/C=C\c1c(CCCOC)nc(C)c(/C=C/CCCCCCCC)c1C
Inactive	O=C1C(=O)N(CCCCBr)c2ccc(I)cc21
Inactive	[N-]=[N+]=Nc1ccnc2cc(Cl)ccc12
Inactive	C[C@@]12CCO[C@@H]1OO[C@@H](c1ccccc1)C2
Inactive	Cn1nc(Cc2ccccc2)c2ccccc2c1=O
Inactive	COc1cc(OC)c(OC)cc1/C=C/C(=O)c1ccc(Cl)c(Cl)c1
Inactive	COc1ccc(C(Sc2ccc(C)cc2)c2ccccn2)cc1
Inactive	O=C(NCc1ccncc1)c1ccc(-c2cnn(Cc3ccccc3)c2)nc1
[truncated: 1,025 more rows]
