# Supplementary material for: Development and experimental validation of a machine learning model for the prediction of new antimalarials
Source: BMC Chem. 2025 Jan 30;19(1):28. doi: 10.1186/s13065-025-01395-4 (PMC11783816; doi:10.1186/s13065-025-01395-4)
Supplement: Supplementary file 4 — Supplementary Material 4 [file 13065_2025_1395_MOESM4_ESM.csv]

Category	Molecule (RDKit Mol) (Canonical)
Active	C1CCCC2(CCC1)OOCCCOO2
Active	CCOC(=O)c1[nH]cc(Cc2ccc(C#N)nc2)c1C
Active	O=C(O)C[C@H]1CCCCC12OOC1(CCCC[C@H]1CC(=O)O)OO2
Active	N/C(CC(O)c1cccc2ccccc12)=N\N=C\c1ccc(F)cc1
Active	Brc1c2nc(c(-c3ccccc3)c3ccc([nH]3)c(Br)c3nc(c(-c4ccccc4)c4ccc1[nH]4)C=C3)C=C2
Active	CN(C)Cc1ccn2c(-c3ccnc(Nc4ccc(N5CCNCC5)cc4)n3)c(C3CC3)nc2c1
Active	NC12CC3CC(C1)CC(SSC14CC5CC(CC(N)(C5)C1)C4)(C3)C2
Active	CC(=O)Nc1nc(C)c(-c2csc(Nc3ccc(C)cc3)n2)s1
Active	COc1ccc2cc1Oc1ccc(cc1)C[C@H]1c3c(cc(OC)c(O)c3Oc3cc4c(cc3OC)CCN[C@H]4C2)CCN1C
Active	Cc1cc(Nc2ccccc2)nc(NCc2ccc3c(c2)OCO3)n1
Active	CC(C)(C)C(=O)Nc1cccc2c1[nH]c1c(C3=C[C@]4(O)CC/C=C\CCCCN5CC[C@H]3[C@@]3(C[C@H]6/C=C\CCCCN6[C@@H]34)C5)nccc12
Active	Clc1ccc2c(NCCNCc3ccc4ccccc4c3)ccnc2c1
Active	COc1cc(OC)nc(C(Sc2ccc(NC(=O)c3cccs3)cc2)c2ccccc2)n1
Active	Clc1ccc2nc(/C=C/c3ccncc3)cc(NCCCCn3cc(CN4CCOCC4)nn3)c2c1
Active	Cc1cc(C)n(C2CN(CC(O)c3cc(F)ccc3F)C2)n1
Active	N#Cc1c(C(F)(F)F)cc(NCc2cccc(F)c2)n2c1nc1cc(Cl)c(Cl)cc12
Active	COc1ccc2nc(NCCCN(C)CCCNc3nc4ccc(OC)cc4n4cccc34)c3cccn3c2c1
Active	O=c1c2ccccc2[nH]c2ccc(F)cc12
Active	COC(=O)[C@@H]1C[C@@H](NC(=O)c2ccc(OC)cc2OC)CN1Cc1ccc(C)cc1C
Active	O=C1[C@@H]2CCCN2C(=O)C(c2ccc(Oc3ccccc3)cc2)N1CCc1ccccn1
Active	CN(C)c1ccc(CNC(=O)[C@H]2CNC[C@@H]2c2ccc(C(F)(F)F)cc2)cc1
Active	O=[N+]([O-])c1ccc(S(=O)(=O)N2CCN(C(=S)NCC3CCCO3)CC2)cc1
Active	COc1cc2[nH]c(C)c(-c3ccc(C(=O)O)cc3)c(=O)c2cc1Cl
Active	CCCC[P+](CCCC)(CCCC)CCCCCCCCCCN1C(=O)c2ccccc2C1=O
Active	CC1OCCC1CN(NC(=O)c1ccc(CN2CCN(C)CC2)cc1)c1nc(C#N)ncc1Br
Active	O=C(CC12CC3CC(CC(C3)C1)C2)NCCCNc1ccnc2cc(Cl)ccc12
Active	CCN(CCNC(=O)c1c(F)c(F)c(F)c(F)c1F)CCNc1ccnc2cc(Cl)ccc12
Active	CC(C)c1cccc(C(C)C)c1NC(=O)N(Cc1ccccc1)C(C)c1nc2ccccc2c(=O)n1-c1ccc(Br)cc1
Active	CCC1CC2CCC(O2)C(C)C(=O)OC(C)CC2CCC(O2)C(C)C(=O)OC(CC)CC2CCC(O2)C(C)C(=O)OC(C)CC2CCC(O2)C(C)C(=O)O1
Active	CC(C)CN1C(=O)c2ccccc2C(C(=O)Nc2cccc(C#N)c2)C1c1cccs1
Active	Clc1ccc2c(Nc3ccc(C4=NCCO4)cc3)ccnc2c1
Active	CCCN(CCC)C1=CC(=O)C(C(C)(C)C)=CC1=O
Active	CC1N=C(N)N=C(N)N1c1ccc(Br)cc1
Active	N#Cc1c2c(c(N3CCN(CCO)CC3)n3c1nc1ccccc13)CCC2
Active	CC(C)C[C@H](NC(=O)[C@H](Cc1ccccc1)NC(=O)OCc1ccccc1)C(=O)N[C@H](C=O)Cc1ccccc1
Active	Cc1cc(C)n(-c2cc(NN=Cc3cc(Br)ccc3O)nc(C)n2)n1
Active	CC(Oc1ccccc1Cl)C(=O)Nc1cc(C(F)(F)F)ccc1-n1cncn1
Active	O=C(c1ccc(Cn2cncn2)cc1)N(O)CCC(c1ccc(Cl)c(Cl)c1)P(=O)(O)O
Active	CC(C)S(=O)(=O)NC(=O)c1cnc(Oc2ccc3c(c2)B(O)OC3)cn1
Active	CC[C@@H](C)[C@H]1OC(=O)[C@@H](C)N(C)C(=O)[C@@H]([C@@H](C)CC)NC(=O)CN(C)C(=O)[C@H](Cc2ccccc2)N(C)C(=O)[C@@H](C)NC(=O)[C@H]([C@H](C)CC)OC(=O)/C(C)=C/C[C@@H](O)[C@H]1C
Active	N/C(CC(O)c1cccc2ccccc12)=N\N=C\c1ccc(Cl)c(Cl)c1
Active	Cc1cc(Nc2ccc3ccccc3c2)n2ccnc2n1
Active	O=C(CS(=O)(=O)c1ccc(C(F)(F)F)cn1)NNS(=O)(=O)c1ccc(Cl)cc1
Active	COc1ccc2nc3cc(Cl)ccc3c(NCCCCN)c2c1
Active	CCCCNC(=O)NC(Cc1c[nH]c2ccccc12)C(=O)NC1CCCCC1
Active	CC(c1nc2ccccc2c(=O)n1C)N1CCN(C(=O)C(C)(C)C)CC1
Active	CN1/C(=C/C=C/c2oc3ccccc3[n+]2C)Oc2ccccc21
Active	Clc1ccc2c(Nc3ccc(Cl)c(CN4CCN(c5ccccn5)CC4)c3)ccnc2c1
Active	CCOc1ccc(-n2c(=S)sc3c(=O)n(-c4ccc(C)cc4)c(SCC(=O)Nc4cc(OC)ccc4OC)nc32)cc1
Active	O=S(=O)(c1cccc(-c2ccc3nccc(-c4ccncc4)c3n2)c1)N1CC[C@H](O)C1
Active	CCCC(=O)Oc1ccccc1-c1nc2ccccn2c1NC(C)(C)CC(C)(C)C
Active	CCN(CC)CCOc1c2ccc(Cl)cc2nc2c3ccccc3n(CCN(CC)CC)c12
Active	O=S(=O)(NCC1(O)CCOc2ccccc21)c1ccc(Br)s1
Active	CC1(CC2C3CC4CC(C3)CC2C4)C[C@]2(C)CCO[C@@H]2OO1
Active	O=C(NCCCNCCCCCCCNCCCNC(=O)NC(c1ccccc1)c1ccccc1)NC(c1ccccc1)c1ccccc1
Active	CN(c1ncnc2sc3c(c12)CCCC3)C1CCCCC1
Active	CCOC(=O)C1=C(C)NC2=C(C(=O)CC(C)(C)C2)C1c1ccc(Cl)cc1Cl
Active	Fc1ccc(-c2nc3c(N4CCN5CCC4CC5)nccc3[nH]2)cc1F
Active	COc1ccc2c(=O)c3c([nH]c2c1)CCCCCC3
Active	CCN1C(=Cc2sc3ccccc3[n+]2CC)[Se]c2ccccc21
Active	CCC1(C)CC(CCNCc2ccccc2O)(c2ccccc2OC)CCO1
Active	CCCCCCCCC(=O)Nc1c(C)cccc1C
Active	CC(=O)N1c2ccccc2NC2=C(C(=O)CCC2)C1c1ccc([N+](=O)[O-])cc1
Active	CSc1ccc(Cl)c(Cl)c1
Active	O=C(Nc1ccc(C2=NCCN2)cc1)c1cccc2c(C(=O)Nc3ccc(C4=NCCN4)cc3)cccc12
Active	O=C1C(O)c2cc(Cl)ccc2N1CCn1cc(COc2ccc(CNNc3ccnc4cc(Cl)ccc34)cc2)nn1
Active	N#Cc1ccc(-c2cnc(N)c(-c3ccc(N)nc3)n2)cc1
Active	COc1cc2nc(Nc3ccc(NC(=O)CCCCCCC(=O)NO)cc3)nc(NC3CCN(Cc4ccc(F)cc4)CC3)c2cc1OC
Active	COc1ccc(C2CC(c3ccc(O)cc3)=NN2C(=O)c2cccnc2)cc1
Active	COc1ccc(C2CC(=O)C3=C(C2)NC(C)=C(C(=O)OC2CCCC2)C3c2ccc(Cl)cc2)cc1
Active	Oc1c(Cl)cccc1N1CCCCCCC1
Active	COc1ccc(C2(OC)C=CC3(CCCCC3)OO2)cc1
Active	O=C(CN1CCCCC1)OC1CC2(N3CCCCC3)CC(c3ccccc3)C1C(c1ccccc1)C2
Active	Cc1cc(C)n2nc(C(=O)Nc3cc(C(F)(F)F)ccc3N3CCOCC3)nc2n1
Active	O=C(NCc1cccs1)c1ccc(OC2CCN(CC3CCCCC3)CC2)c(Cl)c1
Active	CC(C)CN1C(=O)c2ccccc2[C@H](C(=O)Nc2cccnc2)[C@H]1c1cccs1
Active	Cc1c(-c2ccc(-c3ccc(C(F)(F)F)cc3)nc2)[nH]c2ccccc2c1=O
Active	CN(C)CC(C)(C)CNc1c2ccccc2[n+](C)c2c1[nH]c1ccccc12
Active	CCCCCC(=O)Oc1ccccc1-c1nc2cc(C)ccn2c1NC(C)(C)CC(C)(C)C
Active	Oc1ccccc1/C=N\c1ccc(-c2nc3cc(-c4ccc5[nH]c(-c6ccc(/N=C\c7ccccc7O)cc6)nc5c4)ccc3[nH]2)cc1
Active	c1cc(OCCOc2ccc(C[N+]34CCC(CC3)CC4)cc2)ccc1C[N+]12CCC(CC1)CC2
Active	Cn1cc2c3cc(F)ccc3nc-2c2cc(Cl)ccc21
Active	CC(C)(C)c1ccc2ncn(CC(=O)C[C@H]3NCCC[C@@H]3O)c(=O)c2c1
Active	CCCC/C(Nc1ccc(CN2CCCCC2)cc1)=C1/C(=O)Nc2ccc(NS(=O)(=O)CC)cc21
Active	CN(CCCNc1ccnc2cc(Cl)ccc12)C(=O)c1ccc(Cl)c([N+](=O)[O-])c1
Active	COc1ccc2nc3cc(Cl)ccc3c(NCCCCCCCCCCCCNc3c4ccc(Cl)cc4nc4ccc(OC)cc34)c2c1
Active	Cc1cc(Nc2cccc(Cl)c2)nc(NCc2ccccc2)n1
Active	COc1ccc(CN(C)Cc2ccccc2CNc2ccnc3cc(Cl)ccc23)cc1
Active	CS(=O)(=O)Nc1ccc(Nc2c3ccc(N)cc3nc3cc(N)ccc23)cc1
Active	Cc1nc(NCCNc2ccnc3cc(Cl)ccc23)nc(-c2ccccc2[N+](=O)[O-])c1C(=O)OC(C)C
Active	C[n+]1c2ccc(Br)cc2cc2[nH]c3ccc(Br)cc3c21
Active	O=c1c2c([nH]c3ccc(-c4ccc(C(F)(F)F)cc4)cc13)CCSC2
Active	FC(F)(F)c1cccc(-c2nc3cnc(Nc4ccncc4)cc3[nH]2)c1
Active	CN1CCN(c2cc3c(cc2Cl)CCN3C(=O)Nc2cc(OC(F)(F)F)cc(-c3cccnc3)c2)CC1
Active	O=C(/C=C/c1ccc(-c2ccc([N+](=O)[O-])cc2)o1)Nc1ccc(NC(=O)CCc2ccc(Br)cc2)c(C(=O)c2ccccc2)c1
Active	Cc1cccc(C)c1Oc1nc(NCCCNc2nc(Nc3ccc(C#N)cc3)nc(Oc3c(C)cccc3C)n2)nc(Nc2ccc(C#N)cc2)n1
Active	Cn1cc(-c2ccc(Cl)cc2)c(C(c2ccc(Cl)cc2Cl)n2ccnc2)c1
Active	O=C1Nc2c(Cl)cccc2C1=CNCCCNc1ccnc2cc(Cl)ccc12
Active	O=C(NCCCNc1nc2ccccc2[nH]1)c1ccc(Cl)c(Cl)c1
Active	CC(=O)OCC(=O)[C@]1(O)CCC2C3CCC4=CC(=O)CC[C@@]4(C)C3[C@H](O)C[C@]21C
Active	CCCCCCCC(=O)N1CCN(C(=O)C(NC(=O)Nc2ccc(Cl)cc2Cl)C(C)CC)CC1
Active	Cc1nc(C)c(-c2ccc(Oc3ccc(OC(F)(F)F)cc3)cc2)c(OC(=O)CCCCCCC(=O)Oc2cc(Cl)ccc2Oc2ccc(Cl)cc2Cl)c1Cl
Active	CN[C@@H]1C[C@H]2O[C@@](C)([C@@H]1OC)n1c3ccccc3c3c4c(c5c6ccccc6n2c5c31)C(=O)NC4
Active	CN(C)CCCNc1ncnc2c1[nH]c1ccc(F)cc12
Active	O=C(CC12CC3CC(CC(C3)C1)C2)NCCNc1ccnc2cc(Cl)ccc12
Active	Nc1ccc(C2=[N+]([O-])c3ccccc3C2=O)cc1
Active	Cc1nc(Nc2ccc(OC(F)(F)F)cc2)cc(Nc2nccn2-c2cccc(C(=O)NCCN3CCCC3)c2)n1
Active	CCOC(=O)c1c(-c2ccc3c(c2)OCO3)[nH]c2cc(OC)c(Cl)cc2c1=O
Active	Clc1ccc2c(Nc3ccc(Nc4nc(Cl)nc(N5CCNCC5)n4)cc3)ccnc2c1
Active	O=S(=O)(NCCCN1CCN(CCCNc2ccnc3cc(Cl)ccc23)CC1)c1ccccc1
Active	CCCCc1cc2c(=O)c(-c3ccc(Oc4ccc(OC(F)(F)F)cc4)cc3C)c(C)[nH]c2cc1OCCOc1ccccc1
Active	Nc1c(C(=O)Nc2ccc(C3=NCCN3)cc2)cccc1C(=O)Nc1ccc(C2=NCCN2)cc1
Active	Clc1ccc(C(c2ccc(CN3CCCC3)cc2)(c2nccs2)n2ccnc2)cc1
Active	CCN(CC)CCNc1cc(Cl)cc2nc3c4cc(Cl)ccc4n(CCN4CCOCC4)c3cc12
Active	O=C(NCC1CCCO1)c1cnc(NCCCn2ccnc2)nc1NCCc1ccccc1
Active	Cc1cn([C@H]2C[C@H](n3cc(CO[C@H]4O[C@@H]5O[C@@]6(C)CC[C@H]7[C@H](C)CC[C@@H]([C@H]4C)[C@@]57OO6)nn3)[C@@H](CO)O2)c(=O)[nH]c1=O
Active	C[n+]1cccc(CNC2=C(Cl)C(=O)c3ccccc3C2=O)c1
Active	COc1cc2nc(NCc3cccnc3)n3nc(-c4ccccc4)nc3c2cc1OC
Active	CC(C)(C)C(=O)NCCCN1CCN(CCCNc2ccnc3cc(Cl)ccc23)CC1
Active	CC[C@@]1(O)C[C@@H]2CN(CCc3c([nH]c4ccccc34)[C@](C(=O)OC)(c3cc4c(cc3OC)N(C=O)[C@@H]3[C@](O)(C(=O)OC)[C@@H](OC(C)=O)[C@@]5(CC)C=CCN6CC[C@@]43[C@H]65)C2)C1
Active	O=C(O)c1ccc2c(c1)N=CN(C1CCCCC1)C2
Active	Cc1ccc2c(c1)C=C/C(=C\c1cccc[n+]1C)N2C
Active	c1ccc2c(NCCc3c[nH]c4ccccc34)c3ccccc3nc2c1
Active	CCCCCCCCCC(=O)N(C)CCCNc1ccnc2cc(Cl)ccc12
Active	C[C@@H]1CN(c2ccc(Nc3nc4cnc(Nc5ccc(F)c(C(F)(F)F)c5)cc4[nH]3)nc2)C[C@H](C)O1
Active	CCOC(=O)c1c(-c2cc(F)cc(OC)c2)[nH]c2cc(OC)c(F)cc2c1=O
Active	COc1ccc2c(c1)C(=O)C(c1cccnc1)=[N+]2[O-]
Active	COc1cc2nc(N3CCCCC3)nc(Nc3ccccc3)c2cc1OC
Active	Fc1cccc(Nc2nc(NCC3CCCO3)c3ccccc3n2)c1
Active	COc1ccc2cc1Oc1ccc(cc1)C[C@H]1NCCc3cc(OC)c(cc31)Oc1c(O)c(OC)cc3c1[C@H](C2)N(C)CC3
Active	CN1CCN(Nc2ccnc3cc4ccccc4cc23)CC1
Active	COc1cccc(-c2ccc(O)c(CN3CCCCC3)c2)n1
Active	O=C(NCCc1ccccc1)c1cnc(NCCCN2CCCC2)nc1NCC1CCCCC1
Active	CO[C@H]1O[C@]2(CF)CC[C@H]3CCCCC31OO2
Active	OB1OCc2cccc(CCn3cnnn3)c21
Active	CN1CCN(CC#Cc2ccc3ncnc(Nc4ccc(OCc5cccc(F)c5)c(Cl)c4)c3c2)CC1
Active	CCC(NC(=O)c1ccccc1NC(=O)c1ccc(C)cc1)C(=O)OC
Active	CN(O)C(=O)CCCP(=O)(OCc1ccc(OC(=O)C(C)(C)C)cc1)OCc1ccc(OC(=O)C(C)(C)C)cc1
Active	Clc1ccc(-c2c[nH]cc2C(c2ccc(Cl)cc2Cl)n2ccnc2)cc1
Active	CNc1ccc(Nc2c3ccc(N)cc3nc3cc(N)ccc23)cc1
Active	CS(=O)(=O)c1ccc(-c2cnc(N)c(-c3ccc(C#N)cc3)c2)cc1
Active	Cc1cc(NCc2ccccc2)nc(NC2CCN(Cc3ccccc3)CC2)n1
Active	CN(CCCNc1ccnc2cc(Cl)ccc12)C(=O)CCc1ccccc1
Active	CC(NC[C@H](O)[C@@H](Cc1ccccc1)NC(=O)c1ccc(N2CCN(C)CC2)cc1)c1ccc(O)c(CN2CCCCC2)c1
Active	FC(F)(F)c1cccc(NC(=S)N2CCSC2c2ccc(Br)cc2)c1
Active	CNC1=C(N(C(C)=O)c2ccc(Br)cc2)C(=O)c2ccccc2C1=O
Active	CCN(CC)CCOc1ccc2c(=O)c3c(Cl)c(Cl)ccc3[nH]c2c1
Active	CC(CCNCC12CC3CC(CC(C3)C1)C2)Nc1ccnc2ccccc12
Active	COc1ccccc1C(=O)NC1CCN(CC(O)CN(Cc2ccccc2)S(=O)(=O)c2ccccc2)C1
Active	COc1ccc2cc1Oc1ccc(cc1)C[C@H]1c3c(cc(OC)c(OC)c3Oc3c4c(cc(OC)c3OC)[C@H](C2)N(C)CC4)CCN1C
Active	CC1CCCCN1CCCNc1ncc(C(=O)NCC2CCCO2)c(NCCc2ccccc2)n1
Active	CN(C)c1ccc(C=Cc2cccc[n+]2C)cc1
Active	CCNCCNc1cc(-c2ccc(C(F)(F)F)cc2)c(C#N)c2nc3ccccc3n12
Active	OCC1CCCCN1Cc1cc(-c2ccccc2)ccc1O
Active	O=C(NCCCN1CCN(CCCNc2ccnc3cc(Cl)ccc23)CC1)c1cccc2ccccc12
Active	C=CCNc1cc(-c2ccccn2)nc(-c2ccccn2)n1
Active	Cc1c(-c2ccc(-c3ccccc3C(F)(F)F)nc2)[nH]c2ccccc2c1=O
Active	O=C1c2ccccc2-c2nc3nnnn3nc21
Active	CN(C)c1ccc(C=NNc2ncnc3nc[nH]c23)cc1
Active	Nc1nccc2ccc(NCc3ccc(Cl)c(Cl)c3)cc12
Active	O=C(CN1CCCCC1)Nc1cc(COC(=O)CCCCBr)cc(Nc2ccnc3cc(Cl)ccc23)c1
Active	CCN(CC)CCCn1cc/c(=N\c2ccc(-c3ccccc3)cc2)c2ccc(Cl)cc21
Active	Cc1cc(Nc2ccc(OCc3ccccc3)cc2)nc2cc(O)ccc12
Active	C[N+]1(CCCCCCCCCC[N+]2(C)CCCC2)CCCC1
Active	Fc1ccc(C23CCCC(OOC(C4CCCCC4)OO2)O3)cc1
Active	CN(C)c1ccc(CNC(=O)[C@H]2CNC[C@@H]2c2cc3ccccc3o2)cc1
Active	CN(C)c1ccc(CC(=O)N[C@H]2CNC[C@@H]2c2cc3ccccc3s2)cc1
Active	CC(C)CN1C(=O)c2ccccc2[C@H](C(=O)Nc2ccc(F)c(C#N)c2)[C@H]1c1ccco1
Active	O=C(O)c1cnc(Oc2ccc3c(c2)B(O)OC3)cn1
Active	Cc1cc(Nc2ccc(C(F)(F)F)cc2)n2nc(C3CC3)nc2n1
Active	CSc1nc2nc(C)cc(Nc3cccc(Cl)c3)n2n1
Active	CC(C)(C)OC(=O)N1CCN(c2ncc(-c3ccc4c(Nc5cnccn5)ccnc4c3)cn2)CC1
Active	CCCOc1cc(Cc2cnc(N)nc2N)ccc1OCc1cc(OC)c(OC)c(OC)c1
Active	CN(c1ccc(Cl)cc1)c1cc[n+](Cc2ccc(OCCOc3ccc(C[n+]4ccc(N(C)c5ccc(Cl)cc5)c5ccccc54)cc3)cc2)c2ccccc12
Active	Cc1ccc(C)c(Nc2nc(NCc3ccccc3)c3ccccc3n2)c1
Active	O=c1c2ccc(OCCNC34CC5CC(CC(C5)C3)C4)cc2[nH]c2ccc(Cl)c(Cl)c12
Active	O=C1C2=C(C3=NCCc4c[nH]c1c43)C1(C=C(Br)C(O)C(Br)=C1)CCN2
Active	O=C1c2cccc3c(N4CCCCC4)ccc(c23)C(=O)N1CCNc1ccnc2cc(Cl)ccc12
Active	CCN(CC)CCCNc1nccc(-c2ccc(CNCCNc3ccnc4cc(Cl)ccc34)s2)n1
Active	CC(=O)c1ccc(OCC(=O)NCCCCNc2ccnc3cc(Cl)ccc23)cc1
Active	O=C(NC1CCN(CC(O)CN(Cc2ccccc2)S(=O)(=O)c2ccccc2)C1)C1CCCCC1
Active	Clc1ccc2c(N/N=C/c3ccc4c(c3)OCO4)ccnc2c1
Active	CC(C)CN1C(=O)c2ccccc2[C@@H](C(=O)Nc2ccc(F)c(C#N)c2)[C@H]1c1cccs1
Active	C#CCOc1ccc(C[C@@H](C=O)NC(=O)[C@@H](NC(=O)[C@H](CCCCN=[N+]=[N-])NC(=O)OCc2ccccc2)[C@@H](C)CC)cc1
Active	C[N+](C)(CCCCCCCCCC[N+](C)(C)CCCN1C(=O)c2cccc3cccc(c23)C1=O)CCCN1C(=O)c2cccc3cccc(c23)C1=O
Active	O=C(/C=C/c1ccc(F)cc1)NCCCCNc1c2ccccc2nc2ccccc12
Active	O=[N+]([O-])c1ccc(Nc2nc(Cl)nc(Nc3ccc(Nc4ccnc5cc(Cl)ccc45)cc3)n2)cc1
Active	CCN1C(=Cc2sc3ccc(Cl)cc3[n+]2CC)C=Cc2cc(OC)ccc21
Active	Cc1cc(-c2ccc(O)c(CN3CCCCC3CO)c2)c2ccccc2n1
Active	CCN(CC)CCCn1cc/c(=N\c2ccc(-c3ccccc3)cc2)c2ccc(C(F)(F)F)cc21
Active	COc1ccc(F)cc1CNCCCNc1ccnc2cc(-c3ccc(C(C)(C)C)cc3)ccc12
Active	Cc1ccccc1[P+](CCCCCCCCCCN1C(=O)c2ccccc2C1=O)(c1ccccc1C)c1ccccc1C
Active	COc1ccc(S(=O)(=O)N2CCCCC2C(=O)NC(CN2CCCC2)c2ccccc2)cc1
Active	CC(C)CN(CC(=O)Nc1cc(C(C)(C)C)nn1-c1ccccc1)C(=O)c1cc(Cl)cc(Cl)c1
Active	N[C@@H](C(=O)N1CC(CNc2ccc(F)cc2)C2(C1)CN(c1cc(F)cc(F)c1)C2)c1ccccc1
Active	Cn1cc2c3cc(Cl)ccc3nc-2c2cc(Cl)ccc21
Active	COc1ccc(Cc2ccc(-c3[nH]c4ccccc4c(=O)c3C)cc2)cc1
Active	COc1ccc2cc3[n+](cc2c1OCc1cn(-c2ccc(S(=O)(=O)N4CCOCC4)cc2)nn1)CCc1cc2c(cc1-3)OCO2
Active	CN(C)/C=C1\Oc2ccccc2N=C1Cl
Active	Cc1ccn2c(NC(C)(C)CC(C)(C)C)c(-c3ccccc3OC(=O)c3ccc4c(c3)OCO4)nc2c1
Active	CCN(CC)CCCCC(=O)OCc1cc(NC(=O)CN2CCCCC2)cc(Nc2ccnc3cc(Cl)ccc23)c1
Active	Cc1cc(N(CCCNc2ccnc3cc(Cl)ccc23)Cc2cccs2)nc(N2CCCCC2)n1
Active	Cc1cccc(C)c1Nc1noc2c1CN(C(=O)c1ccnn1C)CC2
Active	Fc1ccccc1-[n+]1nc(-c2ccc(OCc3ccccc3)cc2)nn1-c1ccccc1
Active	CCCCCCCCCC1(OC)CCC(CC(=O)OC)OO1
Active	CO/C=C(C(=O)OC)\C(C)=C(/C=C/c1ccc2c(c1)O[C@]1(CO2)O[C@@H](C=C(C)C)OC1(C)C)OC
Active	COC(=O)c1c(Nc2cccc(OC)c2)n[nH]c1N
Active	Cc1cc(Nc2ccc(S(F)(F)(F)(F)F)cc2)n2nc(C(F)(F)F)nc2n1
Active	COc1ccc(Nc2n[nH]c(N)c2C#N)cc1
Active	FC(F)(F)c1cccc(-c2nc3cnc(Nc4cnccn4)cc3[nH]2)c1
Active	CCOC(=O)c1ccc(NC2=C(N3CCCCC3)C(=O)c3ccccc3C2=O)cc1
Active	Oc1ccc(-c2cccnc2)cc1CNCC1CC2C=CC1C21CC1
Active	O=[N+]([O-])c1cc(C(F)(F)F)ccc1N1CCCN(C(=S)Nc2cccc(C(F)(F)F)c2)CC1
Active	CCc1ccc(-c2nc3c(c(C)nn3-c3ccc(C)cc3)c(-c3ccccc3O)c2C#N)cc1
Active	COc1cc(C2=NN(C(C)=O)C(c3cc(OC)c(OC)c(OC)c3)C2)ccc1OCc1cn(CCNc2ccnc3cc(Cl)ccc23)nn1
Active	O=C(/C(=C/c1ccc(F)cc1F)Oc1ccc(/C=N/Nc2ccnc3cc(Cl)ccc23)cc1)c1ccc(Cl)cc1
Active	COc1ccc(/C=C/C(=O)NCCCCNc2c3ccccc3nc3ccccc23)cc1
Active	Clc1ccc2c(Nc3ccc(Nc4nc(Cl)nc(N5CCOCC5)n4)cc3)ccnc2c1
Active	CCN(CC)Cc1cccc(Nc2ccnc3cc(Cl)ccc23)c1O
Active	C[C@@]12CCC[C@]3(C)c4cc5c(cc4C(=O)[C@](O)(OC1)[C@H]23)C(=O)C1=C(NCCS1(=O)=O)C5=O
Active	CNc1nc(Nc2ccc(F)cc2)nc2ccccc12
Active	COC(=O)C1=C(C)NC2=C(C(=O)CC(c3ccc(Cl)cc3)C2)C1c1ccc(F)cc1
Active	CCCC[C@@H](CO)NC(=O)c1cnc(Oc2ccc3c(c2C)B(O)OC3)cn1
Active	Clc1ccc2c(NCc3nc4ccccc4[nH]3)ccnc2c1
Active	CC1=C(CCCCCCCCCC[P+](C2CCCCC2)(C2CCCCC2)C2CCCCC2)C(=O)c2ccccc2C1=O
Active	CCOC(=O)C1=C(CC)NC2=C(C(=O)CC(C)(C)C2)C1c1ccc(Br)cc1
Active	COc1ccc([P+](CCCCCCCCCCN2C(=O)c3ccccc3C2=O)(c2ccc(OC)cc2)c2ccc(OC)cc2)cc1
Active	COc1ccc2nccc([C@H](O)[C@H]3C[C@@H]4CCN3C[C@@H]4/C=C/c3cccc(C(F)(F)F)c3)c2c1
Active	CN1CCN(S(=O)(=O)c2ccc(-c3ccc4ccnc(Nc5ccc(OCc6cccc(F)c6)c(Cl)c5)c4c3)cc2)CC1
Active	CC(C)(C)CC(=O)Nc1cccc2c1[nH]c1c(C3=C[C@]4(O)CC/C=C\CCCCN5CC[C@H]3[C@@]3(C[C@H]6/C=C\CCCCN6[C@@H]34)C5)nccc12
Active	Clc1cc(Nc2nc(NCc3ccccc3)c3ccccc3n2)ccc1Br
Active	C/C(=N/c1ccnc2cc(Cl)ccc12)NC1CCN(Cc2ccccc2)CC1
Active	CNC(=O)c1ccc(-c2cnc3cnc(C(=O)N(C)c4ccc(C#N)cc4)cn23)cc1
Active	COc1cccc(CN2CCN(C(c3ccccc3)c3ccccc3)CC2)c1O
Active	COc1ccc(C2CC(c3ccc(OCc4cn(CCNc5ccnc6cc(Cl)ccc56)nn4)cc3)=NN2C(C)=O)cc1
Active	CCN(CC)CC(C)Nc1ccnc2cc(OC)ccc12
Active	CC1CCCN(c2cccc(Br)c2O)C1
Active	COc1ccc(Cl)c2c1[I+]c1ccccc1-2
Active	CN(C)c1ccc(CNC(=O)[C@H]2CNC[C@@H]2c2ccc(C(C)(F)F)cc2)cc1
Active	CCCCCCCCCCCC[n+]1ccc(C(=O)NCCCCCCNC(=O)c2cc[n+](CCCCCCCCCCCC)cc2)cc1
Active	O=C(Cc1ccc(O)c(Cl)c1)N1CC(CNc2ccc(F)cc2)C2(C1)CN(c1ccc(F)cc1)C2
Active	CNC(=O)c1cncc(-c2cnc(Cl)c(NS(=O)(=O)c3ccc(C(F)(F)F)cc3)c2)c1
Active	O=C(/C=C/c1ccc(-c2ccc([N+](=O)[O-])cc2)o1)Nc1ccc(NC(=O)CCc2ccc(Cl)cc2)c(C(=O)c2ccccc2)c1
Active	COc1cc(O)c(-c2cc(-c3c(C)cc(O)c4c(OC)ccc(-c5c(O)cc(OC)c6c5C[C@H](C)N[C@H]6C)c34)c(O)c3c(OC)cc(C)cc23)c2c1[C@H](C)N[C@@H](C)C2
Active	Clc1ccc2c(N3CCN(c4ccnc(Nc5ccccc5)n4)CC3)ccnc2c1
Active	Cc1ccc(Nc2nc(C)cc(N3CCN(c4ccnc5cc(Cl)ccc45)CC3)n2)cc1
Active	Cc1cc(N2CCN(c3ccnc4cc(Cl)ccc34)CC2)nc(N2CCNCC2)n1
Active	Cn1cc2c3ccc4ccccc4c3nc-2c2cc(Cl)ccc21
Active	Cc1ccn2c(NC(C)(C)CC(C)(C)C)c(-c3ccccc3OC(=O)c3ccc(C(F)(F)F)cc3)nc2c1
Active	Cn1ccnc1/C=N/Nc1ccnc2cc(Cl)ccc12
Active	CC[n+]1c(/C=C/N2CCCc3ccccc32)ccc2ccccc21
Active	Cc1c(Oc2cnc(C(=O)N[C@@H](CO)c3ccccc3)cn2)ccc2c1B(O)OC2
Active	Fc1ccc(-c2nc3c(N4CCC(N5CCNCC5)CC4)nccc3[nH]2)cc1C(F)(F)F
Active	CCCn1c(SCCNC(=O)/C=C/c2ccccc2)nc(-c2ccccc2)c1-c1ccccc1
Active	Cc1ccn2c(NC(C)(C)CC(C)(C)C)c(-c3ccccc3OC(=O)N(C)C)nc2c1
Active	O=C(/C(=C/c1cccc([N+](=O)[O-])c1)Oc1ccc(/C=N/Nc2ccnc3cc(Cl)ccc23)cc1)c1ccc(Cl)cc1
Active	O=C1N(Cc2cc3ccccc3s2)CC2CN(Cc3ccsc3)CCN12
Active	O=C(Nc1ccc(CC2=NCCCN2)cc1)c1ccc(C(=O)Nc2ccc(CC3=NCCCN3)cc2)cc1
Active	CCOC(=O)c1c(CC)nc(-c2ccccc2)nc1C(=O)N1CCC(C)CC1
Active	Fc1ccc(Cc2ccc3c(NCCCNCc4ccc5c(c4)OCO5)ccnc3c2)cc1
Active	CN(C)c1ccc(-c2ccc3c(=O)c4c([nH]c3c2)CCCC4)cc1
Active	Cc1ccc2nc3nc4c(C)cccc4c(N)c3cc2c1
Active	O=C1Nc2ccc(Cl)cc2C12NCCc1c2[nH]c2ccccc12
Active	COc1cc2nc(N3CCC(OC)CC3)nc(NC3CCN(C(C)C)CC3)c2cc1OC
Active	CC(C)=CCCC1(C)C=Cc2c(ccc(C(=O)/C=C/c3ccc(O)c(C=O)c3)c2O)O1
Active	O=C(NCCCNCCCCCCCNCCCNC(=O)NCC(c1ccccc1)c1ccccc1)NCC(c1ccccc1)c1ccccc1
Active	COc1ccc(OC)c(COC2O[C@@H]3O[C@]4(C)CC[C@H]5[C@H](C)CC[C@H]([C@@]35OO4)[C@@]2(C)O)c1
Active	CCC(C)OC(=O)C1=C(C)NC2=C(C(=O)CC(c3ccc(OC)cc3)C2)C1c1ccc(O)cc1
Active	O=C(Nc1ccccc1)NC1CC2CCCC(C1)N2CCc1ccccc1
Active	COc1ccc(/C=C(\Oc2ccc(/C=N/Nc3ccnc4cc(Cl)ccc34)cc2)C(=O)c2ccc(Cl)cc2)c(OC)c1OC
Active	CCCCN(CCCC)CCCNc1ncnc2c1[nH]c1ccc(C)cc12
Active	O=C(CC1CC1)NC(C(=O)NO)c1ccc(-c2cc(F)c(F)c(F)c2)cc1
Active	CCCOC(=O)C1=C(C)NC2=C(C(=O)CC(c3ccc(OC)cc3)C2)C1c1ccc([N+](=O)[O-])cc1
Active	CCN(CC)CCOCCCCCCCCCCCCOCCN(CC)CC
Active	COc1cc(C2(OC)C=CC3(CCCCCC3)OO2)cc(OC)c1OC
Active	CCCCCCCCCCCCCC(=O)CC(=O)O[C@@H]1C[C@]2(CCC3(C=CC(=O)C=C3)O2)O[C@]2(CCC3(C=CC(=O)C=C3)O2)C1
Active	COc1cc(Nc2ccnc(NCCCCNc3ccnc4cc(Cl)ccc34)n2)cc(OC)c1
Active	CCNCCNc1cc(-c2ccc(C(F)(F)F)cc2)c(C#N)c2nc3cc(Cl)c(Cl)cc3n12
Active	COc1ccc(C2=C(Nc3ccc4oc5ccccc5c4c3)c3ccccc3C2=O)cc1
Active	CC(C)CC(N)C(=O)N1CCn2c(nc(-c3ccccc3)c2Nc2ccc3c(c2)OCO3)C1
Active	Clc1ccc2c(Nc3ccc(Nc4nc(Cl)nc(N5CCCC5)n4)cc3)ccnc2c1
Active	CCN1/C(=C/c2sc3cc(OC)c(OC)cc3[n+]2CC)C=Cc2ccccc21
Active	CC(=O)c1ccc(-n2cc(C(=O)C(C)Oc3ccc(Cl)cc3Cl)nn2)cc1
Active	Clc1ccc2c(Nc3ccc(Nc4nc(Cl)nc(N5CCCCC5)n4)cc3)ccnc2c1
Active	O=C1C(=O)N(CCn2cc(COc3ccc(/C=N/Nc4ccnc5cc(Cl)ccc45)cc3)nn2)c2ccccc21
Active	CC(C)(C)c1ccc(O)c(CNC2CCCCC2)c1
Active	COc1ccc(-c2ccc(C3CNCCO3)nc2)cc1
Active	Cc1ccc(S(=O)(=O)N[C@@H](CC(=O)NC(C)(C)C)C(=O)NCCNC(=O)c2cc(Cl)ccc2Cl)cc1
Active	CCCCNC(=O)C[C@H](O)[C@H](CC(C)C)NC(=O)[C@@H](NC(=O)c1ccc(Oc2ccc(C(=O)NCCCNc3ccnc4cc(Cl)ccc34)cc2)cc1)[C@@H](C)CC
Active	Cc1cc(Nc2ccc(Cl)cc2)nc(NCc2ccccc2)n1
Active	COC(=O)c1c[nH]c2cc(N3CCN(Cc4ccccc4)CC3)ccc2c1=O
Active	OC(CN1CCN(Cc2ccccc2)CC1)Cn1c2ccc(Br)cc2c2cc(Br)ccc21
Active	Clc1cc(NCCCN2CCCCC2)c2cc3c(nc2c1)c1ccccc1n3CCN1CCCC1
Active	OCC[n+]1c2ccccc2nc2ccc(N3CCOCC3)cc21
Active	Clc1ccc2c(N3CCNCCNCCNCC3)ccnc2c1
Active	OC(CN1CCN(CC=Cc2ccccc2)CC1)Cn1c2ccc(Cl)cc2c2cc(Cl)ccc21
Active	COc1ccc(F)cc1CNCCCNc1ccnc2cc(CCC(C)C)ccc12
Active	Cc1ccccc1NC(=O)N1CCN(C(=O)c2nc(-c3ccccc3)nc(C)c2C(=O)OC(C)C)CC1C
Active	CCOC(=O)c1c(-c2cc(F)cc(OC)c2)[nH]c2cc(OC)c(Cl)cc2c1=O
Active	Clc1cccc(-[n+]2nc(-c3ccc(-c4ccccc4)cc3)nn2-c2ccccc2)c1
Active	COc1ccc(NC(=O)C2c3ccccc3C(=O)N(CC(C)C)C2c2cccs2)cc1Cl
Active	FC(F)Oc1ccc(-c2nnc3cncc(Oc4ccc5ccccc5c4)n23)cc1
Active	CCCCN1Cc2ccc(C(N)=O)cc2N=C1C1CC1
Active	Cc1cnc(C)c(-c2ccc(O)c(CNCC3(N4CCCCC4)CCCCC3)c2)n1
Active	NCC1CCN(c2nccc3[nH]c(-c4cccc(OC(F)(F)F)c4)nc23)CC1
Active	CC(=O)N(C1=C(N2CCCCCC2)C(=O)c2ccccc2C1=O)C1CCCCC1
Active	COC(=O)c1c[nH]c2cc(N3CCN(Cc4ccccc4)CC3)c(OC)cc2c1=O
Active	CCN(CC)CCCNc1cc(Cl)cc2nc3c4ccccc4n(CCN4CCOCC4)c3cc12
Active	CCN(CC)CCNc1ccnc2cc3ccccc3cc12
Active	Oc1c2c(nc3ccc(Br)cc13)CCCC2
Active	Cc1cncc(NC(=O)c2ccc(CN3CC[C@H](O)C3)cc2)c1
Active	COc1cc2[nH]c(C)c(-c3ccccc3)c(=O)c2cc1Cl
Active	COc1cc(-c2cc(C(F)(F)F)n3ncc(C(=O)Nc4cc(C)ccc4O)c3n2)cc(OC)c1OC
Active	CCOC(=O)c1c(C)[nH]c2c1cc(O)c1ccccc12
Active	CN(Cc1ccccn1)Cc1ccccc1CNc1ccnc2cc(Cl)ccc12
Active	CC[C@@H]1C=CC=CC[C@H](C)[C@@H](O)[C@@H](C)C(=O)[C@H](C)[C@@H](O)[C@H](C)C(=O)[C@H](C)[C@@H](O)[C@H](C)C=CC(=O)O[C@H]2[C@@H](C)[C@@H](CC1)O[C@@]1(CC[C@@H](C)[C@@H](C[C@H](C)O)O1)[C@@H]2C
Active	COc1ccc(-c2cc(-c3ccc(S(=O)(=O)NC4CC4)cc3)cnc2N)cn1
Active	Clc1ccc2c(Nc3cccc(Nc4nc(NCCCN5CCOCC5)nc(Nc5ccccc5)n4)c3)ccnc2c1
Active	CN(C)c1ccc(/C=C/c2nc(=O)c3ccccc3o2)cc1
Active	Cc1cc(N(CCNc2ccnc3cc(Cl)ccc23)Cc2ccco2)nc(N2CCCCC2)n1
Active	NCc1cnc(Oc2ccc3c(c2)B(O)OC3)cn1
Active	COCCSc1nncc(-c2cnnc(SC)n2)n1
Active	O=C1c2ccccc2C(=O)N1CCCCCCNc1ccnc2cc(Cl)ccc12
Active	CCCOc1ccc(/C=C/C(=O)Nc2ccc(NC(=O)Cc3ccc(C(F)(F)F)cc3)c(C(=O)c3ccccc3)c2)cc1
Active	COc1ccc(Br)cc1C1CC(c2ccc(O)cc2)=NN1C(=O)c1cccnc1
Active	O=C(COc1ccc(/C=C/C(=O)c2ccccc2)cc1)NCCCNc1ccnc2cc(Cl)ccc12
Active	CC(C)NC(=O)N1CCN(C(=O)C(Cc2c[nH]c3ccccc23)NC(=O)Nc2cccc(C#N)c2)CC1C
Active	Cn1c(=O)c2c(nc3n2CC(O)CN3c2ccccc2)n(C)c1=O
Active	CC(=O)N(C1=NC(=O)/C(=C/c2cc(C)n(-c3ccc(C)cc3)c2C)S1)c1ccccc1
Active	CC(C)(C)C(=O)NC(C(=O)NO)c1ccc(-c2cc(F)c(F)c(F)c2)cc1
Active	C[C@H]1[C@@H](CC(=O)N(CCCN)CCCCN)O[C@@H]2O[C@@]3(C)CC[C@H]4[C@H](C)CC[C@@H]1[C@@]24OO3
Active	CC[n+]1c(/C=C/c2ccc(C)cc2)ccc2ccccc21
Active	N=C(N)c1ccc(-c2cccc(-c3cn4cc(C(=N)N)ccc4n3)c2)cc1
Active	CSc1nc(Nc2ccc(OC(F)(F)F)cc2)cc(Nc2nccn2-c2cccc(C(F)(F)F)c2)n1
Active	COc1ccc(S(=O)(=O)N=C2C=C(Nc3ccccc3)C(=O)c3ccccc32)cc1
Active	Cc1ccn2c(NC(C)(C)CC(C)(C)C)c(-c3ccccc3OC(=O)CCC3CCCC3)nc2c1
Active	Nc1ccc(N2CCC(NCCC(O)c3ccc(F)c4ccccc34)CC2)c(C(F)(F)F)c1
Active	C[C@@H]1CC[C@@H]2[C@]34OO[C@@](C)(CC[C@@H]13)O[C@H]4OC(O/C=C/c1ccccc1)[C@]2(C)O
Active	CCN(CC)CCNc1nc(/C=C/c2ccc(Cl)cc2)nc2cc3ccccc3cc12
Active	COC(=O)CCC(C)C1CC[C@H]2[C@@H]3[C@H](OC(C)=O)C[C@@H]4CC5(CC[C@]4(C)[C@H]3C[C@H](OC(C)=O)[C@]12C)OOC1(OO5)C(C)CCCC1C
Active	CC(C)(C)C(=O)NC(C(=O)NO)c1ccc(-c2ccsc2)cc1
Active	Cc1cc(N(CCNc2ccnc3cc(Cl)ccc23)Cc2ccc3c(c2)OCO3)nc(N2CCOCC2)n1
Active	COc1cc2[nH]c3c(c(=O)c2cc1C)CSCC3
Active	CC1CNC2C(C)C3C(CC4C5CCC6CC(N)CCC6(C)C5CCC43C)OC2(O)C1
Active	N=C(N)c1cccc(-c2cc(-c3cccc(C(=N)N)c3[N+](=O)[O-])no2)c1
Active	FC(F)(F)c1cccc(C=NNc2nc3ccccc3[nH]2)c1
Active	CCCCNC(=O)NCCCNc1c2c3ccccc3nc-2n(C)c2ccccc12
Active	COc1ccc(O[C@H]([C@H](Oc2ccc(OC)cc2)c2cnc(N(C)C)nc2)[C@@H](COC(c2ccccc2)(c2ccccc2)c2ccccc2)OS(C)(=O)=O)cc1
Active	CN(C)CCNc1nc(Nc2ccc(F)cc2)nc2ccccc12
Active	CCN(CC)CCC(=O)NCCCCCCNc1ccnc2cc(Cl)ccc12
Active	N[C@H]1CC[C@H](Nc2ccn3ncc(-c4cn[nH]c4)c3n2)CC1
Active	CN(O)C(=O)CSC(c1ccccc1)P(=O)(O)O
Active	CCOC(=O)CCC(=O)N(C)CCCNc1ccnc2cc(Cl)ccc12
Active	Cc1cccc2nccc(NCCCNCCCNc3ccnc4cccc(C)c34)c12
Active	CCCN(CCC)C(=O)c1cccc(C(=O)N[C@H](Cc2ccccc2)[C@@H](O)CNC(C)(C)c2ccc(C#N)cc2)c1
Active	COc1cccc(-c2ccc(O)c(CNC34CC5CC(CC(C5)C3)C4)c2)n1
Active	CC1(CCC(=O)Nc2cccc(NC(=O)CCC3(C)OOC4(CCCCC4)OO3)c2)OOC2(CCCCC2)OO1
Active	CCN(CCCCNc1ccnc2cc(Cl)ccc12)CCNS(=O)(=O)c1cccc2c(N(C)C)cccc12
Active	CN1CCN(c2nc(Cl)nc3c2ncn3CCNc2ccnc3cc(Cl)ccc23)CC1
Active	CC(O)(COc1cncc2nnc(-c3ccc(OC(F)F)cc3)n12)c1ccc(F)c(F)c1
Active	COc1ccc(CCCc2ccc(CN3CCCCC3)c(O)c2)cc1
Active	CCOC(=O)C1=C(C)NC2=C(C(=O)C(C(=O)OC)C(C)C2)C1c1cc(Br)c(OCC)c(OC)c1
Active	CC(C)N1[C@@H]2CC[C@H]1CN(C(=O)c1ccnc(Nc3nc4cnc(-c5ccc(F)c(C(F)(F)F)c5)cc4[nH]3)c1)C2
Active	Fc1ccc2c(c1)-c1ccccc1[I+]2
Active	CC(=O)O[C@@H]1C[C@H]2O[C@@H]3C=C(C)CC[C@]3(C)[C@]1(C)[C@]21CO1
Active	C1CCCCCC2(CCCCC1)OOCCCCOO2
Active	CCCCNC(=O)c1cc[n+](CCCCCCCCCCCC[n+]2ccc(C(=O)NCCCC)cc2)cc1
Active	OC12CCCCC1C1CCCCC1(O)OO2
Active	CCOC(=O)c1[nH]c(C)c(Cc2ccc(C(F)(F)F)cn2)c1C
Active	C=C[C@H]1CN2CC[C@H]1C[C@H]2[C@H](OC(=O)CNC(=O)OC(C)(C)C)c1ccnc2ccc(OC)cc12
Active	C=C[C@H]1CN2CC[C@H]1C[C@H]2[C@H](OC(=O)[C@H](C)NC(=O)[C@H](Cc1ccccc1)NC(=O)CNC(=O)OCc1ccccc1)c1ccnc2ccc(OC)cc12
Active	COC(=O)/C(C)=C1\C(=O)[C@H](O)[C@]2(C)C3=C(C[C@@H]4[C@]5(OC(=O)C(CO)=C5C[C@H]5[C@](O)(COC(C)=O)[C@H]6C[C@H]6[C@]45C)[C@H]31)[C@H]1C[C@H]12
Active	CCCOC(=O)OC1=C(C)[C@@H]2C[C@H]3OC(=O)[C@H](OC(=O)OCCC)[C@H]4[C@]5(C(=O)OC)OC[C@]34[C@H]([C@@H](O)[C@@H]5O)[C@@]2(C)CC1=O
Active	COC(=O)C1=C(C)NC2=C(C(=O)CC(c3ccc(OC)c(OC)c3)C2)C1c1ccccc1Br
Active	Cc1nc2ccccc2n1-c1ccc(C(=O)NC2CC2)s1
Active	CNC(=O)c1ccc(NC(=O)Nc2ccc(C3=NCCCN3)cc2)cc1NC(=O)Nc1ccc(C2=NCCCN2)cc1
Active	Clc1ccc2c(NCCCN(CCc3ccccc3)Cc3ncc[nH]3)ccnc2c1
Active	O=C(CCCCCC(=O)NN/C=C/c1cccc(O)c1)NO
Active	CCOc1cc(-c2nc3c(=O)n(C)c(=O)nc-3n(C)n2)ccc1OC(C)C
Active	N=C(N)c1ccc(NC(=O)Nc2ccc(C(=N)N)cc2)cc1
Active	Clc1ccc2c(N3CCNCCN(c4ccnc5cc(Cl)ccc45)CC3)ccnc2c1
Active	COCCOC(=O)C1=C(C)NC2=C(C(=O)CC(c3ccc(OC)cc3)C2)C1c1ccc(F)cc1
Active	Cc1cc(NC2CCc3cc(F)c(C(F)(F)F)cc3C2)n2nc(C(C)(F)F)nc2n1
Active	COc1cc2nc(N3CCCN(C)CC3)cc(NC3CCN(Cc4ccccc4)CC3)c2cc1OC
Active	CN1CCCC1CCn1ccnc1-c1nc(-c2ccccc2)no1
Active	COc1cc2[nH]c3ccc(Nc4ccc(OC(F)(F)F)cc4)cc3c(=O)c2cc1Cl
Active	C[n+]1cccc2ccc3cccnc3c21
Active	O=C1c2cccc3c(N4CCCCC4)ccc(c23)C(=O)N1CCCCNc1ccnc2cc(Cl)ccc12
Active	COc1ccc(-c2ccc3c(NCCCNCc4cc(F)ccc4OC)ccnc3c2)cc1
Active	CCO/C(O)=C1\C(C)=NC2=C(C(=O)CC(c3ccc(OC)c(OC)c3)C2)C1c1ccccc1C
Active	CC1(C)Cn2c(nc(-c3ccc(F)cc3)c2Nc2ccc(F)cc2)CN1C(=O)CN
Active	Fc1cc(Nc2nc(NCc3ccccc3)c3ccccc3n2)ccc1Cl
Active	CCCCN(CCCC)Cc1cc(Nc2ccnc3cc(Cl)ccc23)ccc1F
Active	NC(=S)N/N=C1/C(=O)N(CCNc2ccnc3cc(Cl)ccc23)c2ccc(Cl)cc21
Active	Cc1cc(N2CCCCC2)nc(N(CCNc2ccnc3cc(Cl)ccc23)Cc2ccco2)n1
Active	COc1ccccc1NC(=O)N1CCN(C(=O)c2nc(-c3ccccc3)nc(C)c2C(=O)OC(C)C)CC1C
Active	CN1CCCN(S(=O)(=O)c2ccc(-c3ccc4nccc(Nc5ccc(OCc6cccc(F)c6)c(Cl)c5)c4c3)cc2)CC1
Active	COc1cccc(C(=O)Oc2ccccc2-c2nc3ccccn3c2NC(C)(C)CC(C)(C)C)c1
Active	Cc1ccn2c(NC(C)(C)CC(C)(C)C)c(-c3ccccc3OC(=O)CC(C)C)nc2c1
Active	COc1cc(OC)c(OC)cc1/C=C/C(=O)c1ccccc1OCC(=O)NCCNc1ccnc2cc(Cl)ccc12
Active	Cc1cc(N2CCOCC2)nc(N(CCCNc2ccnc3cc(Cl)ccc23)Cc2ccco2)n1
Active	CC(C)Nc1ccc(Nc2ccnc3cc4ccccc4cc23)cc1
Active	O=C(NCCCNCCCCCNCCCNC(=O)Nc1ccccc1)Nc1ccccc1
Active	CCNC(=O)O/N=C(\C)NCCCCCCCCCCCCN/C(C)=N/OC(=O)NCC
Active	Clc1ccc2c(Nc3ccc(NC(c4ccc(Br)cc4)c4nnnn4C4CCCCC4)cc3)ccnc2c1
Active	Cc1c(-c2ccc(-c3ccc(OC(F)(F)F)cc3)nc2)[nH]c2ccccc2c1=O
Active	COc1ccc2nc(Nc3nc(-c4ccccn4)cs3)sc2c1
Active	CCCCCCCSc1nsc(NC(=O)CCC)n1
Active	CSc1nncc(-c2cnnc(OCCN(C)C)n2)n1
Active	Nc1ncc(-c2ccc(C(=O)O)cc2)nc1-c1ccc(C(F)(F)F)nc1
Active	Cc1ccn2c(NC(C)(C)CC(C)(C)C)c(-c3ccccc3OC(=O)C3CCCC3)nc2c1
Active	COc1ccc2nc3cc(Cl)ccc3c(NCCCNCCCNc3c4ccc(Cl)cc4nc4ccc(OC)cc34)c2c1
Active	CCCNc1cc2c3c(ccc4c3c1C(=O)N(CCCN(C)C)C4=O)C(=O)N(CCCN(C)C)C2=O
Active	Clc1ccc2c(Nc3cccc(C4=NCCO4)c3)ccnc2c1
Active	COc1ccc(CN(C)Cc2cccc(CNc3ccnc4cc(Cl)ccc34)c2)cc1
Active	Cc1cc(N2CCCCC2)nc(N(CCCNc2ccnc3cc(Cl)ccc23)Cc2cccs2)n1
Active	COc1cc(OC)c(OC)cc1/C=C(\Oc1ccc(/C=N/Nc2ccnc3cc(Cl)ccc23)cc1)C(=O)c1ccc(Cl)cc1
Active	N#Cc1ccc(-c2cnc(N)c(-c3ccc(C(N)=O)cc3)n2)cc1
Active	COc1cc(-c2nc(SC)nc(NCCCCNc3ccnc4cc(Cl)ccc34)c2C#N)cc(OC)c1OC
Active	CC(C)(C)n1ncc2c(=O)n(CC(=O)NCc3ccccc3Cl)cnc21
Active	Cc1cc2nc3c4ccccc4n(C)cc-3c2cc1Br
Active	COc1ccc2c(c1)N(C(=O)Nc1cc(OC(F)(F)F)cc(-c3cccnc3)c1)CC2
Active	CN1CCC(c2nc(C3CC3)c(-c3ccnc(Nc4ccc(N5CCNCC5)cc4)n3)s2)CC1
Active	C/C=C1\NC(=O)[C@H]2CSSCC/C=C/[C@@H](CC(=O)N[C@H](C(C)C)C(=O)N2)OC(=O)[C@H](C(C)C)NC1=O
Active	CCCCCCCNc1nc(C)cc(Nc2ccccc2)n1
Active	CC1=C[C@H]2[C@H](C(C)C)CC[C@](C)(C#N)[C@H]2CC1
Active	CCN1CCN(c2ccc(Nc3c4ccccc4nc4ccccc34)cc2)CC1
Active	CN(Cc1cc(-c2ccccc2)ccc1O)CC(O)c1ccccc1
Active	COc1ccc(F)cc1CNCCCNc1ccnc2cc(CC(C)C)ccc12
Active	Cc1ccn2c(NC(C)(C)CC(C)(C)C)c(-c3ccccc3OC(=O)c3ccc(F)cc3)nc2c1
Active	FC(F)(F)Oc1ccc(Nc2cc(Nc3nccn3-c3cc(N4CCC(N5CCOCC5)CC4)cc(C(F)(F)F)c3)ncn2)cc1
Active	CN1CCC(N2CCCN(c3nccc4[nH]c(-c5ccc(F)c(F)c5)nc34)CC2)CC1
Active	CCN(CC)CCCC(C)Nc1ccnc2cc(Br)ccc12
Active	CC(C)CN(CCCN1CCN(CCCNc2nc3ccccc3[nH]2)CC1)CC(C)C
Active	CN(C)CCNc1ccc(-c2nc(-c3ccccc3F)no2)cn1
Active	CCN(CC)CCCNc1cc(Cl)cc2nc3c4ccccc4n(CCN4CCCC4)c3cc12
Active	CC[C@@H]1CN2CC[C@H]1C[C@H]2[C@H](O)c1ccnc2ccc(OC)cc12
Active	CC(C)OC(=O)OCOP(=O)(OCOC(=O)OC(C)C)C(CCC(=O)N(C)OC(=O)C(C)(C)C)c1ccc(F)c(F)c1
Active	CCC(CC)c1ccc2c(NCCCNCc3ccco3)ccnc2c1
Active	N=C(N)c1ccc(-c2cccc(-c3cn4c(n3)CCC(C(=N)N)C4)c2)cc1
Active	COc1ccc(C2CC(=O)C3=C(C2)NC(C)=C(C(=O)OC2CCCCC2)C3c2ccc(F)cc2)cc1OC
Active	CCCN(CCC)Cc1cc(Nc2ccnc3cc(Cl)ccc23)ccc1F
Active	Cn1cncc1CN1CC(N(CC(=O)NC(C)(C)C)S(=O)(=O)c2ccccn2)Cc2cc(C#N)ccc21
Active	CC1(CC(=O)NCc2ccncc2)CC2(CCCCC2)OO1
Active	CC1(C)C(Cc2ccccc2C(F)(F)F)C(=[N+]2CCCC2)C=CN1Cc1ccccc1
Active	COc1ccc(CCN2CCC(Nc3nc4ccccc4n3Cc3ccc(F)cc3F)CC2)cc1
Active	CCN(CC)CCNc1c2ccccc2[n+](C)c2c1[nH]c1ccccc12
Active	CCc1c(C)[nH]c2cc(OCCOc3ccccc3)c(C)cc2c1=O
Active	CO[C@H]1O[C@]2(CCC(F)(F)F)CC[C@H]3CCCCC31OO2
Active	CCCCN(CCCC)CCCOc1ccc2c(=O)c3cc(Cl)c(Cl)cc3[nH]c2c1
Active	CCCNC(=O)N1[C@H](C#N)[C@H](c2ccc(C#Cc3ccccc3F)cc2)[C@H]1CO
Active	COc1ccc2c(NC3CCN(Cc4ccccc4)CC3)nc(N3CCN(c4ccccc4)CC3)nc2c1
Active	C/C=C/[P+](c1ccccc1)(c1ccccc1)c1ccccc1
Active	CCN(CC)CCNc1cc(-c2ccc(C(F)(F)F)cc2)c(C#N)c2nc3ccccc3n12
Active	Oc1ccc(-c2ccccc2)cc1CNCCc1ccc(F)cc1
Active	CCCCCC[P+](N(CCC)CCC)(N(CCC)CCC)N(CCC)CCC
Active	COC(=O)[C@@]12OC[C@]34[C@H]([C@@H](O)[C@@H]1O)[C@@]1(C)CC(=O)C(OC(=O)/C=C/c5ccccc5)=C(C)[C@@H]1C[C@H]3OC(=O)[C@H](OC(=O)/C=C/c1ccccc1)[C@@H]24
Active	O=C(CCc1ccccc1)NCCCN1CCN(CCCNc2ccnc3cc(Cl)ccc23)CC1
Active	Fc1ccc(Nc2cc3[nH]c(C4CCC(F)(F)CC4)nc3cn2)nc1
Active	CN(O)C(=O)CCC(c1ccccc1)P(=O)(O)O
Active	CN1CCCN(S(=O)(=O)c2ccc(-c3ccc4ncc(C#N)c(Nc5ccc(OCc6cccc(F)c6)c(Cl)c5)c4c3)cc2)CC1
Active	CCC(=O)CCCCC[C@@H]1NC(=O)[C@H]2CCCCN2C(=O)[C@H]([C@@H](C)CC)NC(=O)[C@H](Cc2cn(OC)c3ccccc23)NC1=O
Active	COc1cc(NC(C)CCCNCC2CCC3(CC2)OOC2(OO3)C3CC4CC(C3)CC2C4)c2ncccc2c1-c1ccsc1
Active	C[C@H]1[C@@H](CC(=O)NCCCNCCCCN)O[C@@H]2O[C@@]3(C)CC[C@H]4[C@H](C)CC[C@@H]1[C@@]24OO3
Active	CN(C)CCNc1cc(/C=C/c2ccccc2)nc2ccccc12
Active	O=C(NCCCN1CCN(CCCNc2ccnc3cc(Cl)ccc23)CC1)c1ccccc1
Active	CN(CCNc1nccc2ccccc12)CCNc1ccnc2cc(Cl)ccc12
Active	O/N=C1\CC2(N3CCCC3)CC(c3ccccc3)C1C(c1ccccc1)C2
Active	Cc1cc(C(=O)NC2CCN(CC3(c4ccc(Cl)cc4)CCC3)CC2)on1
Active	CS(=O)(=O)c1ccc(-c2cnc(N)c(-c3ccc(S(C)(=O)=O)cc3)c2)cc1
Active	COc1ccc(/C=C/C(=O)c2ccc(OCC(O)CNCCNc3ccnc4cc(Cl)ccc34)cc2)cc1OC
Active	CN(C)c1ccc(/C=C/C(=O)NC(=O)c2ccccc2O)cc1
Active	CCN(CC)CCOc1ccc2c(=O)c3c(F)cc(F)cc3[nH]c2c1
Active	Clc1cccc(C(Nc2ccnc3cc(Cl)ccc23)c2ccc(CN3CCN(c4ccnc5cc(Cl)ccc45)CC3)c(Cl)c2)c1
Active	COC(=O)OCc1ccc([C@@]23CC[C@H]4CCCCC4(OO2)[C@H](OC)O3)cc1
Active	Cn1c2nc3ccccc3c-2c(NCCCN)c2ccccc21
Active	COc1ccc(CCN2CCC(Nc3nc4ccccc4[nH]3)CC2)cc1
Active	CS(=O)(=O)c1ccc(-c2cnc(N)c(-c3ccc(C(F)(F)F)c(F)c3)c2)cc1
Active	c1cc(-c2cccc3cccnc23)nc(N2CCN(CCN3CCCC3)CC2)c1
Active	Cc1c(CCO)sc[n+]1CCCc1ccc(CCC[n+]2csc(CCO)c2C)cc1
Active	CC(=O)c1cccc(-c2ccc(C(=O)N(Cc3cccc(OCCCCCC(=O)O)c3)C(C)C)cc2)c1
Active	Cc1c(CN2CCCC2)cc(-c2ccccc2)n1Nc1ccnc2cc(Cl)ccc12
Active	[C-]#[N+][C@@]1(C)CC[C@H]2[C@H]3[C@H]4C(=CC(C)(C)C[C@@H]4C[C@@H]2C)CC[C@@H]31
Active	O=S(=O)(c1ccc(-c2ccc3nccc(Nc4ccc(OCc5ccccc5)c(Cl)c4)c3c2)cc1)N1CCOCC1
Active	CCCCCCCCCCc1c(C)c(CCCCCCCCCC)c2[n+](c1C)CCCCC2
Active	COc1cc2nc(N3CCCCC3)nc(NC3CCN(Cc4ccc(C)cc4)CC3)c2cc1OC
Active	O=C(NCCNc1ccnc2cc(Cl)ccc12)N/N=C/c1ccc(O)c(CN2CCN(c3ccnc4cc(Cl)ccc34)CC2)c1O
Active	CC(=O)Nc1ccc(NC2=C(N3CCCCC3)C(=O)c3ccccc3C2=O)cc1
Active	CCOC(=O)c1c(-c2cccc(C)c2)[nH]c2cc(OC)ccc2c1=O
Active	CCCCC1(C)CC(C)(OCCc2ccccc2)OO1
Active	CCN(CC)Cc1ccc([C@@H]2O[C@@H]3O[C@@]4(C)CC[C@H]5[C@H](C)CC[C@@H]([C@H]2C)[C@@]35OO4)[nH]1
Active	O=c1cc(-c2ccc(Cc3ccc(OC(F)(F)F)cc3)cc2)[nH]c2ccccc12
Active	Cc1nc2c(c(C)nn2C)c(C)c1CCC(=O)N1CCCC1
Active	CC(C)CN1CCC(Nc2c3ccccc3[n+](C)c3c2[nH]c2ccccc23)CC1
Active	c1ccc(CCCN2CCC(Nc3nc(N4CCN(c5ccccc5)CC4)nc4ccccc34)CC2)cc1
Active	CCOC(=O)c1ccc(N(C(=O)Cc2c[nH]c3ccccc23)C(C(=O)NC2CCCCC2)c2cccc(OC)c2OC)cc1
Active	COc1ccc(F)cc1CNCCCNc1ccnc2cc(Cc3ccc(F)cc3)ccc12
Active	COc1ccc2c(c1)c(NCCCN)c1c3ccccc3nc-1n2C
Active	c1ccc(-c2cc(N3CCN(c4ccccn4)CC3)nc(-c3ccccn3)n2)nc1
Active	COCCOC(=O)C1=C(C)NC2=C(C(=O)CC(c3ccc(OC)cc3)C2)C1c1ccc(Cl)cc1
Active	O=c1cc(-c2cnn(Cc3ccc(OC(F)(F)F)cc3)c2)[nH]c2ccccc12
Active	O=C(Nc1ccc([N+](=O)[O-])cc1)c1cc[n+](CCCCCCCCCC[n+]2ccc(C(=O)Nc3ccc([N+](=O)[O-])cc3)cc2)cc1
Active	COc1ccc(/C=N/Nc2cc(C)nc3ccc(OC)cc23)cc1
Active	CC(C)OCCCNc1sc(S(=O)(=O)c2ccccc2)nc1S(=O)(=O)c1ccc(Cl)cc1
Active	CN1CCCC1CCNc1ncc(C(=O)NCc2ccccc2)c(NCC2CCCCC2)n1
Active	CCCN(CCC)C(=O)c1cccc(C(=O)N[C@H](Cc2ccccc2)[C@@H](O)CNCCCc2ccccc2)c1
Active	O=Cc1ccc(OCC(=O)NCCCNc2ccnc3cc(Cl)ccc23)cc1
Active	COc1ccccc1NC(=O)N(Cc1ccccc1)C(C)c1nc2ccccc2c(=O)n1-c1cc(C)ccc1OC
Active	O=C(CN1CCC2(CCCCC2)C1)NCCNc1ccnc2cc(Cl)ccc12
Active	CC(C)CN1C(=O)c2ccccc2[C@H](C(=O)Nc2ccc(F)c(C#N)c2)[C@H]1c1ccoc1
Active	Cc1cc(Nc2ccc(C(F)(F)F)cc2)n2nc(C(F)(F)F)nc2n1
Active	Fc1ccc(C(F)(F)F)cc1-c1nc2cnc(Nc3ccc(C(F)(F)F)cn3)cc2[nH]1
Active	CC1(C)N=C(N)N=C(N)N1c1ccc(Br)cc1
Active	CC(=O)OC1(C)CCC2CC1OO[C@]2(CS(=O)(=O)c1ccccc1)c1ccccc1
Active	COc1cccc(Oc2ccc3c(NCCCNCc4cccc(OC)c4O)ccnc3c2)c1
Active	COc1cc2nc(N3CCC(c4ccccc4)CC3)nc(NC3CCN(Cc4ccccc4)CC3)c2cc1OC
Active	COc1ccc2nc3cc(Cl)ccc3c(N/C(C)=N/CCCN(C)C)c2n1
Active	CN1CCN(CCNc2nc(Nc3ccc(F)cc3)nc3ccccc23)CC1
Active	CN(CCCNc1ccnc2cc(Cl)ccc12)C(=O)c1ccc(-c2ccccc2)cc1
Active	[C-]#[N+][C@H]1[C@@H](C(C)C)CC[C@H](C)[C@]12C=C(C)CC2
Active	Cn1cc2c3cc(Br)ccc3nc-2c2ccc(Cl)cc21
Active	C[C@H]1CN(c2ccc(Nc3nc4cnc(Nc5cccc(C(F)(F)F)c5)cc4[nH]3)nc2)CCN1
Active	O=c1oc2c(O)c(O)c(O)c3c(=O)oc4c(O)c(O)c(O)c1c4c23
Active	C=C[C@H]1CN2CC[C@H]1C[C@@H]2[C@@H](O)c1ccnc2ccc(OC)cc12
Active	CCOC(=O)C1=C(C)NC2=C(C(=O)CC(c3ccc(OC)c(OC)c3)C2)C1c1cccc(Cl)c1
Active	Cc1cccc2c1-c1ccccc1[I+]2
Active	Cc1c(-c2ccc(Cc3ccc(OC(F)(F)F)cc3)cc2)[nH]c2cc(F)c(Cl)cc2c1=O
Active	COc1cc(/C=N/NC(=O)c2nc(-c3ccc(Br)cc3)no2)ccc1O
Active	CCOC(=O)c1c(NC(=O)c2ccc(Cl)cc2)sc2c(O)c(CN(CC)CC)ccc12
Active	Cc1cccc(Nc2c3c(c(C#N)c4nc5ccccc5n24)CCC3)c1
Active	CSc1nncc(-c2cnnc(OCCc3scnc3C)n2)n1
Active	COc1ccc(/C=C(\C#N)c2nc3ccccc3[nH]2)cc1
Active	CCN(CC)CCCNCCCOc1ccnc2cc(Cl)ccc12
Active	COc1ccc2nc3cc(Cl)ccc3c(Nc3ccc(Nc4nc(N)nc(Nc5ccccc5)n4)cc3)c2c1
Active	CCN(CC)Cc1cc(-c2ccc(Cl)cc2)n(CCCNc2ccnc3cc(Cl)ccc23)c1C
Active	O=C(NC1CCN(CC(O)CN(Cc2ccccc2)S(=O)(=O)c2ccccc2)C1)c1ccccc1
Active	CN(CCCNc1ccnc2cc(Cl)ccc12)C(=O)COc1ccc(Cl)cc1
Active	CC1CCC(N(NC(=O)c2ccc(CN3CCN(C)CC3)cc2)c2nc(C#N)ncc2Br)C1
Active	CN(C)CCCCNc1cc(/C=C/c2ccccc2)nc2ccc(Cl)cc12
Active	CC1(CC(=O)NCC2C3CC4CC(C3)CC2C4)CC2(CCCCC2)OO1
Active	COc1ccc2c(c1)nc(NCCCN1CCN(CCCNc3nc4cc(OC)ccc4n4cccc34)CC1)c1cccn12
Active	COC(=O)C1=C(C)NC2=C(C(=O)CC(c3ccc(OC)c(OC)c3)C2)C1c1cccc(O)c1
Active	O=C(C[C@H]1NCCC[C@@H]1O)Cn1cnc2cnccc2c1=O
Active	O=C(Cc1ccccc1)NCCCN1CCN(CCCNc2ccnc3cc(Cl)ccc23)CC1
Active	COc1ccc2nc3cc(Cl)ccc3c(NCCOCCOCCNc3c4ccc(Cl)cc4nc4ccc(OC)cc34)c2c1
Active	C=C[C@H]1CN2CC[C@H]1C[C@@H]2[C@@H](OC(=O)c1ccc(OC)cc1)c1ccnc2ccccc12
Active	C[n+]1ccc(C=Cc2ccccc2F)c2ccccc21
Active	COC1=CC(=O)N(C(=O)/C=C/[C@H](C)NC(=O)[C@H](CC(C)C)NC(=O)[C@H](CC(C)C)NC(=O)[C@H](C(C)C)N(C)C)[C@H]1Cc1ccc(O)cc1
Active	c1ccc(COc2ccc3c(NC4CCN(Cc5ccccc5)CC4)nc(N4CCN(c5ccccc5)CC4)nc3c2)cc1
Active	CC(C)N(CCCN(CCCN(C(C)C)C(C)C)c1ccnc2cc(Cl)ccc12)C(C)C
Active	COc1cc(C(=N)N)ccc1-c1cc(-c2ccc(C(=N)N)cc2)on1
Active	COc1cc(C)c(-c2ccc3c(c2O)[C@H](C)N[C@@H](C)C3)c2ccc(-c3c(C)c(-c4ccc5c(c4O)[C@H](C)N[C@@H](C)C5)c4cccc(OC)c4c3O)c(O)c12
Active	CCn1c(=O)/c(=C2\Sc3cc(C(F)(F)F)ccc3N2C)s/c1=C\c1cccc[n+]1CC
Active	Cc1cc(NC2CCc3cc(F)ccc3C2)n2nc(C(F)(F)F)nc2n1
Active	COc1cc(C(=N)N)cc2cc(CCCCCc3cc4cc(C(=N)N)cc(OC)c4o3)oc12
Active	Cc1ccccc1C(=O)N(CC(=O)NC1CCCCC1)Cc1ccc(C(=O)NO)cc1
Active	COCCC1(C)CC2(CCCC(C)C2)OO1
Active	CC(=O)N(C1=C(N2CCOCC2)C(=O)c2ccccc2C1=O)c1ccc(F)c(F)c1
Active	CO[C@@H]1O[C@]2(c3ccc(F)cc3)CC[C@H]3CCCCC31OO2
Active	CC(C)CN(NC(=O)Cc1ccc(OCCN2CCOCC2)cc1)c1nc(C#N)ncc1Br
Active	COc1cc(NC(C)(C)CCCN)c2ncccc2n1
Active	OC(CNCc1ccccc1)Cn1c2ccc(Br)cc2c2cc(Br)ccc21
Active	CCc1ccc(C(=O)Oc2ccccc2-c2nc3cc(C)ccn3c2NC(C)(C)CC(C)(C)C)cc1
Active	Cc1cc(NCCCNc2ccnc3cc(Cl)ccc23)nc(N2CCCCC2)n1
Active	Oc1ccccc1CNCC12CC3CC(CC(C3)C1)C2
Active	COc1cc(NCCCC(C)Nc2ccnc3cc4ccccc4cc23)c2ncccc2c1
Active	COc1ccc(C2CC(=O)C3=C(C2)NC(C)=C(C(=O)OC2CCCC2)C3c2ccccc2)cc1
Active	CC(C)CN1C(=O)c2ccccc2C(C(=O)Nc2cccc(Cl)c2)C1c1cccs1
Active	CCN(CC)CCCN(CCCN(CC)CC)/C(C)=N\c1ccnc2cc(Cl)ccc12
Active	C[N+](C)(CCCCCCCC[N+](C)(C)CCCN1C(=O)c2cccc3cccc(c23)C1=O)CCCN1C(=O)c2cccc3cccc(c23)C1=O
Active	Cc1[nH]c(C)c(-c2ccc(-c3ccccc3F)nc2)c(=O)c1Br
Active	Cn1c2nc3ccccc3c-2c(NCCCN2C(=O)CSC2c2ccc(Cl)cc2)c2ccccc21
Active	CCOC(=O)C1=C(C)NC2=C(C(=O)CC(c3ccc(Cl)cc3)C2)C1c1ccc(F)cc1
Active	Cc1ccc(Nc2nc(NCc3ccccc3)nc(Nc3ccc(Nc4ccnc5cc(Cl)ccc45)cc3)n2)cc1
Active	Cc1ccc2c(c1)/C(=N/NC(N)=S)C(=O)N2CCNc1ccnc2cc(Cl)ccc12
Active	Fc1cccc2c1-c1ccccc1[I+]2
Active	Cc1cc(N(CCNc2ccnc3cc(Cl)ccc23)Cc2ccc3c(c2)OCO3)nc(N2CCCC2)n1
Active	COc1ccc(C(=O)/C=C/c2ccc(OCc3cn(-c4ccnc5cc(Cl)ccc45)nn3)c(OC)c2)c(OC)c1
Active	O=c1[nH]cnc2c([C@H]3N[C@@H](CO)[C@H](O)[C@@H]3O)c[nH]c12
Active	CN(C(=O)c1cn2c(-c3ccc(C(F)(F)F)cc3)cnc2cn1)c1ccc(C#N)cc1
Active	Clc1ccc2c(NCCCCNc3nccc(Nc4ccc(Br)cc4)n3)ccnc2c1
Active	CCOC(=O)ON(C)C(=O)CCC(c1ccc(F)c(F)c1)P(=O)(OCOC(=O)OC(C)(C)C)OCOC(=O)OC(C)(C)C
Active	Clc1ccc2c(NCCCN3CCN(CCCN(Cc4ccsc4)Cc4ccsc4)CC3)ccnc2c1
Active	COc1ccc2c(=O)c(C)c(-c3cnn(Cc4ccc(OC(F)(F)F)cc4)c3)[nH]c2c1
Active	COc1ccc(-c2nc(CN3CCCCC3)ccc2O)cc1
Active	O=C(O)c1ccc(/C=C/C(=O)c2ccc(Cl)c(Cl)c2Cl)cc1
Active	CCN(CC)Cc1cc(/C=N/N=C(\N)CC(O)c2cc3c(Cl)cc(Cl)cc3c3cc(C(F)(F)F)ccc23)ccc1O
Active	Cc1ccc(/C=N/N=C(\N)CC(O)c2cccc3ccccc23)cc1
Active	COc1ccccc1N1CCN(CC2CN(CCNc3ccnc4cc(Cl)ccc34)C(=O)O2)CC1
Active	O=C(NCCCCCCCCCCNC(=O)Nc1ccc(C2=NCCCN2)cc1)Nc1ccc(C2=NCCCN2)cc1
Active	CCOC(=O)C(OC1O[C@@H]2O[C@]3(C)CC[C@H]4[C@H](C)CC[C@@H]([C@H]1C)[C@@]24OO3)C(F)(F)F
Active	c1ccc2cc3c(NCCCN4CCOCC4)ccnc3cc2c1
Active	CCOC(=O)C1=C(C)NC2=C(C(=O)CC(c3ccc(OC)c(OC)c3)C2)C1c1ccccc1C
Active	C=CC1CN2CCC1CC2C(O)c1ccnc2ccccc12
Active	Fc1ccc2c(c1)[I+]c1ccccc1-2
Active	CN(C)c1ccc(CC(=O)N[C@H]2CNC[C@@H]2c2ccc(C(C)(F)F)nc2)cc1
Active	Oc1ccc(SC[C@H]2CO[C@](CCc3ccc(Cl)cc3)(Cn3ccnc3)O2)cc1
Active	[N-]=[N+]=Nc1ccc2c(Nc3ccc(C(N)=O)cc3)c3ccc(N=[N+]=[N-])cc3nc2c1
Active	CCN1CCCC1CNC(=O)c1cccc(-n2ccnc2Nc2cc(Nc3ccc(OC(F)(F)F)cc3)nc(C)n2)c1
Active	N#Cc1ccc2c(c1)-c1ccccc1[I+]2
Active	O=C(c1ccnc(Nc2nc3cnc(Nc4ccc(F)c(F)c4)cc3[nH]2)c1)N1CCC(F)(F)CC1
Active	O=C1c2cccc3c(Br)ccc(c23)C(=O)N1CCCNc1ccnc2cc(Cl)ccc12
Active	O=C1C(=O)N(CC(CO)NCCCCCCNc2ccnc3cc(Cl)ccc23)c2ccc(F)cc21
Active	COCCOC(=O)C1=C(C)NC2=C(C(=O)CC(c3ccc(OC)c(OC)c3)C2)C1c1ccccc1C
Active	CC(C)(C)CC(C)(C)Nc1c(-c2ccccc2OC(=O)C2CCCCC2)nc2ccccn12
Active	Clc1cccc2c1-c1ccccc1[I+]2
Active	CN1CCN(Cc2ccc(C(=O)NN(c3nc(C#N)ncc3Br)C3CCOCC3)cc2)CC1
Active	CCCCc1cc2c(=O)c(-c3c(C)noc3C)c(C)[nH]c2cc1OCCOc1ccccc1
Active	O=C(CN1CCCCC1)Nc1cc(Nc2ccnc3cc(Cl)ccc23)cc(C(=O)NCCN2CCOCC2)c1
Active	CC(C)NCCNc1ccnc2cc(Cl)ccc12
Active	CC1(C)C2CCC1(C)C(NCc1ccccc1O)C2
Active	CCCCCCCC/C=C/c1c(C)cc(C)[n+]2c1CCC2
Active	CC(C)CN1C(=O)c2ccccc2[C@H](C(=O)Nc2ccc(F)c(C#N)c2)[C@H]1c1cncs1
Active	CN1CC2(CCN(c3ncc(-c4ccc5c(Nc6cnccn6)ccnc5c4)cn3)C2)C1
Active	COc1ccc(C(Nc2ccc(Nc3ccnc4cc(Cl)ccc34)cc2)c2nnnn2C(C)(C)C)cc1
Active	O=C(/C(=C/c1ccoc1)Oc1ccc(/C=N/Nc2ccnc3cc(Cl)ccc23)cc1)c1ccc(Cl)cc1
Active	C[C@@H]1CN(c2ccc(Nc3nc4cnc(Nc5ccc(F)c(F)c5)cc4[nH]3)nc2)C[C@H](C)N1
Active	O=C1/C(=C/C=C/c2ccccc2)NC(=S)N1CCCCNc1ccnc2cc(Cl)ccc12
Active	O=C(C[C@H]1CC[C@]2(CC1)OO[C@]1(O2)C2CC3CC(C2)CC1C3)N1CCCCC1
Active	COc1cc(NC(C)CCCNC(=O)C2CCC3(CC2)OOC2(OO3)C3CC4CC(C3)CC2C4)c2ncccc2c1-c1ccc(F)cc1
Active	COc1cc(NC2(CCCN)CC2)c2ncccc2n1
Active	Fc1ccc(Nc2nc(NCc3ccccc3)c3ncccc3n2)cc1
Active	N=C(N)c1ccc2cc(CCCCCc3cc4ccc(C(=N)N)cc4o3)oc2c1
Active	CN1CCN(c2nc(Nc3ccc(OC(F)(F)F)cc3)cc(Nc3nccn3-c3cccc(C(F)(F)F)c3)n2)CC1
Active	COC1(c2ccc(S(C)(=O)=O)cc2)C=CC2(CCCCC2)OO1
Active	COc1cc2nc(N3CCN(c4ccccn4)CC3)nc(NC3CCN(C)CC3)c2cc1OC
Active	COC(=O)c1ccc2nc3n(C)c4ccccc4c(NCCCCN)c-3c2c1
Active	Cc1ccc2c(c1)C(=O)C(=O)N2CC(CO)NCCCCCCNc1ccnc2cc(Cl)ccc12
Active	Cc1ccc(-c2ccc(C3CNCCO3)nc2)cc1
Active	c1coc(CNCCCNc2ccnc3cc(CC4CCCCC4)ccc23)c1
Active	FC(F)(F)c1ccc(Nc2cc3[nH]c(C4CCCCC4)nc3cn2)nc1
Active	Cc1ccc(N2C(=O)[C@@H](NC(=O)C(=O)NCCCNc3ccnc4cc(Cl)ccc34)[C@H]2/C=C/c2ccccc2)cc1
Active	CC(C)(C)NCC(O)Cn1c2ccc(Br)cc2c2cc(Br)ccc21
Active	O=C(c1ccnc(Nc2cc3[nH]c(-c4ccc(F)c(C(F)(F)F)c4)nc3cn2)c1)N1CCN2CCCC2C1
Active	COc1cccc2[nH]c3cc(Oc4ccc(OC(F)(F)F)cc4)ccc3c(=O)c12
Active	CCCCN(CCCNc1ccnc2cc(Cl)ccc12)Cc1ccoc1
Active	Cc1c(-c2cnn(Cc3ccc(OC(F)(F)F)cc3)c2)[nH]c2ccc(F)cc2c1=O
Active	CC1=C(CCCOC(=O)C[C@H]2O[C@@H]3O[C@@]4(C)CC[C@H]5[C@H](C)CC[C@@H]([C@H]2C)[C@@]35OO4)C(=O)C(C(C)C)=CC1=O
Active	CNc1nc(Nc2ccc(OC(F)(F)F)cc2)cc(Nc2nccn2-c2cccc(C(F)(F)F)c2)n1
Active	CN[C@@H]1C[C@H]2O[C@@](C)([C@@H]1O)n1c3ccccc3c3c4c(c5c6ccccc6n2c5c31)C(=O)NC4
Active	CN1CCCN(S(=O)(=O)c2ccc(-c3ccc4c(Nc5ccc(OCc6cccc(F)c6)c(Cl)c5)nncc4c3)cc2)CC1
Active	COc1ccc(CNCCN2CCN(c3ccccc3)C[C@@H]2Cc2ccc(O)cc2)cc1
Active	CCN(CC)Cc1ccc2c(C(=O)OC)c(NC(=O)c3ccccc3)sc2c1O
Active	CCCc1cc(N2CCN(Cc3ccc(F)cc3)CC2)n2c(nc3ccccc32)c1C#N
Active	Cc1cc2c(cc1Cl)N(C(=O)Nc1cc(OC(F)(F)F)cc(-c3cccnc3)c1)CC2
Active	CCN(CC)CCCOc1ccc2c(=O)c3c(F)cc(F)cc3[nH]c2c1
Active	Clc1ccc2c(NCCNCCNc3ccnc4cc(Cl)ccc34)ccnc2c1
Active	NCc1cc(Nc2ccnc3cc(Cl)ccc23)ccc1F
Active	COc1ccc(-c2cc(-c3ccc(C(=O)N4CCN(C)CC4)cc3)cnc2N)cn1
Active	Clc1ccc(C(Nc2ccnc3cc(Cl)ccc23)c2ccc(CN3CCOCC3)cc2)cc1
Active	Fc1ccc(Nc2cc3[nH]c(Nc4ccc(N5CCN(CC6CC6)CC5)cn4)nc3cn2)cc1F
Active	N=C(N)CCCCCCCCOc1ccc(C(=N)N)cc1
Active	O=C1c2cccc3c(N4CCCCC4)ccc(c23)C(=O)N1CCCNc1ccnc2cc(Cl)ccc12
Active	O=c1c2c([nH]c3ccc(-c4ccc(C(F)(F)F)cc4)cc13)CCCC2
Active	CN(CCCNc1ccnc2cc(Cl)ccc12)C(=O)C(Cl)Cl
Active	CCN(CC)CCOc1c2ccc(Cl)cc2nc2c3cc(Cl)ccc3n(CCN(CC)CC)c12
Active	CN1CCC(Nc2nc(Nc3ccc(F)cc3)nc3ccccc23)CC1
Active	Cc1ccc(S(=O)(=O)N[C@@H](CC(=O)NC(C)(C)C)C(=O)NCCNC(=O)c2ccc(F)cc2)cc1
Active	CCN(CC)CCCCCNc1ccnc2cc(Cl)ccc12
Active	Cc1c(CN2CCCC2)cc(-c2ccc(F)cc2)n1Nc1ccnc2cc(Cl)ccc12
Active	CC(=O)N(C1=C(N2CCOCC2)C(=O)c2ccccc2C1=O)c1cc(C)cc(C)c1
Active	Cc1cc(Nc2ccc(Cl)cc2)n2nc(C(C)(F)F)nc2n1
Active	CCCN(CCCNc1ccnc2cc(Cl)ccc12)Cc1ccsc1
Active	CN1CCC(Nc2cc(-c3ccc(C(F)(F)F)cc3)c(C#N)c3nc4cc(Cl)c(Cl)cc4n23)CC1
Active	N=c1cc2ccc3ccccc3c2nn1CCCCCCCCCCCCn1nc2c(ccc3ccccc32)cc1=N
Active	CCN1CCN(c2nccc(NCCNc3ccnc4cc(Cl)ccc34)n2)CC1
Active	CCN1CCN(c2nccc(NCCCNc3ccnc4cc(Cl)ccc34)n2)CC1
Active	OCCNc1nccc(NCCCNc2ccnc3cc(Cl)ccc23)n1
Active	Cc1cc(NCCCNc2ccnc3cc(Cl)ccc23)nc(NCCCCO)n1
Active	OCCCCCNc1nccc(NCCCCNc2ccnc3cc(Cl)ccc23)n1
Active	OCCCCCCNc1nccc(NCCCNc2ccnc3cc(Cl)ccc23)n1
Active	CC(C)NC1CCCC(Nc2ccnc3cc(Cl)ccc23)C1
Active	Cn1c2nc3ccccc3c-2c(NCCCN)c2cc(F)ccc21
Active	COc1ccc(-c2nn(-c3ccccc3)cc2C(=O)N/N=c2/scc(-c3ccccc3)n2-c2ccccc2)cc1
Active	C[N+](C)(CCCC(=O)c1ccc(C(=O)CCC[N+](C)(C)Cc2ccccc2Cl)cc1)Cc1ccccc1Cl
Active	Cc1[nH]nc2c1C(c1cc(N3CC4CCCC4C3)cc(C(F)(F)F)c1)(C(C)C)C(C#N)=C(N)O2
Active	Cc1c(O)c(=O)ccn1CCCCNc1ccnc2cc(Cl)ccc12
Active	COc1ccc(O)c(CNCCCNc2ccnc3cc(Cl)ccc23)c1
Active	CN1CCN(Cc2cc(Nc3ccnc4cc(Cl)ccc34)ccc2Cl)CC1
Active	CC1(C)NC(=O)Cn2c1nc(-c1ccc(F)cc1)c2Nc1ccc(F)c(Cl)c1
Active	CCOC(=O)ON(C)C(=O)CCC(c1ccc(F)c(F)c1)P(=O)(OCOC(=O)OC(C)C)OCOC(=O)OC(C)C
Active	COc1cc(NC(C)CCCNC2CCC3(CC2)OO[C@@]2(C)CCC(C(C)C)=C[C@H]2O3)c2ncccc2c1
Active	CCn1c2c([n+](C3CC3)c1C)C(=O)c1ccccc1C2=O
Active	O=C(Nc1cc(Cl)cc(Cl)c1)c1cc(N2CCC(N3CCCC3)CC2)cc(C(F)(F)F)c1
Active	CN(C)c1ccc(NC(=O)[C@H](CSCCCC(=O)NO)NC(=O)c2ccc(N(C)C)cc2)cc1
Active	CCCCCCCNC(=N)c1ccc(N2CCN(c3ccc(C(=N)NCCCCCCC)cc3)CC2)cc1
Active	COc1ccc2c(=O)c(Cl)c(-c3cnn(Cc4ccc(OC(F)(F)F)cc4)c3)[nH]c2c1
Active	CC(=O)N(C1=C(N(C)C)C(=O)c2ccccc2C1=O)c1cccc(Cl)c1
Active	O=c1c2c([nH]c3cc(C(F)(F)F)ccc13)CCCC2
Active	COc1ccc2nc3cc(Cl)ccc3c(NCCCCCCCCNc3c4ccc(Cl)cc4nc4ccc(OC)cc34)c2c1
Active	FC(F)(F)c1ccc(/C=C/c2cc(NCCCCN3CCOCC3)c3cc(Cl)ccc3n2)cc1
Active	CN1CCN(c2nc(Nc3ccccc3)nc(Nc3cccc(Nc4ccnc5cc(Cl)ccc45)c3)n2)CC1
Active	O=C(/C=C/c1ccc(-c2ccc([N+](=O)[O-])cc2)o1)Nc1ccc(NC(=O)Cc2ccc(C(F)(F)F)cc2)c(C(=O)c2ccccc2)c1
Active	CCN(CCNC(=O)[C@@H](N)[C@@H](C)O)Cc1cc(Nc2ccnc3cc(Cl)ccc23)ccc1O
Active	COc1cc2nc(N3CCC(OC)CC3)nc(NC3CCN(CC4CCCCC4)CC3)c2cc1OC
Active	CC1=CC[C@@H](/C(C)=C/c2csc(C)n2)OC(=O)C[C@H](O)C(C)(C)C(=O)[C@H](C)[C@@H](O)[C@@H](C)CCC1
Active	Cc1cc(F)c2c(c1)ncn2-c1ccc(C(=O)NC2CC2)s1
Active	COc1ccc2nccc(NC(c3ccc(Cl)cc3)c3ccc(CN4CCCC4)c(F)c3)c2c1
Active	O=C(CCCCC[C@H](NC(=O)c1cc2ccccc2[nH]1)C(=O)NCc1ccccc1)NO
Active	c1cc2oc(CCc3cc4ccc(C5=NCCN5)cc4o3)cc2cc1C1=NCCN1
Active	COc1cc(CNC(=O)CC2(C)CC3(CCCCC3)OO2)cc(OC)c1
Active	CC(=O)Oc1ccccc1-c1nc2cc(C)ccn2c1NC(C)(C)CC(C)(C)C
Active	Oc1ccc(CN(CCCN2CCN(CCCNc3ccnc4cc(Cl)ccc34)CC2)Cc2ccc(O)cc2)cc1
Active	Cc1cccc(C(=O)N(CC(=O)NC2CCCCC2)Cc2ccc(C(=O)NO)cc2)c1
Active	CC(C)(C)NCc1cc(Nc2ccnc3cc(Cl)ccc23)cc(-c2ccc(Cl)cc2)c1O
Active	CC1(C)OOC1(C)C
Active	CN1/C(=c2\s/c(=C\c3cccc[n+]3C)n(C)c2=O)Sc2ccccc21
Active	CCCCCc1ccc(C(=O)N(Cc2ccc(Nc3cc(C)nc4ccccc34)cc2)C2CCN(CCC(C)C)CC2)cc1
Active	CCOc1cc(NC2(CCCN)CC2)c2nc(OC)ccc2n1
Active	O=C(NCCCNCCCCCNCCCNC(=O)NCCC(c1ccccc1)c1ccccc1)NCCC(c1ccccc1)c1ccccc1
Active	COC(=O)c1c[nH]c2cc(CN3CCN(Cc4ccc(OC)cc4)CC3)ccc2c1=O
Active	CC1(C)N=C(N)N=C(N)N1OCCCc1ccccc1
Active	C[C@H]1[C@@H](OCC[C@H](O)CO[C@H]2O[C@@H]3O[C@@]4(C)CC[C@H]5[C@H](C)CC[C@@H]([C@H]2C)[C@@]35OO4)O[C@@H]2O[C@@]3(C)CC[C@H]4[C@H](C)CC[C@@H]1[C@@]24OO3
Active	O=C(NCCCN1CCN(CCCNc2ccnc3cc(Cl)ccc23)CC1)c1cccc(C(F)(F)F)c1
Active	COC(=O)c1c(-c2c(Cl)cccc2Cl)noc1/C=C/Nc1ccccc1
Active	CCNCCCNc1ccnc2cc(Cl)ccc12
Active	O=C(CCc1ccccc1)NCCCCNc1ccnc2cc(Cl)ccc12
Active	COc1ccc2nccc(NC(c3ccc(CN4CCCC4)cc3)c3cccc(Cl)c3)c2c1
Active	CCCCCCCCCCCC(OC(=O)C(CCCCN(O)C(C)=O)NC(=O)c1coc(-c2ccccc2O)n1)C(C)C(=O)NC1CCCCN(O)C1=O
Active	Cc1[nH]nc2c1C(c1cc(N3CC(F)(F)C3)cc(C(F)(F)F)c1)(C(C)C)C(C#N)=C(N)O2
Active	O=C(/C=C/c1ccc(Cl)cc1)NCCCNc1ccnc2cc(Cl)ccc12
Active	O=C(/C=C/c1ccc(Br)cc1)NCCCNc1ccnc2cc(Cl)ccc12
Active	COc1cc2nc(N3CCCN(C)CC3)nc(NC3CCN(Cc4ccccc4)CC3)c2cc1OC
Active	CN1CCN(CCCNc2ccnc3cc4ccccc4cc23)CC1
Active	Nc1ccc(-c2nc(-c3ccc(C(=O)N4CCNCC4)cc3)cnc2N)cn1
Active	O=c1c2cc(Nc3ccc(OC(F)(F)F)cc3)ccc2[nH]c2cc(F)cc(F)c12
Active	COc1ccc(S(=O)(=O)NCCCN2CCN(CCCNc3ccnc4cc(Cl)ccc34)CC2)cc1
Active	COc1cc(/C=C2\SC(=S)N(CCCCNc3ccnc4cc(Cl)ccc34)C2=O)cc(OC)c1OC
Active	CC1(C)CC(=[N+]2CCCC2)C=CN1Cc1ccc(Cl)cc1Cl
Active	CCN(CC)CCCC(C)Nc1c2c3ccccc3nc-2n(C)c2ccc(Cl)cc12
Active	C=C1COOC2(CCC(Cc3ccc(C(F)(F)F)cc3)CC2)OOC1
Active	COc1ccc2nccc(NC(c3ccc(Cl)cc3)c3ccc(CN4CCCC4)c(Cl)c3)c2c1
Active	CC(C)CN(NC(=O)C1CCC2(CC1)OOC1(OO2)C2CC3CC(C2)CC1C3)c1nc(C#N)ncc1Cl
Active	Cc1cc(NCCCCNc2ccnc3cc(Cl)ccc23)nc(N2CCCCC2)n1
Active	O=C1C(OCCC[P+](c2ccccc2)(c2ccccc2)c2ccccc2)=C(C2CCCCC2)C(=O)c2ccccc21
Active	COc1ccc(C2CC(=O)C3=C(C2)NC(C)=C(C(=O)OC(C)C)C3c2ccccc2Br)cc1
Active	Cc1ccc(N2C(=O)[C@@H](NC(=O)NCCCNc3cccc4cc(Cl)ccc34)[C@H]2/C=C/c2ccccc2)cc1
Active	CCOC(=O)C1=C(C)NC2=C(C(=O)CC(c3ccc(OC)c(OC)c3)C2)C1c1c(F)cccc1Cl
Active	CC1(C)C(Cc2ccccc2)C(=[N+]2CCCC2)C=CN1Cc1ccccc1
Active	CC(=O)O[C@H]1C[C@H]2[C@@H]([C@H](OC(C)=O)C[C@@H]3CC4(CC[C@@]32C)OOC2(CCC(C(N)=O)CC2)OO4)[C@@H]2CC[C@H]([C@H](C)CCC(N)=O)[C@@]12C
Active	Cc1ccc(-c2nn(-c3ccc(C)cc3)cc2/C=N/N=c2/scc(-c3ccc(Br)cc3)n2-c2ccccc2)cc1
Active	CC1CCC(C(C)C)C2(C1)OOC1(CC(C)CCC1C(C)C)OO2
Active	CCOC(=O)c1c(-c2cccc(-c3ccccc3)c2)[nH]c2cc(Cl)ccc2c1=O
Active	S=C(NN=Cc1ccccn1)NC1CC2C=CC1C2
Active	CCCNCC(O)COc1ccccc1C(=O)CCc1ccccc1
Active	Nc1ncc(-c2ccc(C(=O)N3CCC(O)CC3)cc2)nc1-c1ccc(C(F)(F)F)cc1
Active	NCC(=O)N1CCn2c(nc(-c3ccc(F)cc3)c2Nc2cccc(F)c2)C1
Active	O=C1c2cccc3c(N4CCN(CCO)CC4)ccc(c23)C(=O)N1CCNc1ccnc2cc(Cl)ccc12
Active	Cc1c(-c2cccc(Cc3ccc(OC(F)(F)F)cc3)c2)[nH]c2ccccc2c1=O
Active	CCCNC(=O)N1[C@H](C#N)[C@H](c2ccc(-c3ccc(C4CC4)cc3)cc2)[C@H]1CO
Active	CCCCNC(=O)[C@H](CC(C)C)NC(=O)[C@@H](NC(=O)c1ccc(Oc2ccc(C(=O)N[C@@H](C)C(=O)NCCCNc3ccnc4cc(Cl)ccc34)cc2)cc1)[C@@H](C)CC
Active	CCN1CCN(c2nc(Nc3ccc(C)cc3)nc(Nc3cccc(Nc4ccnc5cc(Cl)ccc45)c3)n2)CC1
Active	O=C1c2cccc3cccc(c23)C(=O)N1CCCCNc1ccnc2cc(Cl)ccc12
Active	CCN1COc2cc(Nc3ccnc4cc(Cl)ccc34)ccc2C1
Active	CC(C)CN(CCCN1CCN(CCCNCc2ccc(Cl)cc2)CC1)CC(C)C
Active	COc1cc2[nH]c(C)c(-c3cccc4c3oc3ccccc34)c(=O)c2cc1Cl
Active	COc1ccc(-c2nc(-c3ccncc3)cnc2N)cc1OC
Active	CC(=O)O[C@@H]1CC[C@@]2(C)[C@@H](C1)C[C@@H](OC(C)=O)[C@@H]1[C@@H]2C[C@H](OC(C)=O)[C@]2(C)[C@@H]([C@H](C)CCCNc3ccnc4cc(Cl)ccc34)CC[C@@H]12
Active	COc1cccc(CNC(=O)CC2(C)CC3(CCCCC3)OO2)c1
Active	COC(=O)CC[C@@H](C)[C@H]1CC[C@H]2[C@@H]3CC[C@@H]4CC5(CC[C@]4(C)[C@H]3C[C@H](OC(C)=O)[C@]12C)OOC1(CCC(C)CC1)OO5
Active	Clc1ccc2c(NCCCN3CCN(CCCN(CCCc4ccccc4)CCCc4ccccc4)CC3)ccnc2c1
Active	Cc1n(C2CC2)c2c([n+]1C1CC1)C(=O)c1ccccc1C2=O
Active	C(=N/Nc1ccnc2cc3c(cc12)OCO3)\c1ccc(CN2CCCC2)cc1
Active	CC1(C)OOC2(CI)CCCC1C2
Active	CCCCCCCCCC[n+]1ccc(C(=O)NCCCCCCNC(=O)c2cc[n+](CCCCCCCCCC)cc2)cc1
Active	CO[C@@H](COc1cncc2nnc(-c3ccc(C#N)cc3)n12)c1ccc(F)c(F)c1
Active	COC(=O)C1=CO[C@H](O[C@H]2O[C@@H](CO)[C@H](O)[C@@H](O)[C@@H]2O)[C@@H]2[C@H]1C=C[C@]21C=C(C(=O)c2ccc(O)c(OC)c2)C(=O)O1
Active	CNC(=O)c1ccc(Nc2c3ccc(N)cc3nc3cc(N)ccc23)cc1
Active	Cc1cc(NC2CCc3cc(Cl)ccc3C2)n2nc(C(C)(F)F)nc2n1
Active	O=C1/C(=C/C=C/c2ccccc2)NC(=S)N1CCNc1ccnc2cc(Cl)ccc12
Active	CC(C)(N)C(=O)N1CCn2c(nc(-c3ccc(F)cc3)c2Nc2ccc(F)c(F)c2)C1
Active	COC(=O)C1=C(C)NC2=C(C(=O)CC(c3ccc(OC)c(OC)c3)C2)C1c1ccccc1F
Active	CCN(CC)Cc1cc(Nc2cccc(C(=O)N[C@H](Cc3ccccc3)[C@@H](O)CNC3CCCC3)c2)ccc1O
Active	O=C(NCCCNCCCCCCNCCCNC(=O)Nc1ccccc1)Nc1ccccc1
Active	O=C(NCCCN1CCN(CCCNc2ccnc3cc(Cl)ccc23)CC1)C1CCc2ccccc2C1
Active	CN(C)CCNc1cc(/C=C/c2ccccc2F)nc2ccc(Cl)cc12
Active	Cn1cc(NC(=O)c2cc(NC(=O)c3ccc(/C=C/c4nc5ccccc5o4)cc3)cn2C)cc1C(=O)NCCN1CCOCC1
Active	CCOP(=S)(NCCCCNc1ccnc2cc(Cl)ccc12)Oc1ccc(C(F)(F)F)cc1
Active	c1cc(Oc2ccc(NC3=NCCN3)cc2)ccc1NC1=NCCN1
Active	CC(=O)O[C@H]1C[C@H]2[C@@H](CC[C@@H]3CC4(CC[C@@]32C)OOC2(CCC(C)CC2)OO4)[C@@H]2CC[C@H]([C@H](C)CCC(=O)Nc3ccccc3)[C@@]12C
Active	COc1ccc(C=NNc2cc(C)nc3ccc(OC)cc23)c(OC)c1
Active	Cc1cc(N2CCCC2)nc(N(CCCNc2ccnc3cc(Cl)ccc23)Cc2cccs2)n1
Active	CCN(CC)Cc1cc(Nc2ccnc3cc(Cl)ccc23)ccc1F
Active	Cc1ccc(-n2cc(/C=N/NC(=S)Nc3ccccc3)c(-c3ccc([N+](=O)[O-])cc3)n2)cc1
Active	CCN(CC)CCCNc1c2ccc(Cl)cc2[n+](C)c2c1[nH]c1ccccc12
Active	CN1CCN(S(=O)(=O)c2ccc(-c3ccc4c(Nc5ccc(OCc6cccc(F)c6)c(Cl)c5)cnnc4c3)cc2)CC1
Active	Cc1ccc2[nH]c3c4ccc(-c5cnc(N6CCCN(C)CC6)nc5)cc4ncc3c2c1
Active	CC(C)(NC[C@H](O)[C@@H](Cc1ccccc1)NC(=O)c1cccc(-c2ccccc2)c1)c1ccccc1
Active	Cc1ccc(CC(=O)Nc2ccc(NC(=O)/C=C/c3ccc(-c4ccc(S(C)(=O)=O)cc4)o3)cc2C(=O)c2ccccc2)cc1
Active	CN(C)CCNc1cc(/C=C/c2ccco2)nc2ccc(Cl)cc12
Active	CN1CCN(c2ncc(-c3ccc4c(N[C@H]5CCCC[C@@H]5O)ccnc4c3)cn2)CC1
Active	COC(=O)c1c[nH]c2cc(CN3CCN(c4ccc(C(F)(F)F)cc4)CC3)c(OC)cc2c1=O
Active	COC(=O)c1c[nH]c2cc(CN3CCN(Cc4ccccc4)CC3)c(C)cc2c1=O
Active	CCN1CCN(c2cc(C)nc(N(CCNc3ccnc4cc(Cl)ccc34)Cc3ccccn3)n2)CC1
Active	CC(C)NC(=N)c1ccc2cc(CCCc3cc4ccc(C(=N)NC(C)C)cc4o3)oc2c1
Active	N/C(CC(O)c1cc2ccccc2c2ccccc12)=N\N=C\c1ccc(O)c(CN2CCOCC2)c1
Active	CN1CCN(CC2CCN(c3nccc4[nH]c(-c5cc(F)cc(F)c5)nc34)CC2)CC1
Active	CN1CCN(Cc2cc(Nc3ccnc4cc(Cl)ccc34)ccc2F)CC1
Active	CC1(CC(=O)NCc2ccccc2Sc2ccccc2CO)CC2(CCCCC2)OO1
Active	CC(=O)O[C@H]1C[C@H]2[C@@H]([C@H](OC(C)=O)C[C@@H]3CC4(CC[C@@]32C)OOC2(CCCCC2)OO4)[C@@H]2CC[C@H]([C@H](C)CCCNCCN(C)C)[C@@]12C
Active	CC(OC1O[C@@H]2O[C@]3(C)CC[C@H]4[C@H](C)CC[C@@H]([C@H]1C)[C@@]24OO3)C(F)(F)F
Active	Cc1[nH]c(C)c(-c2ccc(-c3ccccc3OC(F)(F)F)nc2)c(=O)c1Cl
Active	CCNC(=O)c1noc(-c2cc(C(C)C)c(O)cc2O)c1NC(=O)c1cc(CC)on1
Active	CCCCCCNC(=N)c1ccc(N2CCN(c3ccc(C(=N)NCCCCCC)cc3)CC2)cc1
Active	N=C(N)Nc1ccc(Sc2ccc(NC(=N)N)cc2)cc1
Active	COc1ccc(/C=C/c2cc(NCCN(C)C)c3cc(Cl)ccc3n2)cc1
Active	CN1CCCN(S(=O)(=O)c2ccc(-c3ccc4nncc(Nc5ccc(OCc6cccc(F)c6)c(Cl)c5)c4c3)cc2)CC1
Active	CC(C)NC(=O)N1CCN(C(=O)C(Cc2c[nH]c3ccccc23)NC(=O)Nc2cccc(Cl)c2Cl)CC1C
Active	COc1ccc(Nc2cc3[nH]c(-c4cccc(C(F)(F)F)c4)nc3cn2)nc1
Active	COc1cc2[nH]c(C)c(-c3ccc(F)cc3F)c(=O)c2cc1Cl
Active	COc1cc(Cl)cc2[nH]c3cc(Oc4ccc(OC(F)(F)F)cc4)ccc3c(=O)c12
Active	Cc1cc(/C=C2\SC(=Nc3ccccc3)NC2=O)c(C)n1-c1ccccc1
Active	CCCO/C(O)=C1\C(C)=NC2=C(C(=O)CC(c3ccc(OC)c(OC)c3)C2)C1c1ccccc1Cl
Active	COc1ccc(/C=C/C(=O)N[C@@H](CCCCCC(=O)NO)C(=O)Nc2cccc3cccnc23)cc1OC
Active	c1cc2cc(CCc3cc4ccc(C5=NCCN5)cc4o3)oc2cc1C1=NCCN1
Active	Cc1c(-c2ccc(Cc3ccc(OC(F)(F)F)cc3)cc2)n(O)c2ccccc2c1=O
Active	CCN(CC)Cc1cc(O)cc(Nc2ccnc3cc(Cl)ccc23)c1
Active	CN1CCN(C(=O)c2cc(NC(=O)CN3CCCCC3)cc(Nc3ccnc4cc(Cl)ccc34)c2)CC1
Active	Clc1ccc2c(NCCOCCNc3ccnc4cc(Cl)ccc34)ccnc2c1
Active	CN(C)c1cccc(-c2csc(NC(=O)CCCCCCC(=O)NO)n2)c1
Active	FC(F)(F)c1ccc(-c2nc3cnc(Nc4ccccn4)cc3[nH]2)cn1
Active	Fc1ccc(Nc2ccnc3cc(Cl)ccc23)cc1CN1CCCCC1
Active	CCN(CC)CCC/N=C(\C)Nc1c2ccc(Cl)cc2nc2ccc(OC)nc12
Active	CCCCCCCCCCCC[N+](CCC)(CCC)CCC
Active	Cc1ccc(-n2cc(C=O)c(-c3ccccc3)n2)cc1
Active	O=C(O)c1cn(-c2ccc(Cl)cc2)nc1-c1ccccc1
Active	CCNC(=O)c1[nH]c(C)c(Cc2ccc(C(F)(F)F)nc2)c1C
Active	CC(C)CN(NC(=O)c1cc(N2CCN(C)CC2)on1)c1nc(C#N)ncc1Br
Active	C=CC1CC23CC(C(OC(=O)CCC(=O)O)c4ccnc5ccc(OC)cc45)N2CCC13
Active	CC(C)c1n[nH]c(C(=O)Nc2ccncc2)c1Br
Active	COc1cc2nc(NC(=N)N)nc(C)c2cc1OC
Active	CCN(CC)CCN(CCNc1ccnc2cc(Cl)ccc12)CCN(CC)CC
Active	CNC(=O)c1cncc(-c2cnc(Cl)c(NS(=O)(=O)c3ccccc3)c2)c1
Active	CCCN(CCC)Cc1ccc(Nc2ccc(C(=O)N[C@H](Cc3ccccc3)[C@@H](O)CN[C@@H](C)c3ccccc3)cc2)cc1O
Active	CCCCCCCCCC[n+]1c2c(n(CC(C)C)c1C)C(=O)c1ccccc1C2=O
Active	CC(C)(C)c1ccc(CNCCCNc2ccnc3cc(Cl)ccc23)cc1
Active	COc1cccc(-c2ccc(O)c(CNCC3CCCCC3)c2)n1
Active	CS(=O)(=O)c1ccc(-c2cnc(N)c(-c3ccc(N)nc3)n2)cc1
Active	CC(C(=O)N[C@@H](CCCCCC(=O)NO)C(=O)Nc1cccc2cccnc12)c1ccc(N2Cc3ccccc3C2=O)cc1
Active	CN(C(=O)c1cn2c(-c3ccc(-c4ccn[nH]4)cc3)cnc2cn1)c1ccc(C#N)cc1
Active	CCN(CC)Cc1ccc(Nc2c3ccccc3[n+](C)c3c2[nH]c2ccccc23)cc1O
Active	CC(C)CC(=O)NCCCN1CCN(CCCNc2ccnc3cc(Cl)ccc23)CC1
Active	O=C(/C=C/c1ccccc1)NCCCCNc1ccnc2cc(Cl)ccc12
Active	Fc1ccc(/C=C/c2cc(NCCN3CCOCC3)c3cc(Cl)ccc3n2)cc1
Active	O=C1c2c(O)ccc(O)c2C(=O)c2c(NCCNCCO)ccc(NCCNCCO)c21
Active	CCN1CCN(c2nc(C)cc(N(CCNc3ccnc4cc(Cl)ccc34)Cc3ccc4c(c3)OCO4)n2)CC1
Active	CCCCNc1nc(Nc2ccc(Nc3ccnc4cc(Cl)ccc34)cc2)nc(Nc2ccccc2C)n1
Active	COc1ccc2nc3cc(Cl)ccc3c(NCCCCNCCCNc3c4ccc(Cl)cc4nc4ccc(OC)nc34)c2n1
Active	CN(C)CCNC(=O)c1cc(NC(=O)CN2CCCCC2)cc(Nc2ccnc3cc(Cl)ccc23)c1
Active	COCCOC(=O)C1=C(C)NC2=C(C(=O)CC(c3ccc(OC)c(OC)c3)C2)C1c1ccccc1F
Active	Cc1ccc(C(NCCNc2ccnc3cc(Cl)ccc23)c2nnnn2C(C)(C)C)cc1
Active	Clc1ccc2c(NCCCN=C3C4CC5CC(C4)CC3C5)ccnc2c1
Active	CC(C)(C)n1nnnc1C(NCCNc1ccnc2cc(Cl)ccc12)c1ccc(Cl)c(Cl)c1
Active	CN(CCCNc1ccnc2cc(Cl)ccc12)C(=O)c1cc(C(F)(F)F)cc(C(F)(F)F)c1
Active	CO[C@H]1O[C@]2(c3ccc(F)cc3)CC[C@H]3CCCCC31OO2
Active	Cc1[nH]c(C)c(C(F)(F)F)c(=O)c1-c1ccc(Oc2ccc(OC(F)(F)F)cc2)cc1
Active	CCCC1(CCC)c2c(ccc(OC)c2OC)CC2=[N+]1CCc1cc3c(cc12)OCO3
Active	O=C(Cc1ccc(O)cc1)N1CC(CNc2ccccc2)C2(C1)CN(c1cc(F)cc(F)c1)C2
Active	CN(C)Cc1ccc(Nc2nnc(-c3cccc(-c4cccnc4)c3)o2)cc1
Active	CN(C)Cc1ccc(Nc2nnc(-c3cc(-c4cccnc4)cc(C(F)(F)F)c3)o2)cc1
Active	O=S(=O)(c1ccc(-c2ccc3nccc(NCCN4CCCC4)c3c2)cc1)N1CCOCC1
Active	CC(C)OC(=O)OCOP(=O)(OCOC(=O)OC(C)C)C(OCC(=O)N(C)O)c1ccc(F)c(F)c1
Active	CCN1CCN(c2nc(Nc3ccc(Nc4ccnc5cc(Cl)ccc45)cc3)nc(N3CCCCC3)n2)CC1
Active	Fc1ccc(-c2nc3cnc(Nc4ccccn4)cc3[nH]2)cc1C(F)(F)F
Active	N#Cc1ncc(Br)c(N(CC2CCCC2)NC(=O)C2CCC3(CC2)OOC2(OO3)C3CC4CC(C3)CC2C4)n1
Active	CCOc1ccc(N(C(C)=O)C2=C(N3CCN(C)CC3)C(=O)c3ccccc3C2=O)cc1
Active	NC(=O)C1CN(c2ccc3cc(Br)ccc3n2)CCO1
Active	CCS(=O)(=O)N1CCC2(CC1)OOC1(CCCCCCCCCCC1)OO2
Active	O=C1c2ccccc2SCN1CCNc1ccnc2cc(Cl)ccc12
Active	O=C(/C(=C/c1ccc(F)cc1)Oc1ccc(/C=N/Nc2ccnc3cc(Cl)ccc23)cc1)c1ccc(Cl)cc1
Active	Cc1c(Cc2ccc(C(F)(F)F)nc2)c[nH]c1C(=O)N1CC(F)(F)C1
Active	O=C(Nc1ccccc1)c1cc[n+](CCCCCCCCCC[n+]2ccc(C(=O)Nc3ccccc3)cc2)cc1
Active	CC(C)(N)CNC(=O)CC1CCC2(CC1)COC1(OO2)C2CC3CC(C2)CC1C3
Active	CCCCCCn1c(NC2CCN(CCc3ccc(OC)cc3)CC2)nc2ccccc21
Active	CCn1c(=O)/c(=C2\Sc3ccccc3N2C)s/c1=C\c1cccc[n+]1CCO
Active	C=CC12CCN(CC1)C(C(O)c1ccnc3ccc(OC)cc13)C2
Active	COc1cc(C(=O)NC2CC2)ccc1OC1CCN(CC(c2ccccc2)c2ccccc2)CC1
Active	C[C@H](NC[C@H](O)[C@@H](Cc1ccccc1)NC(=O)c1ccc(N2CCN(Cc3ccccc3)CC2)cc1)c1ccccc1
Active	CCOC(=O)c1cn(C2CC2)c2cc(N3CCN(c4ccnc5cc(Cl)ccc45)CC3)c(F)cc2c1=O
Active	CC(=O)O[C@H]1C[C@H]2[C@@H]([C@H](OC(C)=O)C[C@@H]3CC4(CC[C@@]32C)OOC2(CCCCC2)OO4)[C@@H]2CC[C@H]([C@H](C)CCCNCCNc3ccnc4cc(Cl)ccc34)[C@@]12C
Active	COc1ccc2nc3cc(Cl)ccc3c(NCCCN(CCCNc3c4ccc(Cl)cc4nc4ccc(OC)cc34)C(=O)C(CC(C)C)NC(=O)OC(C)(C)C)c2c1
Active	C=CC1=C(C)[C@@H]2CC[C@@H](C)[C@@H]3CC[C@]4(C)OO[C@@]23[C@H](O1)O4
Active	O=c1cc(-c2ccc(Cc3ccc(OC(F)(F)F)cc3)cc2)[nH]c2cc(Cl)c(Cl)cc12
Active	CC(C)CN(NC(=O)Cc1ccc(CN2CCN(C)CC2)cc1)c1nc(C#N)ncc1Br
Active	N/C(CC(O)c1cc2ccccc2c2ccccc12)=N\N=C\c1ccccc1
Active	O=C(Nc1ccc(NC2=NCCN2)cc1)c1ccc(NC2=NCCN2)cc1
Active	N=C(N)c1ccc2oc(Cc3cc4cc(C(=N)N)ccc4o3)cc2c1
Active	Cc1n(C)c2c([n+]1C1CC1)C(=O)c1ccccc1C2=O
Active	COc1ccc2nc3cc(Cl)ccc3c(Nc3cc(CN4CCCC4)c(O)c(CN4CCCC4)c3)c2n1
Active	CCc1c(C(C)S(=O)(=O)c2ccc(C)cc2)[nH]c(=O)n1-c1ccc(OC(F)(F)F)cc1
Active	Cc1cc(N2CCN(C)CC2)nc(N(CCCNc2ccnc3cc(Cl)ccc23)Cc2cccs2)n1
Active	Cc1ccccc1Nc1nc(NCc2ccccc2)nc(Nc2ccc(Nc3ccnc4cc(Cl)ccc34)cc2)n1
Active	CC(C)(C)n1nnnc1C(c1cccc(Nc2ccnc3cc(Cl)ccc23)c1)N1CCCC1
Active	Clc1ccc(C(c2ccc(CN3CCCC3)cc2)(c2ccc(CN3CCCC3)cc2)n2ccnc2)cc1
Active	CC1N=C(N)N=C(N)N1OCCCOc1cccc(Cl)c1Cl
Active	Fc1ccc2nc(-c3ccc(CN4CCOCC4)cc3)cc(CNCCN3CCN(c4ccccc4)CC3)c2c1
Active	Fc1ccc(Nc2ccnc3cc(Cl)ccc23)cc1Cn1ccnc1
Active	CC(C)(C)OC(=O)N1CCN(CCNCc2cc(-c3ccc(CN4CCOCC4)cc3)nc3ccc(F)cc23)CC1
Active	CN(C)c1ccc(C=C2SC(=Nc3ccccc3)NC2=O)cc1
Active	COc1cc2[nH]c(C)c(-c3ccc(OC(C)C)cc3)c(=O)c2cc1Cl
Active	Cc1c(Cc2ccc(C(F)(F)F)nc2)c[nH]c1C(=O)NC1CCC1
Active	COC(=O)/C(C)=C1\C(=O)[C@H](O)[C@]2(C)C3=C(C[C@@H]4[C@]5(OC(=O)C6=C5C[C@H]5[C@](O)(COC(=O)/C(C)=C/COC(=O)CCC(=O)OC6)[C@H]6C[C@H]6[C@]45C)[C@H]31)[C@H]1C[C@H]12
Active	CC(C)CCc1ccc2c(NCCCNCc3ccc4c(c3)OCO4)ccnc2c1
Active	COC1=CC(=O)N(C(=O)/C=C/[C@H](C)NC(=O)[C@H](CC(C)C)NC(=O)[C@H](CC2CCCCC2)NC(=O)C2CCN(C)CC2)[C@H]1Cc1c[nH]c2ccccc12
Active	COc1cccc(CCN2Cc3ccc(C(=O)NC(C)C)cc3N=C2c2cccnc2)c1
Active	CCC1(CC)c2c(ccc(OC)c2OC)C(=O)c2c3cc4c(cc3cc[n+]21)OCO4
Active	CC(C)(N)C(=O)N1CCn2c(nc(-c3ccc(F)cc3)c2Nc2ccc(Cl)cc2)C1
Active	CC[n+]1c2c(n(C(C)C)c1C)C(=O)c1ccccc1C2=O
Active	OC12C3C4CC5C6C4C1C6C(C53)N2CCNc1ccnc2cc(Cl)ccc12
Active	Clc1ccc2c(NCCCNCCN(c3ccccc3)c3ccccc3)ccnc2c1
Active	O=C(Nc1ccc(C(=O)Nc2ccc(C3=NCCCN3)cc2)cc1)Nc1ccc(C2=NCCCN2)cc1
Active	Cc1ccc(-c2c[nH]c(CNc3ccnc4cc(Cl)ccc34)n2)cc1
Active	CCN(CC)CCNc1nc(Nc2ccc(Nc3ccnc4cc(Cl)ccc34)cc2)nc(Nc2ccccc2C)n1
Active	CN1CCN(c2ncc(-c3ccc4c(NCC5CCOCC5)ccnc4c3)cn2)CC1
Active	Fc1ccc(Oc2ccc3c(NCCCNCc4ccco4)ccnc3c2)cc1
Active	c1cc2oc(CCCCc3cc4cc(C5=NCCN5)ccc4o3)cc2cc1C1=NCCN1
Active	COc1ccc2nc3cc(Cl)ccc3c(NCCCN(CCCNc3c4ccc(Cl)cc4nc4ccc(OC)cc34)C(=O)CCN3CCOCC3)c2c1
Active	COc1ccc(CNCCCNc2ccnc3cc(Cl)ccc23)cc1
Active	Clc1ccc2c(NCCCN3CCN(CCCNCCCc4ccccc4)CC3)ccnc2c1
Active	N=C(N)c1cccc(-c2cc(-c3ccc(C(=N)N)cc3[N+](=O)[O-])on2)c1
Active	COC(=O)C1=C(C)N/C(=C\c2cc(C)n(-c3ccccc3C(F)(F)F)c2C)C1=O
Active	CC1N=C(N)N=C(N)N1c1ccc(Cl)c(Cl)c1
Active	O=S(=O)(NCCCN1CCN(CCCNc2ccnc3cc(Cl)ccc23)CC1)c1c(Cl)sc(Cl)c1Br
Active	COc1cc(NC(C)CCCN(Cc2ccc(Cl)cc2)C(=O)Nc2ccccc2F)c2ncccc2c1
Active	C1CCCCCC2(CCCCC1)OOCCCOO2
Active	Fc1ccc(Nc2cc3[nH]c(-c4cccc(C(F)(F)F)c4)nc3cn2)nc1
Active	NC1=NCN=C2C1N=CN2C1O[C@@H](CSCC(F)F)[C@H](O)[C@@H]1O
Active	COC(=O)c1c[nH]c2cc(CN3CCN(c4ccccc4)CC3)ccc2c1=O
Active	CCCN(CCC)CCOc1ccc2c(=O)c3ccc(Cl)cc3[nH]c2c1
Active	O=C1C(=O)N(CC(CO)NCCNc2ccnc3cc(Cl)ccc23)c2ccccc21
Active	CCCCNCCCN1CCN(CCCNc2ccnc3cc(Cl)ccc23)CC1
Active	Clc1ccc2c(NCCNCc3ccc(-c4ccccc4)o3)ccnc2c1
Active	O=C(CC1CCC2(CC1)OOC1(OO2)C2CC3CC(C2)CC1C3)NCCCNC(=O)CC1CCC2(CC1)OOC1(OO2)C2CC3CC(C2)CC1C3
Active	COc1ccccc1C(=N)NCCCCCCCCCCCCNC(=N)c1ccccc1OC
Active	CCNC(=N)c1ccc(-c2oc(-c3ccc(C(=N)NCC)cc3)c(C)c2C)cc1
Active	CCCN(CCC)CCOc1ccc2[nH]c3cc(Cl)c(Cl)cc3c(=O)c2c1
Active	C[C@H]1[C@@H](CCNCCCCCNc2ccnc3cc(Cl)ccc23)O[C@@H]2O[C@@]3(C)CC[C@H]4[C@H](C)CC[C@@H]1[C@@]24OO3
Active	CCc1ccc(C(=O)N(CCc2ccccc2)C(CC)c2nc3ccccc3c(=O)n2-c2ccccc2OC)cc1
Active	Nc1ccc2nc3c4ccccc4/c(=N/c4ccncc4)cc-3oc2c1
Active	CN1CCN(c2ncc(-c3ccc4c(NCCN5CCCC5)ccnc4c3)cn2)CC1
Active	NC(CCc1ccccc1)P(=O)(O)CC(Cc1ccccc1)C(=O)O
Active	O=c1c2ccc(Oc3ccc(OC(F)(F)F)cc3)cc2[nH]c2ccc(Cl)c(Cl)c12
Active	COc1cc2[nH]c3c(c(=O)c2cc1C)CCCC3
Active	Cc1nc2cc(C(F)(F)F)ccc2n1-c1ccc(C(=O)NC2CC2)s1
Active	CNC(=O)CC[C@@H](C)[C@H]1CC[C@H]2[C@@H]3[C@H](OC(C)=O)C[C@@H]4CC5(CC[C@]4(C)[C@H]3C[C@H](OC(C)=O)[C@]12C)OOC(C)(C)OO5
Active	C[N+](C)(CCCCCC[N+](C)(C)CCCN1C(=O)c2cccc3cccc(c23)C1=O)CCCN1C(=O)c2cccc3cccc(c23)C1=O
Active	Cc1cc(NC2CCc3ccc(Br)cc3C2)n2nc(C(C)(F)F)nc2n1
Active	O=C(/C=C/c1ccc([N+](=O)[O-])cc1)NCCCCNc1ccnc2cc(Cl)ccc12
Active	CO[C@H]1O[C@]2(c3ccc(COCc4ccc(F)cc4)cc3)CC[C@H]3CCCCC31OO2
Active	COC(=O)c1ccc(Oc2ccc3c(c2)B(O)OC3)cn1
Active	O=[N+]([O-])c1ccc(C[n+]2ccn(-c3ccc(-c4ccc(-n5cc[n+](Cc6ccc([N+](=O)[O-])cc6)c5)cc4)cc3)c2)cc1
Active	C[C@H]1[C@@H](CCC(=O)Nc2cccc(S(C)=O)c2)O[C@@H]2O[C@@]3(C)CC[C@H]4[C@H](C)CC[C@@H]1[C@@]24OO3
Active	N#Cc1ccc(Cc2ccc3c(NCCCNCc4ccc5c(c4)OCO5)ccnc3c2)cc1
Active	Cc1cc(-c2ccc(C(=N)N)cc2)cn2cc(-c3ccc(C(=N)N)cc3)nc12
Active	O=C(NO)c1cnc(N2CCC3(CCN(Cc4ccc5ccc6cccc7ccc4c5c67)C3)CC2)nc1
Active	Clc1ccc(C(Nc2ccnc3cc(Cl)ccc23)c2ccc(CCN3CCCC3)cc2)cc1
Active	Cc1ccc(-c2nc(CNc3ccnc4cc(Cl)ccc34)[nH]c2CN2CCCC2)cc1
Active	CCN(CCNC(=O)[C@@H](N)CC(C)C)Cc1cc(Nc2ccnc3cc(Cl)ccc23)ccc1O
Active	N=C(N)c1ccc(-c2cc(-c3ccc(C(=N)N)cc3)on2)cc1
Active	C=CC1CN2CCC1CC2[C@H](O)c1ccnc2ccc(OC)cc12
Active	Clc1cccc(C(Nc2ccnc3cc(Cl)ccc23)c2ccc(CCN3CCCC3)cc2)c1
Active	Clc1ccc2c(NCCCNCc3ccc(-c4cccnc4)s3)ccnc2c1
Active	Cc1nc2c(OC(F)F)cccc2n1-c1ccc(C(=O)NC2CC2)s1
Active	Cc1ccc(/C=C/C(=O)NCCNc2ccnc3cc(Cl)ccc23)cc1
Active	CC(C)c1ccc(NC(=O)[C@H](CCCCCC(=O)NO)NC(=O)c2ccc(N(C)C)cc2)cc1
Active	CN(C(=O)c1cn2c(-c3ccc(-c4nnc(N)s4)cc3)cnc2cn1)c1ccc(C#N)cc1
Active	CN(C)C(c1ccc(Nc2ccnc3cc(Cl)ccc23)cc1)c1nnnn1C(C)(C)C
Active	CC(NCCCCNc1ccnc2cc(Cl)ccc12)C12CC3CC(CC(C3)C1)C2
Active	O=[N+]([O-])OCCC1CCN(Cc2cc(Nc3ccnc4cc(Cl)ccc34)ccc2O)CC1
Active	CCCCc1cc2c(=O)c(Cl)c(C)[nH]c2cc1OCCOc1ccccc1
Active	c1ccc(COC[C@H]2CCCCC23OOC2(CCCC[C@H]2COCc2ccccc2)OO3)cc1
Active	Clc1ccc2c(NCCNc3ccnc4cc(Cl)ccc34)ccnc2c1
Active	Clc1ccc2c(NCC3CCCN4CCCCC34)ccnc2c1
Active	Cn1c2nc3ccccc3c-2c(NCCCNC(=O)Nc2ccccc2)c2ccccc21
Active	CC1(OC(=O)C(=O)N(Cc2ccccc2)Cc2ccccc2)CCC2CC1OO[C@@]2(C)CS(=O)(=O)c1ccccc1
Active	C(CCCCCCN/C(=N\C1CCCCC1)NC1CCCCC1)CCCCCN/C(=N\C1CCCCC1)NC1CCCCC1
Active	Nc1ccc(-c2nc3ccc(-c4nc5ccc(N)cc5[nH]4)cc3[nH]2)cc1
Active	O=S(=O)(c1ccc(C(F)(F)F)cc1)N1CCC2(CC1)OOC1(OO2)C2CC3CC(C2)CC1C3
Active	COc1cc2[nH]c3c(c(=O)c2cc1Cl)CC(F)(F)CC3
Active	O=C(C[C@H]1CC[C@]2(CC1)OO[C@]1(O2)C2CC3CC(C2)CC1C3)N1CCOCC1
Active	CC(=O)O[C@@H]1CC[C@@]2(C)[C@@H](C1)C[C@@H](OC(C)=O)[C@@H]1[C@@H]2C[C@H](OC(C)=O)[C@]2(C)[C@@H]([C@H](C)CCCN(C)CCNc3ccnc4cc(Cl)ccc34)CC[C@@H]12
Active	COc1cc2nc(Nc3cccnc3)nc(Nc3ccccc3C)c2cc1OC
Active	O=C(/C=C/c1ccc(F)cc1)NCCCCNc1ccnc2cc(Cl)ccc12
Active	O=C(NCCN1CCCC1)c1cc(NCCCCN2CCOCC2)nc2ccc(Cl)cc12
Active	CCN(CCNc1ccnc2cc(Cl)ccc12)CCNS(=O)(=O)c1cccc2c(N(C)C)cccc12
Active	O=C1c2cccc3c(N4CCN(CCO)CC4)ccc(c23)C(=O)N1CCCCNc1ccnc2cc(Cl)ccc12
Active	COc1ccc(C(=O)NCCCN2CCN(CCCNc3ccnc4cc(Cl)ccc34)CC2)cc1
Active	CC(=O)O[C@H]1C[C@H]2[C@@H]([C@H](OC(C)=O)C[C@@H]3CC4(CC[C@@]32C)OOC2(CCCCC2)OO4)[C@@H]2CC[C@H]([C@H](C)CCC(=O)NCCN(C)C)[C@@]12C
Active	CO[C@H]1O[C@]2(c3ccc(COC(C)=O)cc3)CC[C@H]3CCCCC31OO2
Active	c1cncc(-c2ccnc(-c3nnc(Nc4ccc(CN5CCCC5)cc4)o3)c2)c1
Active	O=C(CCCCCC(=O)NN/C=C/c1c(O)ccc2ccccc12)NO
Active	CC1(CC(=O)NCc2ccc(OC(F)F)cc2)CC2(CCCCC2)OO1
Active	CCN(CCNc1ccnc2cc(Cl)ccc12)CCNS(=O)(=O)c1ccc2c(N(C)C)cccc2c1
Active	CCOC(=O)c1c(-c2cccc(-c3ccccc3)c2)[nH]c2cc(OC)c(F)cc2c1=O
Active	O=C(NO)c1cnc(N2CCC3(CCN(Cc4ccccn4)C3)CC2)nc1
Active	COC(=O)CC[C@@H](C)[C@H]1CC[C@H]2[C@@H]3[C@H](OC(C)=O)C[C@@H]4CC5(CC[C@]4(C)[C@H]3C[C@H](OC(C)=O)[C@]12C)OOC1(CCCCC1)OO5
Active	CC(CCCNCCC12CC3CC(CC(C3)C1)C2)Nc1ccnc2cc(Cl)ccc12
Active	COC(=O)CCC(=O)OC/C(C)=C/C(=O)OC[C@]1(O)[C@H]2C[C@H]2[C@]2(C)[C@@H]3CC4=C5[C@H](/C(=C(\C)C(=O)OC)C(=O)[C@H](O)[C@@]5(C)[C@@H]5C[C@H]45)[C@@]34OC(=O)C(CO)=C4C[C@@H]12
Active	CCC(CC)Nc1nc(Nc2cccnc2)nc2cc(OC)c(OC)cc12
Active	N=C(N)Nc1ccc(CCc2ccc(NC(=N)N)cc2)cc1
Active	CCCNC(=O)c1cccc(C(=O)N[C@H](Cc2ccccc2)[C@@H](O)CN[C@@H](C)c2ccccc2)c1
Active	O=C(NCCCCCCNC(=O)Nc1ccc(C2=NCCCN2)cc1)Nc1ccc(C2=NCCCN2)cc1
Active	CC1=C(CCCC[P+](c2ccccc2)(c2ccccc2)c2ccccc2)C(=O)c2ccccc2C1=O
Active	Fc1ccc(CNCCCN2CCN(CCCNc3ccnc4cc(Cl)ccc34)CC2)cc1
Active	N=C(N)c1cccc(-c2cc(-c3ccc(C(=N)N)cc3Cl)on2)c1
Active	CCN(CC)CCCCCN(CC)CCNc1ccnc2cc(Cl)ccc12
Active	C[C@H]1[C@@H](OCCN(CCNc2ccnc3cc(Cl)ccc23)CCO[C@H]2O[C@@H]3O[C@]4(C)CC[C@H]5[C@H](C)CC[C@@H]([C@H]2C)[C@@]35OO4)O[C@@H]2O[C@]3(C)CC[C@H]4[C@H](C)CC[C@@H]1[C@@]24OO3
Active	CC(=O)O[C@H]1C[C@H]2[C@@H]([C@H](OC(C)=O)C[C@@H]3CC4(CC[C@@]32C)OOC2(CCC(C(=O)Nc3ccccc3)CC2)OO4)[C@@H]2CC[C@H]([C@H](C)CCC(=O)Nc3ccccc3)[C@@]12C
Active	CCOc1ccc2nccc([C@@H](O)[C@@H]3C[C@@H]4CCN3C[C@@H]4CC)c2c1
Active	CC(=O)Nc1ccc(-c2ccc(CNCCNc3ccnc4cc(Cl)ccc34)s2)cc1
Active	CCC(=O)N(C1=C(NC)C(=O)c2ccccc2C1=O)C(C)C
Active	COc1ccc2nc3cc(Cl)ccc3c(N/C(C)=N/CCCN3CCCCC3)c2n1
Active	Cc1c(Cc2ccc(C(F)(F)F)cc2)c[nH]c1C(=O)NC1CC1
Active	N=C(N)Nc1ccc(Nc2ccc(NC(=N)N)cc2)cc1
Active	CCCN(CCC)Cc1cc(Nc2ccc(C(=O)N[C@H](Cc3ccccc3)[C@@H](O)CN[C@@H](C)c3ccccc3)cc2)ccc1O
Active	C[C@@H]1CC[C@H]2[C@@H](CCCc3ccc(N(C)C)cc3)C(=O)O[C@@H]3O[C@@]4(C)CCC1[C@]32OO4
Active	CCCNCCC[C@@H](C)[C@H]1CC[C@H]2[C@@H]3[C@H](OC(C)=O)C[C@@H]4CC5(CC[C@]4(C)[C@H]3C[C@H](OC(C)=O)[C@]12C)OOC1(CCCCC1)OO5
Active	CCCN(CCC)CCOc1ccc2c(=O)c3ccc(C(F)(F)F)cc3[nH]c2c1
Active	C=CCN1C[C@H](OCc2ccccc2)[C@H](CNc2ccnc3cc(Cl)ccc23)C(C)(C)C1
Active	COc1cc2[nH]c(C)c(-c3c(F)cccc3F)c(=O)c2cc1Cl
Active	O=c1[nH]c(CCCCCCCCCCCCc2nsc(=O)[nH]2)ns1
Active	CCCOC(=O)CC[C@@H](C)[C@H]1CC[C@H]2[C@@H]3[C@H](OC(C)=O)C[C@@H]4CC5(CC[C@]4(C)[C@H]3C[C@H](OC(C)=O)[C@]12C)OOC1(CCC(C(=O)OCCC)CC1)OO5
Active	COc1cccc(C(=O)NCCNC(=O)[C@H](CC(=O)NC(C)(C)C)NS(=O)(=O)c2ccc(C)cc2)c1
Active	Cc1cn([C@H]2CC(N=[N+]=[N-])[C@@H](CO[C@H]3O[C@@H]4O[C@@]5(C)CC[C@H]6[C@H](C)CC[C@@H]([C@H]3C)[C@@]46OO5)O2)c(=O)[nH]c1=O
Active	NCCCNc1c2ccccc2nc2c1[nH]c1ccccc12
Active	Clc1ccc2c(NCCNCc3ccc(-c4ccncc4)s3)ccnc2c1
Active	COc1cc(NCCCCCNC(=O)C2CCC3(CC2)OOC2(OO3)C3CC4CC(C3)CC2C4)c2ncccc2c1-c1ccc(F)cc1
Active	C=C[C@H]1CN2CC[C@H]1C[C@H]2[C@H](OC(=O)[C@H](CC(=O)OCc1ccccc1)NC(=O)OCc1ccccc1)c1ccnc2ccc(OC)cc12
Active	C[C@H](NC(=O)[C@H](Cc1ccccc1)C[C@@H](O)[C@H](Cc1ccccc1)NC(=O)OC(C)(C)C)C(=O)N[C@@H]1C(=O)N(C)c2ccccc2-c2ccccc21
Active	COc1cccc(CNCCCNc2ccnc3cc(CCc4ccccc4)ccc23)c1O
Active	N=C(N)c1cccc(NC(=O)Nc2ccc(S(=O)(=O)NCc3c(F)ccc(F)c3F)cc2)c1
Active	CN(O)C(=O)COC(c1ccc(F)c(F)c1)P(=O)(OCOC(=O)C(C)(C)C)OCOC(=O)C(C)(C)C
Active	O=S(=O)(c1ccc(F)cc1)N1CCC2(CC1)OOC1(OO2)C2CC3CC(C2)CC1C3
Active	N#Cc1ccc(-c2nnc3cncc(OCC(OC(F)F)c4ccc(F)c(F)c4)n23)cc1
Active	COC(=O)CC[C@@H](C)[C@H]1CC[C@H]2[C@@H]3[C@H](OC(C)=O)C[C@@H]4CC5(CC[C@]4(C)[C@H]3C[C@H](OC(C)=O)[C@]12C)OOC(C)(C)OO5
Active	C[C@@H]1CC[C@H]2C(CN3CCCCC3[C@H](O)c3cc(C(F)(F)F)nc4c(C(F)(F)F)cccc34)=C(C(F)(F)F)O[C@@H]3O[C@@]4(C)CC[C@@H]1[C@]32OO4
Active	CCN(CC)CCCNc1ccnc2cc(C(F)(F)F)ccc12
Active	O=C(CC1CCCCC1)NCCCN1CCN(CCCNc2ccnc3cc(Cl)ccc23)CC1
Active	CCN(CC)CCN(CC)CCNc1ccnc2cc(Cl)ccc12
Active	CN(C)c1cc[n+](Cc2ccc(OCCOc3ccc(C[n+]4ccc(N(C)C)cc4)cc3)cc2)cc1
Active	Cc1c(Cc2ccc(C(F)(F)F)cc2F)c[nH]c1C(=O)NC1CC1
Active	CC(C)CN(NC(=O)c1ccc(-c2ccc(CN3CCN(C)CC3)cc2)nc1)c1nc(C#N)ncc1Br
Active	Clc1ccc2c(NCCCNc3nc(Cl)cc(Cl)n3)ccnc2c1
Active	Cc1cc(N2CCCCC2)nc(NCCNc2ccnc3cc(Cl)ccc23)n1
Active	CCN1CCN(c2ccnc(NCCNc3ccnc4cc(Cl)ccc34)n2)CC1
Active	CN1CCN(c2ccnc(NCCCNc3ccnc4cc(Cl)ccc34)n2)CC1
Active	Cc1cc(N2CCOCC2)nc(NCCNc2ccnc3cc(Cl)ccc23)n1
Active	CC(CNc1ccnc2cc(Cl)ccc12)NCCO[C@H]1O[C@@H]2O[C@@]3(C)CC[C@H]4[C@H](C)CC[C@@H]([C@H]1C)[C@@]24OO3
Active	OC(c1cc(C(F)(F)F)nc2c(C(F)(F)F)cccc12)C1CCCCN1
Active	Oc1ccc(-c2ccc(F)cc2)cc1CNC1CCCCC1
Active	c1cc(NC2=NCCN2)ccc1Cc1ccc(NC2=NCCN2)cc1
Active	COCC/C(SC(=O)C(C)(C)OC(C)=O)=C(\C)N(C=O)CCCCCCCCCCCCN(C=O)/C(C)=C(/CCOC)SC(=O)C(C)(C)OC(C)=O
Active	O=C1CC(c2ccc(Cl)cc2Cl)Cc2nc3ccc(Cl)cc3c(O)c21
Active	Cc1ccnc(NC(=O)c2ccc(Cl)o2)c1
Active	Cc1ccc(S(=O)(=O)N[C@@H](CC(=O)NC(C)(C)C)C(=O)NCCNC(=O)c2cccc(O)c2)cc1
Active	N=C(NC1CCCC1)c1ccc(N2CCN(c3ccc(C(=N)NC4CCCC4)cc3)CC2)cc1
Active	CC[C@H]1CN2CCc3cc(OC)c(OC)cc3[C@@H]2C[C@@H]1C[C@H]1NCCc2cc(OC)c(OC)cc21
Active	N=C(N)Nc1ccc(N2CCN(c3ccc(NC(=N)N)cc3)CC2)cc1
Active	COc1ccc2nc3cc(Cl)ccc3c(Nc3ccc(Nc4nc(NCCCN5CCOCC5)nc(Nc5ccccc5)n4)cc3)c2c1
Active	CC(C)c1ccc(CN2C=CC(=[N+]3CCCC3)CC2(C)C)cc1
Active	O=C(CCCCCC(=O)NN/C=C/c1ccccc1Br)NO
Active	CCCNC(=O)N1[C@H](C#N)[C@H](c2ccc(-c3ccc(OC)cc3)cc2)[C@H]1CO
Active	O=C(c1ccc(C2CCC3(CC2)OOC2(OO3)C3CC4CC(C3)CC2C4)cc1)N1CCSCC1
Active	COc1cc(NCCCNC(=O)C2CCC3(CC2)OOC2(OO3)C3CC4CC(C3)CC2C4)c2ncccc2c1-c1ccc(F)cc1
Active	O=S(=O)(NCCCN1CCN(CCCNc2ccnc3cc(Cl)ccc23)CC1)c1ccc(C(F)(F)F)cc1Cl
Active	CCOC(=O)CC[C@H]1CCCCC12OOC1(CCCC[C@H]1CCC(=O)OCC)OO2
Active	O=C(C[C@H]1NCCC[C@@H]1O)Cn1cnc2ccc(C(F)(F)F)cc2c1=O
Active	CC(C)/C(=N/c1ccnc2cc(Cl)ccc12)NCCCCN1CCCCC1
Active	COc1cc2[nH]c(C)c(-c3ccc(C(F)(F)F)cc3F)c(=O)c2cc1Cl
Active	C[C@@H]1CC[C@H]2[C@@H](CCC#N)C(=O)O[C@@H]3O[C@@]4(C)CCC1[C@]32OO4
Active	Cc1cc(S(=O)(=O)NCCCN2CCN(CCCNc3ccnc4cc(Cl)ccc34)CC2)c(C)cc1Cl
Active	N=C(N)c1ccc(-c2cc(-c3ccc(C(=N)N)cc3[N+](=O)[O-])no2)cc1
Active	CC(=O)c1cccc(NC(=O)NC2CC3CCCC(C2)N3CCc2ccccc2)c1
Active	Cc1cc(N2CCOCC2)nc(NCc2cc(Nc3ccnc4cc(Cl)ccc34)ccc2F)n1
Active	Nc1ncc(-c2ccc(C(=O)N3CCC(O)C3)cc2)nc1-c1ccc(C(F)(F)F)nc1
Active	COC(=O)c1ccc2nc3n(C)c4ccccc4c(NCCCNC(=O)Nc4ccccc4)c-3c2c1
Active	COC(=O)c1ccc2nc3n(C)c4ccc(C(=O)OC)cc4c(NCCCNC(=S)Nc4ccccc4)c-3c2c1
Active	COC(=O)c1c[nH]c2cc(OCCOc3ccccc3)ccc2c1=O
Active	O=S(=O)(CC(F)(F)F)N1CCC2(CC1)OOC1(OO2)C2CC3CC(C2)CC1C3
Active	Clc1ccc2nc(/C=C/c3ccncc3)cc(NCCCCN3CCOCC3)c2c1
Active	CC(C)(C)CC(=O)NC(C(=O)NO)c1ccc(-c2cc(F)c(F)c(F)c2)cc1
Active	O=C(Nc1cc(OC(F)(F)F)cc(-c2cccnc2)c1)N1CCc2ccccc21
Active	CCCCNC(=O)CN(Cc1ccc(C(=O)NO)cc1)C(=O)c1ccc(N(C)C)cc1
Active	COc1ccccc1Oc1ccc2c(NCCCNCc3ccc4c(c3)OCO4)ccnc2c1
Active	Cc1ncccc1-c1cc(C(F)(F)F)cc(C2(C(C)C)C(C#N)=C(N)Oc3n[nH]c(C)c32)c1
Active	COC(=O)C1=C(C)N/C(=C\c2cc(C)n(-c3cc(C)ccc3C)c2C)C1=O
Active	NCCCNc1nc2ccccc2c2[nH]c3ccccc3c12
Active	CCCN(CCCCNc1ccnc2cc(Cl)ccc12)Cc1cc(OC)ccc1O
Active	CCN(CC)CCCCN(CC)CCNc1ccnc2cc(Cl)ccc12
Active	CCCCCC(=O)N[C@H](Cc1ccc(NC(=O)OC(C)(C)C)cc1)C(=O)N[C@H](Cc1ccc(NC(=O)OC(C)(C)C)cc1)C(=O)N[C@H](CC(C)C)C(=O)[C@]1(C)CO1
Active	CCCCOc1ccc(NC2=C(N3CCCCC3)C(=O)c3ccccc3C2=O)cc1
Active	CCCCN(CCCC)CC(O)c1cc(Cl)cc2c1-c1ccc(Cl)cc1/C2=C/c1ccc(Cl)cc1
Active	CCN(CC)CCC(=O)O[C@@H]1O[C@@H]2O[C@@]3(C)CC[C@H]4[C@H](C)CC[C@@H]([C@H]1C)[C@@]24OO3
Active	CCc1ccccc1N=C1c2c(cccc2[N+](=O)[O-])C(=O)C1C(C)=O
Active	CCOC(=O)c1c(-c2cccc(OCC(C)C)c2)[nH]c2cc(OC)ccc2c1=O
Active	O[C@@]12C=C(c3nccc4c3[nH]c3ccccc34)[C@H]3CCN(CCCC/C=C\CC1)C[C@]31C[C@H]3/C=C\CCCCN3[C@@H]12
Active	COc1ccc2c(c1)CC[C@@H]1[C@@H]2CC[C@]2(C)C(=O)[C@H](n3cc(CO[C@H]4O[C@@H]5O[C@@]6(C)CC[C@H]7[C@H](C)CC[C@@H]([C@H]4C)[C@@]57OO6)nn3)C[C@@H]12
Active	[N-]=[N+]=Nc1cccc(-c2csc(NC(=O)CCCCCCC(=O)NO)n2)c1
Active	O=C(NCCCN1CCN(CCCNc2ccnc3cc(Cl)ccc23)CC1)c1ccccc1C(=O)c1ccccc1
Active	CC12CCC[C@@H](C1)C(C)(CI)OO2
Active	Cc1c(Cc2ccc(C(F)(F)F)nc2)c[nH]c1C(=O)NC(C)C
Active	CCOC(=O)c1c(NC(=O)c2ccccc2)sc2c(O)c(CN3CCCCC3)ccc12
Active	CC(C)(C)C(=O)OCOP(=O)(/C=C/CN(O)C=O)OCOC(=O)C(C)(C)C
Active	COC(=O)/C(C)=C1\C(=O)[C@H](O)[C@]2(C)C3=C(C[C@@H]4[C@]5(OC(=O)C6=C5C[C@H]5[C@](O)(COC(=O)/C(C)=C/COC(=O)[C@@H](O)CC(=O)OC6)[C@H]6C[C@H]6[C@]45C)[C@H]31)[C@H]1C[C@H]12
Active	COc1cccc(CNCCCNc2ccnc3cc(-c4ccc(C(F)(F)F)cc4)ccc23)c1O
Active	CCCCCC[C@H]1C(=O)O[C@@H]2O[C@]3(C)CC[C@H]4[C@H](C)CC[C@@H]1[C@@]24OO3
Active	O=C(/C=C/c1ccc(NC(=O)Cc2cccc3ccccc23)cn1)NO
Active	CCN(CC)CCCCCCCCNc1ccnc2cc(Cl)ccc12
Active	CCOC(=O)C1=C(C)NC(=Cc2cc(C)n(-c3ccccc3C(F)(F)F)c2C)C1=O
Active	C[C@H]1[C@@H](OCCCOc2coc(CO)cc2=O)O[C@@H]2O[C@@]3(C)CC[C@H]4[C@H](C)CC[C@@H]1[C@@]24OO3
Active	CCCN(CCCCNc1ccnc2cc(Cl)ccc12)Cc1cccs1
Active	COc1ccc2nc3cc(Cl)ccc3c(NCCCNC3CCC4(CC3)OOC3(O4)C4CC5CC(C4)CC3C5)c2c1
Active	COc1cc(NC(C)CCCNCc2ccc(CO[C@H]3O[C@@H]4O[C@]5(C)CC[C@H]6[C@H](C)CC[C@@H]([C@H]3C)[C@@]46OO5)cc2)c2ncccc2c1
Active	Cc1ccc(Nc2nc(Nc3ccc(Nc4ccnc5cc(Cl)ccc45)cc3)nc(N3CCN(C)CC3)n2)cc1
Active	CC(C)c1ccc(/C=C/C(=O)NCCCCNc2ccnc3cc(Cl)ccc23)cc1
Active	CC(=O)O[C@H]1C[C@H]2[C@@H]([C@H](OC(C)=O)C[C@@H]3C[C@H](O)CC[C@@]32C)[C@@H]2CC[C@H]([C@H](C)CCCNCCCNc3ccnc4cc(Cl)ccc34)[C@@]12C
Active	Clc1ccc2c(NCCNCc3ccc(-c4cccnc4)s3)ccnc2c1
Active	CC[n+]1ccn(CCCCCCCCCCCCn2cc[n+](CC)c2)c1
Active	CC(C)CN1C(=O)c2ccccc2[C@H](C(=O)Nc2ccc(F)c(C#N)c2)[C@H]1c1cnn(C)c1
Active	C/C(=N\OS(C)(=O)=O)NCCCCCCCCCCCCN/C(C)=N/OS(C)(=O)=O
Active	CCN(CC)c1ccc(CN2CCN(Cc3cc(NC(=O)CN4CCCCC4)cc(Nc4ccnc5cc(Cl)ccc45)c3)CC2)cc1
Active	Cn1c2nc3ccccc3c-2c(NCCCN)c2cc(Cl)ccc21
Active	Cc1cc(NCCCN2CCCCC2)c2ccc3c(ccc4c(NCCCN5CCCCC5)cc(C)nc43)c2n1
Active	CN(C)CCNc1cc(/C=C/c2cccc(F)c2)nc2ccc(Cl)cc12
Active	CCCCCCCCCCOc1cc2c(=O)c(C(=O)OCC)cn(C(=O)CC)c2cc1OCC
Active	c1cc2c(cc1NC1=NCCN1)Cc1cc(NC3=NCCN3)ccc1-2
Active	CC(C)(C)N1CCN(c2ccc(Nc3nc4cnc(Nc5cccc(C(F)(F)F)c5)cc4[nH]3)nc2)CC1
Active	O=C(CN1CCCCC1)Nc1cc(CN2CCOCC2)cc(Nc2ccnc3cc(Cl)ccc23)c1
Active	Cc1nc2c(C#N)cccc2n1-c1ccc(C(=O)NC2CC2)s1
Active	Cc1ccc(Nc2c(-c3ccc(F)cc3)nc3n2CCN(C(=O)CN)C3)cc1
Active	Cn1c2nc3ccccc3c-2c(NCCCN)c2cc([N+](=O)[O-])ccc21
Active	CCCNC(=O)CCC(C)C1CC[C@H]2[C@@H]3[C@H](OC(C)=O)C[C@@H]4CC5(CC[C@]4(C)[C@H]3C[C@H](OC(C)=O)[C@]12C)OOC1(CCCCC1C)OO5
Active	CCOc1ccc(N(C(C)=O)C2=C(NC)C(=O)c3ccccc3C2=O)cc1
Active	CCOC(=O)C(I)C12CCCC(C1)C(C)(C)OO2
Active	C[C@]12OC(=O)[C@@]1([C@H](O)[C@H]1C=CCCC1)NC(=O)[C@H]2CCCl
Active	CCCN(CCC)C(=O)c1cccc(C(=O)N[C@H](Cc2ccccc2)[C@@H](O)CNC2Cc3ccccc3C2)c1
Active	CN(C(=O)c1ccc2ncc(-c3ccc(C(F)(F)F)cc3)n2c1)c1ccc(C#N)cc1
Active	COc1cccc(CNCCCNc2ccnc3cc(Cc4ccc(C#N)cc4)ccc23)c1O
Active	CCCN(CCCCNc1ccnc2cc(Cl)ccc12)Cc1c(F)cccc1OC
Active	C[C@@H]1CC[C@H]2[C@@H](C)C(OC(=O)c3cccc([N+](=O)[O-])c3)O[C@@H]3O[C@]4(C)CC[C@@H]1[C@]32OO4
Active	O=c1c2c([nH]c3cc(-c4ccc(Oc5ccc(OC(F)(F)F)cc5)cc4)ccc13)CCCC2
Active	OC(CNCCc1ccccc1)c1cc(C(F)(F)F)nc2c(C(F)(F)F)cccc12
Active	C[C@@H]1CCC2[C@H](CCCCCC[C@H]3C(=O)O[C@@H]4O[C@@]5(C)CC[C@H]6[C@H](C)CCC3[C@@]46OO5)C(=O)O[C@@H]3O[C@]4(C)CC[C@@H]1C23OO4
Active	CC(=O)N(Cc1ccc(F)cc1)C1=C(NCCc2ccccc2)C(=O)c2ccccc2C1=O
Active	COc1ccc2c(=O)c(C)c(-c3ccc(Cc4ccc(OC(F)(F)F)cc4)cc3)[nH]c2c1
Active	CC(C)C(=N)NCCCCCCCCCCCCNC(=N)C(C)C
Active	COC(=O)c1c[nH]c2cc(CN3CCN(c4ccc(OC)cc4)CC3)c(C)cc2c1=O
Active	C[C@H]1[C@@H](OC(=O)CCN2CCN(c3ccnc4cc(Cl)ccc34)CC2)O[C@@H]2O[C@@]3(C)CC[C@H]4[C@H](C)CC[C@@H]1[C@@]24OO3
Active	Cc1[nH]c(C)c(-c2ccc(OCc3ccc(F)cc3)nc2)c(=O)c1Br
Active	O=C(NCCN1CCN(c2ccccc2)CC1)c1cc(-c2ccc(CN3CCOCC3)cc2)nc2ccc(F)cc12
Active	CC(CCNCC12CC3CC(CC(C3)C1)C2)Nc1ccnc2cc(Cl)ccc12
Active	COc1cccc(CNCCCNc2ccnc3cc(Oc4cccc(N(C)C)c4)ccc23)c1O
Active	COc1ccc(C[C@@H](NC(=O)OC2CCCC3(C2)OOC2(O3)C3CC4CC(C3)CC2C4)C(=O)N[C@@H]2[C@H](O)[C@@H](n3cnc4c(N(C)C)ncnc43)O[C@H]2CO)cc1
Active	CN(C)C(=N)c1ccc2oc(CCCCc3cc4cc(C(=N)N(C)C)ccc4o3)cc2c1
Active	CCN(CC)CCCCCCN(CC)CCNc1ccnc2cc(Cl)ccc12
Active	CC[C@@H]1OC(=O)[C@@H](C)[C@H](O)[C@@H](C)[C@H](O[C@H]2O[C@@H](C)C[C@@H](N(C)CCCNc3ccnc4ccc(Cl)cc34)[C@@H]2O)[C@@](C)(O)C[C@H](C)CN(C)[C@@H](C)[C@H](O)[C@@]1(C)O
Active	CN1CCN(C(=O)c2ccc(-c3cnc(N)c(-c4ccc(C(F)(F)F)nc4)n3)cc2)CC1
Active	CC(C)CN(NC(=O)C1CCC2(CC1)OOC1(OO2)C2CC3CC(C2)CC1C3)c1nc(C#N)ncc1Br
Active	CCCCCC(=O)N[C@H](Cc1c[nH]c2ccccc12)C(=O)N[C@H](CCCC)C(=O)N[C@H](Cc1ccccc1)C(=O)[C@]1(C)CO1
Active	O=S(=O)(NCCCN1CCN(CCCNc2ccnc3cc(Cl)ccc23)CC1)c1ccc(Cl)c(Cl)c1Cl
Active	CC(C)(C)CNCCCN1CCN(CCCNc2ccnc3cc(Cl)ccc23)CC1
Active	CC1(C)COC2(CCC(NC3CCC(Nc4ccnc5cc(Cl)ccc45)CC3)CC2)OO1
Active	COc1ccc2nccc([C@@H](O)[C@@H]3C[C@@H]4CCN3C[C@@H]4CC(=O)O[C@@H]3O[C@@H]4O[C@@]5(C)CC[C@H]6[C@H](C)CC[C@@H]([C@H]3C)[C@@]46OO5)c2c1
Active	COc1ccc2nc3cc(Cl)ccc3c(NCCNCCO[C@H]3O[C@@H]4O[C@@]5(C)CC[C@H]6[C@H](C)CC[C@@H]([C@H]3C)[C@@]46OO5)c2c1
Active	CC(C)[C@@H]1CC[C@](C)(C#N)[C@@H]2CC[C@](C)(O)[C@@H](C#N)[C@H]21
Active	COc1ccc2nc3cc(Cl)ccc3c(Nc3ccc(Nc4nc(NCCO)nc(Nc5ccccc5)n4)cc3)c2c1
Active	C[C@H]1CC[C@@H]2[C@H](C)[C@@](O)(C(F)(F)F)O[C@H]3O[C@]4(C)CC[C@H]1[C@@]32OO4
Active	Clc1ccc2c(NCCCNCCCCN(Cc3ccccc3)Cc3ccccc3)ccnc2c1
Active	CCOC(=O)C1=C(C)NC2=C(C(=O)CC(c3ccc(OC)c(OC)c3)C2)C1c1ccc(Br)cc1
Active	Cc1cn2c(-c3ccnc(NCC4CC4)n3)c(-c3ccc(F)c(NS(C)(=O)=O)c3)nc2cc1CN(C)C
Active	CN(C)CCNC(=O)C1CCC2(CC1)OOC1(CCCCC1)OO2
Active	COC(=O)CNC(=O)CC[C@@H](C)[C@H]1CC[C@H]2[C@@H]3[C@H](OC(C)=O)C[C@@H]4CC5(CC[C@]4(C)[C@H]3C[C@H](OC(C)=O)[C@]12C)OOC(C)(C)OO5
Active	NC(=O)CNC(=O)C[C@H]1CC[C@]2(CC1)OO[C@]1(O2)C2CC3CC(C2)CC1C3
Active	CCCCNCCN1CCN(c2ccc3ccccc3c2)C[C@H]1c1ccccc1
Active	CS(=O)(=O)c1ccc(-c2cnc(N)c(-c3ccc(C(F)(F)F)nc3)n2)cc1
Active	CCOC(=O)Cn1cccc1[C@@H]1O[C@@H]2O[C@]3(C)CC[C@H]4[C@H](C)CC[C@@H]([C@H]1C)[C@@]24OO3
Active	Cc1cc2c(c(=O)[nH]1)C(=O)[C@@]1(O)c3c(O)c4c(c5c3[C@H](C[C@H]1C2=O)OCO5)O[C@@H]1[C@H](CC=C[C@@H]1O)C4=O
Active	COc1cccc(CNCCCNc2ccnc3cc(-c4ccc(F)cc4)ccc23)c1O
Active	CCCN(CCCNc1ccnc2cc(Cl)ccc12)Cc1ccc(Cl)o1
Active	O=C(CC1CCC2(CC1)OOC1(OO2)C2CC3CC(C2)CC1C3)NCCNC(=O)CC1CCC2(CC1)OOC1(OO2)C2CC3CC(C2)CC1C3
Active	CCC1CCC2(CC1)OOC1(CC[C@@]3(C)[C@H](C[C@@H](OC(C)=O)[C@@H]4[C@@H]3C[C@H](OC(C)=O)[C@]3(C)C(C(C)CCC(=O)O)CC[C@@H]43)C1)OO2
Active	CCC(c1nc2ccccc2c(=O)n1-c1ccccc1OC)N(CCc1ccccc1)C(=O)CCc1ccccc1
Active	C[C@@H]1CC[C@H]2[C@@H](C)C(OCCN(CCCNc3ccnc4cc(Cl)ccc34)CCOC3O[C@@H]4O[C@@]5(C)CC[C@H]6[C@H](C)CC[C@@H]([C@H]3C)[C@@]46OO5)O[C@@H]3O[C@@]4(C)CC[C@@H]1[C@]32OO4
Active	Clc1ccc2c(NCCNCc3ccc(-c4ccccc4)s3)ccnc2c1
Active	C[C@H]1[C@@H](OCCN2CCOCC2)O[C@@H]2O[C@@]3(C)CC[C@H]4[C@H](C)CC[C@@H]1[C@@]24OO3
Active	COCO[C@H]1CCCN2CO[C@H](Cn3cnc4ccccc4c3=O)C[C@H]12
Active	O=C(CN1CCCCC1)Nc1cc(CNCCN2CCCC2)cc(Nc2ccnc3cc(Cl)ccc23)c1
Active	C[C@@H]1CC[C@H]2[C@@H](CCCCc3ccccc3)C(=O)O[C@@H]3O[C@]4(C)CC[C@@H]1[C@]32OO4
Active	CSc1nc2nc(C)cc(Nc3ccc(C(F)(F)F)cc3)n2n1
Active	Nc1ncc(-c2ccc(C(=O)N3CCNCC3)cc2)nc1-c1ccc(C(F)(F)F)nc1
Active	COCCc1sc[n+](CCCCc2cccc(CCCC[n+]3csc(CCOC)c3C)c2)c1C
Active	CCO[C@H]1O[C@@H]2O[C@@]3(C)CC[C@H]4[C@H](C)CC[C@@H]([C@H]1C)[C@@]24OO3
Active	CC1=C(Cc2ccc(CC(=O)N(CCNc3ccnc4cc(Cl)ccc34)C(C)C)cc2)C(=O)c2ccccc2C1=O
Active	Cc1cc(NCc2cc(Nc3ccnc4cc(Cl)ccc34)ccc2F)nc(N2CCN(C)CC2)n1
Active	O=C(CNCCNc1ccnc2cc(Cl)ccc12)N(c1ccccc1)c1ccccc1
Active	CC(C)CN1C(=O)c2ccccc2[C@H](C(=O)Nc2ccc(F)c(C#N)c2)[C@H]1c1ccc(C#N)s1
Active	COc1cccc(CNCCCNc2ccnc3cc(Cc4ccc5c(c4)OCO5)ccc23)c1O
Active	C[C@@H]1C[C@H](N2C(=N)N[C@](C)(c3cccc(NC(=O)c4cccc(C#N)c4)c3Cl)CC2=O)CCO1
Active	N=C(N)c1ccc(-c2cc(-c3ccc(C(=N)N)cc3Cl)on2)cc1
Active	Cn1cc(CN2CCC3(CCN(c4ncc(C(=O)NO)cn4)CC3)C2)c2cnccc21
Active	CCn1c(=O)/c(=C2\Sc3ccccc3N2C)s/c1=C\c1cc[n+](C)c2ccccc12
Active	CC1=C(CCCCOC(=O)CCC(=O)O[C@@H]2O[C@@H]3O[C@@]4(C)CC[C@H]5[C@H](C)CC[C@@H]([C@H]2C)[C@@]35OO4)C(=O)C(C(C)C)=CC1=O
Active	COc1ccc2c(c1)CC[C@@H]1[C@@H]2CC[C@]2(C)[C@@H](O)[C@H](NC(=O)O[C@H]3O[C@@H]4O[C@@]5(C)CC[C@H]6[C@H](C)CC[C@@H]([C@H]3C)[C@@]46OO5)C[C@@H]12
Active	CCCCCCCCCCCC1=N/C(=C\c2[nH]c(-c3ccc[nH]3)cc2OC)C=C1
Active	O=C1C(OCc2ccccc2)=C([C@H]2CC[C@H](c3ccc(Cl)cc3)CC2)C(=O)c2ccccc21
Active	COC1O[C@@H]2O[C@]3(C)CC[C@H]4[C@H](C)CC[C@@H]([C@H]1C)[C@@]24OO3
Active	CN1CCN(Cc2cc(NC(=O)CN3CCCCC3)cc(Nc3ccnc4cc(Cl)ccc34)c2)CC1
Active	CN1C(=O)N(C)C(NNC(N)=S)C1NNC(N)=S
Active	C[C@H]1[C@@H](OCC(=O)CO)O[C@@H]2O[C@@]3(C)CC[C@H]4[C@H](C)CC[C@@H]1[C@@]24OO3
Active	O=c1c2ccc(OCCCCl)cc2[nH]c2cc(Cl)cc(Cl)c12
Active	COc1cc2nc(N3CCCC3)nc(NC(C)CCc3ccccc3)c2cc1OC
Active	CCCCCCCCNc1nc(Nc2ccncc2)nc2cc(OC)c(OC)cc12
Active	Cc1[nH]c2ccccc2c(=O)c1-c1ccc(Oc2ccccc2)cc1
Active	COC(=O)c1ccc2c(c1)c(NCCCNC(=O)Nc1ccccc1)c1c3cc(Br)ccc3nc-1n2C
Active	N=C(N)c1ccc(-c2cc(-c3cccc(C(=N)N)c3Cl)no2)cc1
Active	O=C(NO)c1cnc(N2CCC3(CCN(Cc4c[nH]c5ccccc45)C3)CC2)nc1
Active	C[n+]1ccn(CCCCCCCCCCCCCn2cc[n+](C)c2)c1
Active	Cc1[nH]c(C)c(-c2ccc(-c3cccc(C(F)(F)F)c3)nc2)c(=O)c1Br
Active	O=C(NCCN1CCCC1)c1cc(-c2ccc(CN3CCCC3=O)cc2)nc2ccc(F)cc12
Active	C/C(=C(\CCOC(=O)C(C)C)SC(=O)C(C)C)N(C=O)CCCCCCCCCCCCN(C=O)/C(C)=C(/CCOC(=O)C(C)C)SC(=O)C(C)C
Active	CN(CCCNC(=O)C=Cc1ccc2ccccc2c1)CCCNc1ccnc2cc(Cl)ccc12
Active	Cc1nc2c(F)cccc2n1-c1ccc(C(=O)NC2CC2)s1
Active	Cc1c(-c2ccc(Cc3ccc(OC(F)(F)F)cc3)cc2)[nH]c2cccc(F)c2c1=O
Active	CO[C@H]1O[C@@]2(C)OOC13[C@H](CCOP(=O)(Oc1ccccc1)Oc1ccccc1)CCC[C@@H]3C[C@@H]2C
Active	O=C(CN1CCCCC1)Nc1cc(CN2CCCC2)cc(Nc2ccnc3cc(Cl)ccc23)c1
Active	CC(=O)O[C@H]1C[C@H]2[C@@H]([C@H](OC(C)=O)C[C@@H]3C[C@H](N(C)C)CC[C@@]32C)[C@@H]2CC[C@H]([C@H](C)CCCN(C)CCNc3ccnc4cc(Cl)ccc34)[C@@]12C
Active	CCCN(CCC)CC(O)c1cc(C(F)(F)F)nc2c(C(F)(F)F)cccc12
Active	O=C(CN1CCCCC1)Nc1cc(CNCCN2CCCCC2)cc(Nc2ccnc3cc(Cl)ccc23)c1
Active	C=C1CC[C@@]2(N=C=[Se])[C@H]3[C@H](CC[C@@H]2C)[C@@H](C)C[C@@H](CC(C)(C)N=C=[Se])[C@H]13
Active	COc1cccc(C(=N)NCCCCCCCCCCCCNC(=N)c2cccc(OC)c2)c1
Active	C[C@H]1[C@@H](OCC(O)CO[C@H]2O[C@@H]3O[C@@]4(C)CC[C@H]5[C@H](C)CC[C@@H]([C@H]2C)[C@@]35OO4)O[C@@H]2O[C@@]3(C)CC[C@H]4[C@H](C)CC[C@@H]1[C@@]24OO3
Active	CC(=O)O[C@H]1C[C@H]2[C@@H]([C@H](OC(C)=O)C[C@@H]3C[C@H](NC(=O)OC(C)(C)C)CC[C@@]32C)[C@@H]2CC[C@H]([C@H](C)CCCNCCNc3ccnc4cc(Cl)ccc34)[C@@]12C
Active	COc1ccc2nc3cc(Cl)ccc3c(N/C(=N/CCCN(C)C)C(C)C)c2n1
Active	C[C@H]1[C@@H](CCN2CCN(c3cccc(C(F)(F)F)c3)CC2)O[C@@H]2O[C@]3(C)CC[C@H]4[C@H](C)CC[C@@H]1[C@@]24OO3
Active	C[C@@H]1CC[C@H]2[C@@H](CCCc3ccc(O)cc3)C(=O)O[C@@H]3O[C@@]4(C)CC[C@@H]1[C@]32OO4
Active	C=CCOCC1=C(C(F)(F)F)O[C@@H]2O[C@]3(C)CC[C@H]4[C@H](C)CC[C@@H]1[C@@]24OO3
Active	COc1cccc(C(C)(C)NC[C@H](O)[C@@H](Cc2ccccc2)NC(=O)c2cc(C(=O)NCC(C)(C)C)cc(N3CCCCC3)c2)c1
Active	COc1ccc2nc3cc(Cl)ccc3c(NCCNC(=O)C[C@H]3O[C@@H]4O[C@@]5(C)CC[C@H]6[C@H](C)CC[C@@H]([C@H]3C)[C@@]46OO5)c2c1
Active	COC1=CC(=O)N(C(=O)/C=C/[C@H](C)NC(=O)[C@H](CC(C)C)NC(=O)[C@H](CCc2ccccc2)NC(=O)[C@H](C(C)C)N(C)C)[C@H]1Cc1c[nH]c2ccccc12
Active	CCN1C(=O)/C(=C2\C=Cc3ccccc3N2C)S/C1=N\c1cccc[n+]1C
Active	N[C@H]1CC[C@H](NC(=O)C[C@H]2CCC[C@@]3(C2)OOC2(O3)C3CC4CC(C3)CC2C4)CC1
Active	O=[N+]([O-])c1ccc(CNCCCN2CCN(CCCNc3ccnc4cc(Cl)ccc34)CC2)cc1
Active	C[C@H]1[C@@H](Oc2cccc(N[C@@H]3[C@H](C)O[C@@H]4O[C@@]5(C)CC[C@H]6[C@H](C)CC[C@@H]3[C@@]46OO5)c2)O[C@@H]2O[C@@]3(C)CC[C@H]4[C@H](C)CC[C@@H]1[C@@]24OO3
Active	CCCN(CCCNc1ccnc2cc(Cl)ccc12)Cc1cc(OC(F)(F)F)ccc1O
Active	O=S(=O)(c1ccccc1)N1CCC2(CC1)OOC1(O2)C2CC3CC(C2)CC1C3
Active	Cc1nc2c(Cl)cccc2n1-c1ccc(C(=O)NC2CC2)s1
Active	CCCCCC(=O)N[C@H](Cc1ccc(NC(=O)OC(C)(C)C)cc1)C(=O)N[C@H](CCCC)C(=O)N[C@H](Cc1ccccc1)C(=O)[C@]1(C)CO1
Active	O=C(NO)c1cnc(N2CCC3(CCN(Cc4cccc5ccccc45)C3)CC2)nc1
Active	CCSS/C(CCO)=C(/C)N(C=O)CCCCCCCCCCCCN(C=O)/C(C)=C(/CCO)SSCC
Active	C[C@H]1CC[C@@H]2C(C)(COC(=O)c3ccco3)O[C@H]3O[C@]4(C)CC[C@H]1[C@@]32OO4
Active	CCCCC(C(=O)COc1c(F)c(F)cc(F)c1F)n1cc([C@@](C)(N)C2CCCC2)nn1
Active	COC(=O)CCC(=O)OCC1=C2C[C@H]3[C@](O)(COC(=O)/C=C(\C)C=O)[C@H]4C[C@H]4[C@]3(C)[C@@H]3CC4=C5[C@H](/C(=C(\C)C(=O)OC)C(=O)[C@H](O)[C@@]5(C)[C@@H]5C[C@H]45)[C@]23OC1=O
Active	Cn1cnc(S(=O)(=O)N(Cc2ccccc2)C2Cc3cc(C#N)ccc3N(Cc3cncn3C)C2)c1
Active	Cc1[nH]c(CO)c(-c2ccc(-c3ccc(C(F)(F)F)cc3F)nc2)c(=O)c1Cl
Active	C[C@H]1CCC[C@@H]1N(NC(=O)c1ccc(CN2CCN(C)CC2)cc1)c1nc(C#N)ncc1Br
Active	CCCCOC(=O)OCOP(=O)(OCOC(=O)OCCCC)C(CCC(=O)N(C)O)c1ccc(F)c(F)c1
Active	CN1CCCN=C1c1ccc(N2CCN(c3ccc(C4=NCCCN4C)cc3)CC2)cc1
Active	CC(C)NC(=N)c1ccc2cc(CCc3cc4ccc(C(=N)NC(C)C)cc4o3)oc2c1
Active	N=C(N)c1cccc(NC(=O)Nc2cccc(C(=N)N)c2)c1
Active	Cn1cc(CN2CCC3(CCN(c4ncc(C(=O)NO)cn4)CC3)C2)c2cccnc21
Active	O=C(C[C@H]1NCCC[C@@H]1O)Cn1cnc2ccc(F)cc2c1=O
Active	C[C@H]1[C@H](Oc2ccc(F)cc2)O[C@@H]2O[C@]3(C)CC[C@H]4[C@H](C)CC[C@@H]1[C@@]24OO3
Active	C[C@@H]1CC[C@H]2[C@@H](C)C(Oc3ccc(C(F)(F)F)cc3)O[C@@H]3O[C@@]4(C)CC[C@@H]1[C@]32OO4
Active	O=C(CCCCCCC(=O)Nc1nc(-c2ccc3ccccc3c2)cs1)NO
Active	CN1CCN(C(=O)C[C@H]2CCC[C@@]3(C2)OOC2(O3)C3CC4CC(C3)CC2C4)CC1
Active	N[C@H]1CC[C@H](Oc2ccc([C@H]3CC[C@]4(CC3)OOC3(O4)C4CC5CC(C4)CC3C5)cc2)CC1
Active	CCN1C(=O)/C(=C2\C=Cc3ccccc3N2C)S/C1=N\c1sc2cc(Cl)ccc2[n+]1C
Active	COc1ccc(CNCc2cc(NC(=O)CN3CCCCC3)cc(Nc3ccnc4ccc(Cl)cc34)c2)cc1
Active	COc1ccc(CNCc2cc(NC(=O)CN3CCCCC3)cc(Nc3ccnc4cc(Cl)ccc34)c2)cc1
Active	COc1cc2[nH]c(C)c(-c3ccc(Oc4ccc(C(F)(F)F)cc4)cc3)c(=O)c2cc1Cl
Active	Cc1cc(NC2Cc3cccc(C(F)(F)F)c3C2)n2nc(C(C)(F)F)nc2n1
Active	COc1ccc2nc3cc(Cl)ccc3c(Nc3ccc(Nc4nc(NN)nc(Nc5ccccc5)n4)cc3)c2c1
Active	C[C@H]1[C@@H](OCCC2ON2C(=O)c2ccccc2O)O[C@@H]2O[C@@]3(C)CC[C@H]4[C@H](C)CC[C@@H]1[C@@]24OO3
Active	COc1cc2[nH]c(C)c(-c3ccc(Oc4ccc(C(F)(F)F)cn4)cc3)c(=O)c2cc1Cl
Active	C[C@H]1CC[C@@H]2[C@H](C)[C@@](OC(=O)CCC(=O)O)(C(F)(F)F)O[C@H]3O[C@]4(C)CC[C@H]1[C@@]32OO4
Active	Fc1ccc(/C=C/c2cc(NCCCCN3CCOCC3)c3cc(Cl)ccc3n2)cc1
Active	Clc1ccc2c(NCCNC3CCC4(CC3)OOC3(O4)C4CC5CC(C4)CC3C5)ccnc2c1
Active	CCCCCC(=O)N[C@H](Cc1ccccc1)C(=O)N[C@H](CCCC)C(=O)N[C@H](CC(C)C)C(=O)[C@]1(C)CO1
Active	CC(C)CNCCOC1O[C@@H]2O[C@]3(C)CC[C@H]4[C@H](C)CC[C@@H]([C@H]1C)[C@@]24OO3
Active	Clc1ccc2c(N[C@H]3CCCC[C@@H]3Nc3ccnc4cc(Cl)ccc34)ccnc2c1
Active	O=C(Cn1cnc2cccc(C(F)(F)F)c2c1=O)[C@H]1NCC[C@@H]1O
Active	Fc1ccc(C2=C[C@H]3OC4(CCCC4)OO[C@@]3(c3ccc(F)cc3)C2)cc1
Active	c1cc(C2CCC3(CC2)CCC2(OO3)C3CC4CC(C3)CC2C4)ccc1OCCN1CCOCC1
Active	C=CCn1c(=O)/c(=C2\Sc3ccccc3N2C)s/c1=C/c1cccc[n+]1C
Active	CN1/C(=c2\s/c(=C/c3cccc[n+]3C)n(Cc3ccccc3)c2=O)Sc2ccccc21
Active	CCn1c(=O)/c(=C2\Sc3ccccc3N2C)s/c1=C/c1cc[n+](C)c2ccccc12
Active	CCn1c(=O)/c(=C2\Sc3ccccc3N2C)s/c1=C/c1ccc2ccccc2[n+]1C
Active	CCn1c(=O)/c(=C2\Sc3ccccc3N2C)s/c1=C/c1cc[n+](C)c(-c2ccccc2)c1
Active	Cn1c2nc3ccccc3c-2c(NCCCNC(=O)Nc2ccccc2)c2cc(Br)ccc21
Active	COc1ccc(Oc2ccc3c(NCCCNCc4cccc(OC)c4O)ccnc3c2)cc1
Active	N=C1CCCN1CCCCCCCCCCCCN1CCCC1=N
Active	C[C@@H]1CC[C@H]2[C@@H](C)[C@](O)(C(F)(F)F)O[C@@H]3O[C@]4(C)CC[C@@H]1[C@]32OO4
Active	CCN(CC)CCC/N=C(/Nc1c2ccc(Cl)cc2nc2ccc(OC)nc12)c1ccccc1
Active	N/C(CC(O)c1cc2ccccc2c2ccccc12)=N\N=C\c1ccc(O)c(CN2CCCCC2)c1
Active	C[C@H]1[C@@H](OCc2ccc(C(=O)N[C@@H](Cc3ccccc3)C(=O)N[C@H](/C=C/S(=O)(=O)c3ccccc3)CCc3ccccc3)cc2)O[C@@H]2O[C@@]3(C)CC[C@H]4[C@H](C)CC[C@@H]1[C@@]24OO3
Active	NC1CCN(C(=O)C[C@H]2CCC[C@@]3(C2)OOC2(O3)C3CC4CC(C3)CC2C4)CC1
Active	CCN(CC)C(=O)N[C@@]1([C@H](C)O)[C@@H](N)[C@H](Nc2cccc(C(F)(F)F)c2)[C@](O)(CO)[C@]1(C)O
Active	CCCCCC(=O)N[C@H](Cc1ccncc1)C(=O)N[C@H](CCCC)C(=O)N[C@H](Cc1ccccc1)C(=O)[C@]1(C)CO1
Active	CC(=O)O[C@H]1C[C@H]2[C@@H]([C@H](OC(C)=O)C[C@@H]3CC4(CC[C@@]32C)OOC2(CCC(C)CC2)OO4)[C@@H]2CC[C@H]([C@H](C)CCC(N)=O)[C@@]12C
Active	COc1cc2[nH]c(C)c(-c3ccc(OCc4ccccc4)cc3)c(=O)c2cc1Cl
Active	Cc1ccc(O[C@H]2O[C@@H]3O[C@]4(C)CC[C@H]5[C@H](C)CC[C@@H]([C@H]2C)[C@@]35OO4)cc1
Active	NCC(=O)N1CCn2c(nc(-c3ccc(F)cc3)c2Nc2ccc(Cl)c(F)c2)C1
Active	O=C(Cn1cnc2ccccc2c1=O)[C@H]1NCC[C@@H]1O
Active	Cn1c2c([n+](C)c1CCl)C(=O)c1ccccc1C2=O
Active	c1cc([C@H]2CC[C@]3(CC2)OOC2(O3)C3CC4CC(C3)CC2C4)ccc1OCC1CCNCC1
Active	CCCCCC(=O)N[C@H](Cc1ccncc1)C(=O)N[C@H](CCCC)C(=O)N[C@H](CC(C)C)C(=O)[C@]1(C)CO1
Active	CC1(C)[C@H](n2cnc3ccccc3c2=O)C(=O)C[C@H]2[C@@H](O)CCCN21
Active	C[n+]1ccn(CCCCCCCCCCCCCCn2cc[n+](C)c2)c1
Active	COC(=O)c1ccc2c(c1)c(NCC(C)(C)CNC(=O)CCC(=O)O[C@H]1O[C@H]3O[C@]4(C)CC[C@@H]5CCC[C@H]([C@@H]1C)[C@@]53OO4)c1c3ccccc3nc-1n2C
Active	O=C1CCC2(CC1)OOC1(O2)C2CC3CC(C2)CC1C3
Active	C[C@H]1[C@@H](CCOP(=O)(Oc2ccccc2)Oc2ccccc2)O[C@@H]2O[C@]3(C)CC[C@H]4[C@H](C)CC[C@@H]1[C@@]24OO3
Active	COCC/C(SC(=O)Oc1ccc([N+](=O)[O-])cc1)=C(\C)N(C=O)CCCCCCCCCCCCN(C=O)/C(C)=C(/CCOC)SC(=O)Oc1ccc([N+](=O)[O-])cc1
Active	Clc1ccc2c(NCCCCCNc3ccnc4cc(Cl)ccc34)ccnc2c1
Active	c1cc2nc3ccc(N4CCCC4)cc3[o+]c2cc1N1CCCC1
Active	CCN(CC)c1ccc2nc3ccc(N4CCCCC4)cc3[o+]c2c1
Active	CCCN(CCC)c1ccc2nc3ccc(N4CCCC4)cc3[o+]c2c1
Active	CCCCCC(=O)N[C@@H](Cc1c[nH]c2ccccc12)C(=O)N[C@H](CCCC)C(=O)N[C@H](CC(C)C)C(=O)[C@]1(C)CO1
Active	FC12CC3CC(C1)C1(OO[C@]4(CC[C@@H](c5ccc(OCCN6CCOCC6)cc5)CC4)O1)C(C3)C2
Active	Cc1cc[n+](CCCc2ccc(CCC[n+]3ccc(C)cc3N)cc2)c(N)c1
Active	COc1cc2nc(Nc3ccncc3)nc(NC(C)C)c2cc1OC
Active	COC(=O)c1ccc2c(c1)c(NCCCNC(=O)CCC(=O)O[C@H]1O[C@H]3O[C@]4(C)CC[C@@H]5CCC[C@H]([C@@H]1C)[C@@]53OO4)c1c3ccccc3nc-1n2C
Active	Clc1ccc2c(NCCCCCCCNc3ccnc4cc(Cl)ccc34)ccnc2c1
Active	Cc1ccc(Nc2c(-c3ccc(F)cc3)nc3n2CCN(C(=O)C(C)(C)N)C3(C)C)cc1
Active	CCCCCCCCc1cc(CCC)c(/C=C2\N=C(c3ccc[nH]3)C=C2OC)[nH]1
Active	CCOC(=O)C(=O)N1c2ccc(OC)cc2-c2c(ssc2=S)C1(C)C
Active	COc1cc2[nH]c(C)c(-c3ccc(-c4ccccc4)cc3)c(=O)c2cc1Cl
Active	CC(C)(N)CNC(=O)O[C@H]1CCC[C@@]2(C1)OOC1(O2)C2CC3CC(C2)CC1C3
Active	COCC/C(SC(=O)OCCBr)=C(\C)N(C=O)CCCCCCCCCCCCN(C=O)/C(C)=C(/CCOC)SC(=O)OCCBr
Active	C1C2CC3CC1CC(C2)C31OOC2(CCC(Nc3nnn[nH]3)CC2)O1
Active	COc1cc2[nH]c3cc(Nc4ccc(OC(F)(F)F)cc4)ccc3c(=O)c2cc1F
Active	O=C(CC1CCC2(CC1)OOC1(OO2)C2CC3CC(C2)CC1C3)NCc1cccc(CNC(=O)CC2CCC3(CC2)OOC2(OO3)C3CC4CC(C3)CC2C4)c1
Active	O=C(NCCNc1ccnc2cc(Cl)ccc12)C1CCC2(CC1)OOC1(CCCCC1)OO2
Active	CC(=O)c1cccc(N[C@H]2[C@H](N)[C@@](NC(=O)N(C)C)([C@H](C)O)[C@@](C)(O)[C@@]2(O)CO)c1
Active	CCCN(CCCNc1ccnc2cc(Cl)ccc12)Cc1cccc2c1OCO2
Active	COc1cc2[nH]c3cc(Oc4cccc(OC(F)(F)F)c4)ccc3c(=O)c2cc1Cl
Active	O[C@H]1CC[C@H](NCCCOc2ccc([C@H]3CC[C@]4(CC3)OOC3(O4)C4CC5CC(C4)CC3C5)cc2)CC1
Active	C[C@H]1[C@@H](OCc2ccc(C(=O)N[C@@H](Cc3ccccc3)C(=O)N[C@H](/C=C/S(=O)(=O)c3ccccc3)Cc3ccccc3)cc2)O[C@@H]2O[C@@]3(C)CC[C@H]4[C@H](C)CC[C@@H]1[C@@]24OO3
Active	COC(=O)c1ccc2nc3n(C)c4ccc(Br)cc4c(NCCCN)c-3c2c1
Active	c1cc([C@H]2CC[C@]3(CC2)OOC2(O3)C3CC4CC(C3)CC2C4)ccc1OCCOC1CCNCC1
Active	COP(=O)(OC)OCC[C@H]1O[C@@H]2O[C@]3(C)CC[C@H]4[C@H](C)CC[C@@H]([C@H]1C)[C@@]24OO3
Active	COCC/C(SC(=O)OCCF)=C(\C)N(C=O)CCCCCCCCCCCCN(C=O)/C(C)=C(/CCOC)SC(=O)OCCBr
Active	CCCN(CCC)CCCN1CCN(CCCNc2ccnc3cc(Cl)ccc23)CC1
Active	C(CCCCCCNC1=NCCCCC1)CCCCCNC1=NCCCCC1
Active	CCCCCCC[C@H]1CN[C@@H](C(=O)NC(C(C)Cl)C2O[C@@H](SC)[C@@H](O)[C@H](O)[C@@H]2O)C1
Active	Cn1c2nc3ccc(Br)cc3c-2c(NCCCN)c2cc(Cl)ccc21
Active	CC(C)(N)CNC(=O)C[C@H]1CC[C@]2(CC1)OOC1(O2)C2CC3CC(C2)CC1C3
Active	CCN(CCNC(=O)OC(C)(C)C)Cc1cc(Nc2ccnc3cc(Cl)ccc23)ccc1O
Active	COCC/C(SC(=O)c1cccnc1)=C(\C)N(C=O)CCCCCCCCCCCCN(C=O)/C(C)=C(/CCOC)SC(=O)c1cccnc1
Active	CCCCNc1nc(NCCCC)c2cc(OC)c(OC)cc2n1
Active	CC1=C[C@H]2O[C@@H]3C[C@H]4OC(=O)C=CC=CC(=O)OCCC(C)=CC(=O)OC[C@@]2(C[C@@H]1O)[C@]4(C)[C@]31CO1
Active	Nc1cccc(-c2csc(NC(=O)CCCCCCC(=O)NO)n2)c1
Active	COc1ccc(C(=O)/C=C/c2ccc(C(=O)OC3O[C@@H]4O[C@]5(C)CC[C@H]6[C@H](C)CC[C@@H]([C@H]3C)[C@@]46OO5)cc2)c(OC)c1
Active	CCCCCN(CCCCC)c1ccc2nc3ccc(N4CCCCC4)cc3[o+]c2c1
Active	CCNC(=O)c1nnn(-c2cc(C(C)C)c(O)cc2O)c1-c1ccc(CC2CCCC2)cc1
Active	CC(C)CN(NC(=O)c1cncc(-c2cccc(CN3CCN(C)CC3)c2)c1)c1nc(C#N)ncc1Br
Active	N=C(N)c1ccc2oc(CCc3cc4ccc(C(=N)N)cc4o3)cc2c1
Active	COC1=CC(=O)N(C(=O)/C=C/[C@H](CCc2ccccc2)NC(=O)[C@H](CC(C)C)NC(=O)[C@H](CC(C)C)NC(=O)[C@H](C(C)C)N(C)C)[C@H]1Cc1c[nH]c2ccccc12
Active	COc1cc2[nH]c3cc(Oc4ccc(OC(F)(F)F)cc4)ccc3c(=O)c2cc1F
Active	CC1(C)[C@H](n2cnc3ccccc3c2=O)C(=O)C[C@H]2[C@H](O)CCCN21
Active	O=C(C[C@H]1NCCC[C@@H]1O)Cn1cnc2ccccc2c1=O
Active	COc1cc(F)c2c(=O)c3cc(Oc4ccc(OC(F)(F)F)cc4)ccc3[nH]c2c1
Active	COC(=O)c1ccc2c(c1)c(NCCCNC(=S)Nc1ccccc1)c1c3ccccc3nc-1n2C
Active	Cc1ccc[n+](CCCCCCCCCCCC[n+]2cccc(C)c2N)c1N
Active	Cc1[nH]c2ccc(F)cc2c(=O)c1-c1ccc(Oc2ccc(OC(F)(F)F)cc2)cc1
Active	C[C@@H]1CC[C@H]2[C@@H](C)C(CC(COC(=O)c3ccncc3)CC3OC4O[C@]5(C)CC[C@H]6[C@H](C)CC[C@@H]([C@H]3C)C46OO5)OC3O[C@]4(C)CCC1C32OO4
Active	COCC/C(SC(=O)c1ccccc1)=C(\C)N(C=O)CCCCCCCCCCCCN(C=O)/C(C)=C(/CCOC)SC(=O)c1ccccc1
Active	Oc1ccc(Nc2ccnc3cc(Cl)ccc23)cc1CN(N1CCCC1)N1CCCC1
Active	CCCN(CCCNc1ccnc2cc(Cl)ccc12)Cc1cc(OC)ccc1O
Active	C[C@H]1[C@H](OC(=O)CCC(=O)NCCCNc2nc3ccccc3c3[nH]c4ccccc4c23)O[C@@H]2O[C@@]3(C)CC[C@H]4[C@H](C)CC[C@@H]1[C@@]24OO3
Active	C[C@H]1[C@@H](CCOC(=O)CCCC(=O)OCC[C@H]2O[C@@H]3O[C@]4(C)CC[C@H]5[C@H](C)CC[C@@H]([C@H]2C)[C@@]35OO4)O[C@@H]2O[C@]3(C)CC[C@H]4[C@H](C)CC[C@@H]1[C@@]24OO3
Active	Cc1ccc(S(=O)(=O)N[C@@H](CC(=O)NC(C)(C)C)C(=O)NCCNC(=O)c2cc(-c3ccccc3F)ccc2F)cc1
Active	C[C@H]1[C@H](OC(=O)CCC(=O)NCCCNc2c3ccccc3nc3c2[nH]c2ccccc23)O[C@@H]2O[C@@]3(C)CC[C@H]4[C@H](C)CC[C@@H]1[C@@]24OO3
Active	CCCCCCCC(=O)OC1=C([C@H]2CC[C@H](c3ccc(Cl)cc3)CC2)C(=O)c2ccccc2C1=O
Active	CCN(CC)C(=O)c1cc(C(=O)N[C@H](Cc2ccccc2)[C@@H](O)CNC(C)(C)c2cccc(OC)c2)cc(N2CCCCC2)c1
Active	CCCN(CCC)C(=O)c1cc(F)cc(C(=O)N[C@H](Cc2ccccc2)[C@@H](O)CNC(C)(C)c2cccc(OC)c2)c1
Active	COc1ccc(C(=O)/C=C/c2ccc(C(=O)OC3O[C@@H]4O[C@]5(C)CC[C@H]6[C@H](C)CC[C@@H]([C@H]3C)[C@@]46OO5)cc2)cc1OC
Active	CC(CN1CCNCC1)C(=O)CC1CCC2(CC1)OOC1(OO2)C2CC3CC(C2)CC1C3
Active	NC1CCN(C(=O)C[C@H]2CC[C@]3(CC2)OO[C@]2(O3)C3CC4CC(C3)CC2C4)CC1
Active	COc1cc(OC)c([C@@H]2O[C@@H]3O[C@]4(C)CC[C@H]5[C@H](C)CC[C@@H]([C@H]2C)[C@@]35OO4)cc1[C@@H]1O[C@@H]2O[C@]3(C)CC[C@H]4[C@H](C)CC[C@@H]([C@H]1C)[C@@]24OO3
Active	CNC1=C(N(Cc2ccc(Cl)c(Cl)c2)C(C)=O)C(=O)c2ccccc2C1=O
Active	[C-]#[N+][C@H]1[C@@H]2[C@@H](CC[C@]1(C)O)[C@](C)(C#N)CC[C@H]2[C@]1(C)CC[C@@H](Cl)C(C)(C)O1
Active	CC1(C)O[C@](C)([C@@H]2CC[C@@](C)(C#N)[C@@H]3CC[C@](C)(O)[C@@H](C#N)[C@H]32)CC[C@H]1Cl
Active	C[N+]1(CCCCCCCCCCCCCC[N+]2(C)CCCC2)CCCC1
Active	COCC/C(SC(C)=O)=C(\C)N(C=O)CCCCCCCCCCCCN(C=O)/C(C)=C(/CCOC)SC(C)=O
Active	COCC/C(SC(=O)C(C)C)=C(\C)N(C=O)CCCCCCCCCCCCN(C=O)/C(C)=C(/CCOC)SC(=O)C(C)C
Active	C[C@@H]1CC[C@H]2C(C[C@]3(C)C(=O)O[C@@H]4O[C@]5(C)CC[C@H]6[C@H](C)CC[C@@H]3[C@@]46OO5)C(=O)O[C@@H]3O[C@]4(C)CC[C@@H]1C32OO4
Active	CCCCc1cc2c(=O)c(CC)c[nH]c2cc1OCCOc1ccccc1
Active	CN(CCO)c1ccc(-c2csc(NC(=O)CCCCCCC(=O)NO)n2)cc1N
Active	N=C(CCCCCCCCCCCCC(=N)N1CCCC1)N1CCCC1
Active	COc1cc2[nH]c(C)c(-c3ccc(-c4ccc(C(F)(F)F)cc4F)nc3)c(=O)c2cc1Cl
Active	C[C@H]1[C@@H](CCOC(=O)c2ccccc2F)O[C@@H]2O[C@]3(C)CC[C@H]4[C@H](C)CC[C@@H]1[C@@]24OO3
Active	CCCCNC(=O)C[C@H](O)[C@H](CC(C)C)NC(=O)[C@@H](NC(=O)OC1=C([C@H]2CC[C@H](c3ccc(Cl)cc3)CC2)C(=O)c2ccccc2C1=O)[C@@H](C)CC
Active	COCCc1sc[n+](CCCCCCCCCCCC[n+]2csc(CCOC)c2C)c1C
Active	CCCCc1cc2c(=O)c(C(=O)OC)c[nH]c2cc1OCCOc1ccccc1
Active	CCOC(=O)c1cnc2cc(OCC3CC3)c(OCC3CC3)cc2c1O
Active	C[C@H]1[C@@H](CC(O)(CO)C[C@H]2O[C@@H]3O[C@]4(C)CC[C@H]5[C@H](C)CC[C@@H]([C@H]2C)[C@@]35OO4)O[C@@H]2O[C@]3(C)CC[C@H]4[C@H](C)CC[C@@H]1[C@@]24OO3
Active	CCOC(=O)c1c(C)[nH]c2cc(Cc3ccc(OC(F)(F)F)cc3)ccc2c1=O
Active	CC(C)O[C@H]1CCN[C@@H]1C(=O)Cn1cnc2cccc(C(F)(F)F)c2c1=O
Active	O=c1c2cc(Nc3ccccc3OC(F)(F)F)ccc2[nH]c2cc(F)cc(F)c12
Active	COc1cc2nc(Nc3ccncc3)nc(NC(C)c3ccccc3)c2cc1OC
Active	O=c1c2ccc(OCCCC(F)(F)F)cc2[nH]c2cc(F)cc(F)c12
Active	C[C@H]1[C@@H](CCOP(=O)(OCC[C@H]2O[C@@H]3O[C@@]4(C)CC[C@H]5[C@H](C)CC[C@@H]([C@H]2C)[C@@]35OO4)Oc2ccccc2)O[C@@H]2O[C@@]3(C)CC[C@H]4[C@H](C)CC[C@@H]1[C@@]24OO3
Active	N=C(N)CCCCCCCCCCCCC(=N)N
Active	O=c1c2ccc(OCc3ccc(C(F)(F)F)cc3)cc2[nH]c2cc(F)cc(F)c12
Active	O=c1c2ccc(Oc3ccc(OC(F)(F)F)cc3)cc2[nH]c2cc(Cl)cc(F)c12
Active	CC[C@H](C)[C@@H]([C@@H](CC(=O)N1CCC[C@H]1[C@H](OC)[C@@H](C)C(=O)N[C@@H](Cc1ccccc1)c1nccs1)OC)N(C)C(=O)[C@@H](NC(=O)[C@H](C(C)C)N(C)C)C(C)C
Active	CO[C@@H]1C[C@@H](C[C@H]2CC[C@H](C)[C@H]([C@@H](C)C(=O)O)O2)O[C@]2(O[C@](C)([C@H]3CC[C@@](C)([C@@H]4O[C@@H]([C@H]5O[C@@](O)(CO)[C@H](C)C[C@@H]5C)C[C@@H]4C)O3)C[C@H]2C)[C@@H]1C
Active	CC[C@@]1([C@@H]2O[C@@H]([C@H]3O[C@@](O)(CO)[C@H](C)C[C@@H]3C)C[C@@H]2C)CC[C@H]([C@]2(C)CC[C@]3(C[C@H](O)[C@@H](C)[C@@H]([C@@H](C)[C@@H](OC)[C@H](C)C(=O)O)O3)O2)O1
Inactive	N=C(N)c1ccc(OCCCCCOc2ccc(C(=N)N)c(O)c2)cc1O
Inactive	N/N=C(\N)c1ccc(OCCCCCOc2ccc(/C(N)=N/N)cc2)cc1
Inactive	CN1CCN=C1c1ccc(OCCCCCOc2ccc(C3=NCCN3C)cc2)cc1
Inactive	CCOC(=O)c1cc(C(=N)N)ccc1OCCCCCOc1ccc(C(=N)N)cc1C(=O)OCC
Inactive	N=C(N)c1ccc(OCCCCCOc2ccc(C(=N)N)c(F)c2)cc1F
Inactive	Fc1cc(OCCCCCOc2ccc(C3=NCCN3)c(F)c2)ccc1C1=NCCN1
Inactive	N=C(NO)c1ccc(-c2ccc(-c3ccc(/C(N)=N\O)cc3)cc2)cc1
Inactive	C[N+](C)(C)CC(=O)[O-]
Inactive	CCNC(=O)[C@H](C)NC(=O)CNC(=O)[C@H](CC(C)C)NC(=O)[C@@H](NC(=O)[C@H](O)[C@@H](O)[C@H](O)[C@H](O)CO)C(C)C
Inactive	CONC(=N)c1ccc(-c2ccc(-c3ccc(C(=N)NOC)cc3)c(C(F)(F)F)c2)cc1
Inactive	c1nc[nH]n1
Inactive	NCCCCCO
Inactive	NCCCCCN
Inactive	NC(=O)c1cc(=O)[nH]c(=O)n1[C@H]1O[C@@H](CO)[C@H](O)[C@@H]1F
Inactive	Clc1ccc2/c(=N/CCCN3CCN(CCCNCC4N=CC=N4)CC3)cc[nH]c2c1
Inactive	Nc1cc(=O)[nH]c(=O)n1[C@H]1O[C@@H](CO)[C@H](O)[C@@H]1O
Inactive	CO[C@H]1O[C@H](CNS(=O)(=O)CCN)[C@@H](O)[C@H](O)[C@H]1O
Inactive	CC[N+](CC)(CCO)CCCCC[N+](CC)(CC)CCO
Inactive	CO[C@H]1O[C@H](CSCCC#N)[C@@H](O)[C@H](O)[C@H]1O
Inactive	N#Cc1cc(=O)[nH]c(=O)n1[C@H]1O[C@@H](CO)[C@H](O)[C@@H]1F
Inactive	Nc1ncnc2c1ncn2CC[C@H](O)CP(=O)(O)O
Inactive	CC(O)CN
Inactive	Nc1nc2c(ncn2C[C@H](O)CP(=O)(O)O)c(=O)[nH]1
Inactive	O=c1[nH]c(=O)c2ncn(CC[C@H](O)CP(=O)(O)O)c2[nH]1
Inactive	NC(=O)c1cccnc1
Inactive	COC1=C[C@@H](C)[C@@H]2C[C@H]3OC(O)C[C@H]4C(C)=C(OC)C(=O)[C@H]([C@@]2(C)C1=O)[C@@]34C
Inactive	CO[C@H]1O[C@H](CSCCNC(=N)N)[C@@H](O)[C@H](O)[C@H]1O
Inactive	N/C(=N\O)c1cc(O)cc(O)c1
Inactive	COC1=C[C@@H](C)[C@@H]2C[C@H]3O[C@@H](O)[C@H]4C(C)=C(OC)C(=O)[C@H]([C@@]2(C)C1=O)[C@]43C
Inactive	CCOc1ccc(C(=O)/C=C/c2ccc(C#N)cc2)cc1
Inactive	C=CC(C)(O)CCC=C(C)C
Inactive	CCCN1C(=O)C2C(C1=O)[C@H]1CC[C@@H]2O1
Inactive	CC(CO)N1C(=O)C2C(C1=O)[C@H]1CC[C@@H]2O1
Inactive	O=C1C2C(C(=O)N1CCCCCCO)[C@H]1CC[C@@H]2O1
Inactive	CC1(C)OC(=O)C(CNc2ccc3c(c2)CCC3)C(=O)O1
Inactive	O=c1cc[nH]c(=O)n1CCN1CCCC1
Inactive	C=CCCNC(=O)C1C(C(=O)O)[C@@H]2CC[C@H]1O2
Inactive	C=C(C)[C@H]1CC[C@@]2(C)CC[C@@]3(C)[C@@H](CC[C@H]4[C@]5(C)CC[C@@H](OC(=O)C(O)COC(O)CCCCCCCCCCCCCCCCCC)C(C)(C)[C@H]5CC[C@@]43C)[C@H]12
Inactive	CC1(C)OC(=O)C(=CNc2ccc3[nH]c(=O)[nH]c3c2)C(=O)O1
Inactive	COc1cc(O[C@H]2O[C@@H](CO[C@H]3OC[C@H](O)[C@@H](O)[C@@H]3O)[C@H](O)[C@@H](O)[C@@H]2O)c2c(=O)cc(-c3ccc(O)cc3)oc2c1
Inactive	Cn1cc(CCN)nc1C1CCCCC1
Inactive	NCCc1cnc(C2CCCCC2)n1Cc1ccccc1
Inactive	Cc1ncc(CCN)[nH]1
Inactive	Cn1cnc(CC(N)C(=O)O)c1
Inactive	Cc1nc(CC(N)C(=O)O)c[nH]1
Inactive	NCCc1c[nH]c(C2CCCC2)n1
Inactive	N#Cc1cc(=O)[nH]c(=O)n1[C@H]1O[C@@H](CO)[C@H](O)[C@@H]1O
Inactive	O=C(O)C1C(C(=O)Nc2cccc(CO)c2)[C@H]2CC[C@@H]1O2
Inactive	CCn1cc[n+](CC(P(=O)([O-])O)P(=O)(O)O)c1
Inactive	CCn1cc[n+](CC(O)(P(=O)([O-])O)P(=O)(O)O)c1
Inactive	CCCn1cc[n+](CC(O)(P(=O)([O-])O)P(=O)(O)O)c1
Inactive	O=P(O)(O)C(Cn1ccnc1)P(=O)(O)O
Inactive	CCc1ccccc1NC(=O)C1C(C(=O)O)[C@@H]2CC[C@H]1O2
Inactive	c1ccc(CO/N=c2/[nH]cnc3[nH]cnc23)cc1
Inactive	NCCc1c[nH]c(C2CCC2)n1
Inactive	CC(C)c1ncc(CC(N)C(=O)O)n1Cc1ccccc1
Inactive	NC(Cc1c[nH]c(C2CCCCC2)n1)C(=O)O
Inactive	COc1ccc(C(=O)/C=C/c2ccc(Cl)cc2)c(OC)c1
Inactive	CON(C)c1nc(N)nc2c1ncn2[C@@H]1O[C@H](CO)[C@@H](O)[C@H]1O
Inactive	CCCCCCC[N+](C)(C)C
Inactive	CC(N)CO
Inactive	CCSC[C@@H]1OC(O)[C@@H](O)[C@H]1O
Inactive	Nc1ncnc2c1ncn2CC1CN1Cc1ccc(Cl)cc1
Inactive	N#CCCN(CCn1cnc2c(=O)[nH]c(N)nc21)CCP(=O)(O)O
Inactive	Cc1cccc(C)c1NC(=O)C1C(C(=O)O)[C@@H]2CC[C@H]1O2
Inactive	CCCC1=C(O)SC(C)C1=O
Inactive	Cc1[nH]c2c(Cl)cccc2c(=O)c1Cc1ccccc1
Inactive	C=C(C)[C@H]1CC[C@@]2(C)CC[C@@]3(C)[C@@H](CC[C@H]4[C@]5(C)CC[C@@H](OC(=O)CC(O)CCCCCCCCCCCCCCCCC)C(C)(C)[C@H]5CC[C@@]43C)[C@H]12
Inactive	O=C(Nc1ccc(-c2nc3ccccc3[nH]2)cc1)c1ccccc1
Inactive	CCC(C)C(N)C(O)P(=O)(O)O
Inactive	CC(C)C(NC(=O)C(N)Cc1ccccc1)P(=O)(O)O
Inactive	NC(C1CCC1)P(=O)(O)O
Inactive	CCCCC(CC)C(N)P(=O)(O)O
Inactive	NC(Cc1ccc(O)cc1)P(=O)(O)O
Inactive	COc1ccc(/C=C/C(=O)/C=C/c2ccc(OC)cc2)cc1
Inactive	Cc1cn([C@@H]2C[C@@H](O)[C@H](CNC(=O)Nc3ccccc3-c3ccccc3)O2)c(=O)[nH]c1=O
Inactive	Cc1[nH]c(CN2CCOCC2)c(Cl)c(=O)c1-c1ccc(Oc2ccc(OC(F)(F)F)cc2)cc1
Inactive	CCOC(=O)C(=CNc1ccc([N+](=O)[O-])cc1)C(=O)OCC
Inactive	O=C(O)C1C(C(=O)Nc2cccc(I)c2)[C@H]2CC[C@@H]1O2
Inactive	Cc1cccc(NC(=O)C2C(C(=O)O)[C@@H]3CC[C@H]2O3)c1C
Inactive	CC(C)(C)c1ncc(CCN)n1Cc1ccccc1
Inactive	NC(=O)[C@H](O)[C@H](O)COP(=O)(O)O
Inactive	CCC[n+]1ccn(C)c1
Inactive	O=C1c2ccccc2-c2nccc3cccc1c23
Inactive	CC1=NC2=CC=C3CC=CC(=O)C3N2S1
Inactive	CCCCCCCCCCN1C(=O)C2C(C1=O)[C@H]1CC[C@@H]2O1
Inactive	CC(C)(C)OO
Inactive	CCN(CC)CC(Cn1cnc2c(N)ncnc21)NCc1ccccc1
Inactive	COc1cccc2[nH]c(C)c(-c3ccccc3)c(=O)c12
Inactive	C[N+](C)(C)CCCl
Inactive	COc1ccc(C(=O)/C=C/c2ccc(Cl)c(Cl)c2)cc1
Inactive	O=C(O)c1ccccc1SCc1ccccc1
Inactive	CC[C@H](C)C(=O)O[C@H]1C[C@@H](C)C=C2C=C[C@H](C)[C@H](CC[C@@H]3C[C@@H](O)CC(=O)O3)[C@H]21
Inactive	NCCS
Inactive	CC(C)(CO)[C@H](O)C(=O)NCCC(=O)NCc1ccccc1
Inactive	CCCCCCCNC(=O)CCNC(=O)[C@@H](O)C(C)(C)CO
Inactive	CCOC(=O)CCSc1ccccc1C(=O)O
Inactive	O=P(O)(O)CC(c1ccncc1)P(=O)(O)O
Inactive	O=P(O)(O)C(Nc1cc(Cl)cc(Cl)c1)P(=O)(O)O
Inactive	O=P(O)(O)C(O)(Cc1ccncc1)P(=O)(O)O
Inactive	O=P(O)(O)C(O)(C1CCCCC1)P(=O)(O)O
Inactive	CCCCOc1ccc(NC(P(=O)(O)O)P(=O)(O)O)cc1
Inactive	CCCCCCC(CCCC)C(O)(P(=O)(O)O)P(=O)(O)O
Inactive	Cc1ccc2nc(-c3ccc(NC(=O)NC[C@@H]4O[C@H](n5cc(C)c(=O)[nH]c5=O)C[C@H]4O)cc3)sc2c1
Inactive	O=P(O)(O)C(O)(CCCCNCCCCc1ccccc1)P(=O)(O)O
Inactive	CCOP(=O)(OCC)C(Nc1cc(C)ccn1)P(=O)(OCC)OCC
Inactive	CCCNC(P(=O)(O)O)P(=O)(O)O
Inactive	CC(C)CCNC(P(=O)(O)O)P(=O)(O)O
Inactive	CC(C)N(C(C)C)C(P(=O)(O)O)P(=O)(O)O
Inactive	CCCN(CCC)C(P(=O)(O)O)P(=O)(O)O
Inactive	O=P(O)(O)C(NCCc1ccc(O)cc1)P(=O)(O)O
Inactive	O=P(O)(O)C(Nc1ccccn1)P(=O)(O)O
Inactive	CCCCCOc1ccc(NC(=O)C2C(C(=O)O)[C@@H]3CC[C@H]2O3)cc1
Inactive	CC1=C(N(C)C)C(=O)C=CC1=O
Inactive	CN(Cc1ccccc1)C(P(=O)(O)O)P(=O)(O)O
Inactive	CC(C)c1ncc(CCN)n1Cc1ccccc1
Inactive	CC1(C)O[C@H](COP(=O)(O)O)[C@H](C(=O)NO)O1
Inactive	CC[C@H](C)C(=O)O[C@H]1CCC=C2C=C[C@H](C)[C@H](CC[C@@H](O)C[C@@H](O)CC(=O)O)[C@H]21
Inactive	CC(C)(CO)[C@H](O)C(=O)NCCC(=O)NCc1cccc(C(F)(F)F)c1
Inactive	O=C(NCCCN1CCN(CCC/N=c2\cc[nH]c3cc(Cl)ccc23)CC1)C(c1cccc(Cl)c1)n1ccnc1
Inactive	CC1(C)OC[C@H](CSCC(=O)OCc2ccccc2)O1
Inactive	CC(C)(CO)[C@H](O)C(=O)NCCC(=O)NCc1ccc(OC(F)(F)F)cc1
Inactive	C=C1CC[C@@H]2[C@](C)(CCC[C@]2(C)C(=O)O)[C@H]1CCC1=CCOC1=O
Inactive	NCCc1ccc(O)cc1
Inactive	O=P(O)(O)C(O)(CSc1ccncc1)P(=O)(O)O
Inactive	CCCC1=C(O)C(C)(CCCCCCO)SC1=O
Inactive	O=C(NO)[C@H](OC1CCCO1)[C@@H](CCO)OC1CCCO1
Inactive	O=C(O)c1cc(Cl)ccc1Oc1ccc(Cl)cc1Cl
Inactive	CCCCCCCCCCCCCCCn1cc[n+](CC(P(=O)([O-])O)P(=O)(O)O)c1
Inactive	O=c1ncnc2[nH][nH]cc1-2
Inactive	CN(Cc1ccc(CNC=O)cc1)Cc1ccc(N(C)C)cc1
Inactive	C=C1CC[C@@H]2[C@](C)(CCC[C@]2(C)C(=O)O)[C@H]1CCC1=CC(O)OC1=O
Inactive	CCCCCCCCCCCCCCCCOS(=O)(=O)O
Inactive	CC(C)(CO)[C@H](O)C(=O)NCCC(=O)NCc1ccc2c(c1)OCO2
Inactive	C[C@@H](c1ncncc1F)[C@](O)(Cn1cncn1)c1ccc(F)cc1F
Inactive	COC(=O)[C@@]1(C)CCC[C@@]2(C)[C@H]1CC[C@@]13C[C@@H](CO)[C@H](C[C@H](O)[C@@H]12)C3
Inactive	Cc1ccc(/C=C/C2=NN(c3ccccc3)C(c3ccc(C)cc3)C2)cc1
Inactive	COC(=O)/C=C/NC(=O)[C@@H](O)C(C)(C)CO
Inactive	O=C1C[C@@H](c2ccc(O)cc2)Oc2cc(O)cc(O)c21
Inactive	O=C(OCc1cn(-c2ccnc3cc(Cl)ccc23)nn1)c1ccccc1
Inactive	CC(CCNC(=O)C(N)Cc1ccccc1)P(=O)(O)O
Inactive	COc1cc(OC)c2c(-c3cc(OC)c(OC)c(OC)c3)cc(=O)oc2c1
Inactive	Cc1cc(O)ccc1O
Inactive	CC(=O)Nc1ccc(O)cc1
Inactive	C=C1CC[C@@H]2[C@](C)(CCC[C@]2(C)C(=O)O)[C@H]1CCc1ccoc1
Inactive	O=C1/C(=C/c2ccc(O)cc2)Oc2cc(O)ccc21
Inactive	Nc1ccc(Oc2ccc(Cl)cc2O)c(Cl)c1
Inactive	c1ccc(-c2c[nH]c3c4ccccc4nc-3c2)cc1
Inactive	COc1ccc2cc(-c3cn(-c4ccnc5cc(Cl)ccc45)nn3)ccc2c1
Inactive	CCOP(=O)(NC(C)C)Oc1ccccc1
Inactive	CC1COP(=S)(Oc2ccc(C(F)(F)F)cc2)N1
Inactive	Cc1cc2c(c([N+](=O)[O-])c1)OP(=S)(NC(C)C)OC2
Inactive	Cc1ccc([N+](=O)[O-])c(OP2(=S)NCCCO2)c1
Inactive	CCCNP(=O)(OCC)Oc1ccc(C)cc1[N+](=O)[O-]
Inactive	CCOP(=O)(NCC(C)C)Oc1cc(C)ccc1[N+](=O)[O-]
Inactive	CCN(CC)CC(Cn1cc(C)c(=O)[nH]c1=O)NCc1ccc(OC)cc1
Inactive	CC(=N)NCCCNCCCNCCCNC(C)=N
Inactive	Cc1ccc(C(=O)OCCCc2cn(-c3ccnc4cc(Cl)ccc34)nn2)cc1
Inactive	O=P(O)(O)C(Nc1nccs1)P(=O)(O)O
Inactive	Cc1[nH]c(CO)c(Cl)c(=O)c1-c1ccc(Oc2cccc(C(F)(F)F)c2)cc1
Inactive	COC(=O)[C@H](C)NP(=O)(OC[C@@H]1O[C@H](n2cc(C)c(=O)[nH]c2=O)CC1N=[N+]=[N-])Oc1ccccc1
Inactive	CC(C)CNP1(=S)OCc2cc([N+](=O)[O-])ccc2O1
Inactive	N[C@H](C1CCCCC1)P(=O)(O)O
Inactive	COc1cccc2[nH]c(C)c(Cc3ccccc3)c(=O)c12
Inactive	O=C(OCc1cn(-c2ccnc3cc(Cl)ccc23)nn1)c1ccc(C(F)(F)F)cc1
Inactive	COc1c(C2(O)COc3cc(O)cc(O)c3C2=O)ccc2c1C=CC(C)(C)O2
Inactive	C/C(=C/C(=O)C[C@@]1(C)CCc2cc(O)cc(C)c2O1)CC/C=C(\C)CO
Inactive	COc1cc(O)c2c(=O)cc(-c3ccc(O)cc3)oc2c1
Inactive	C[N+](C)(CCO)CCc1ccccc1
Inactive	CC(C)NP1(=S)OCc2cc([N+](=O)[O-])ccc2O1
Inactive	Cc1ccc([N+](=O)[O-])cc1OP1(=S)NCCCO1
Inactive	COc1cc(-c2cc(=O)oc3cc(OC)c(OC)c(OC)c23)cc(OC)c1O
Inactive	CC(C)c1nn(-c2ccccc2)[n+](-c2ccccc2)n1
Inactive	CCOP(=O)(Nc1ccc(C)cc1Cl)Oc1ccc(C)cc1Cl
Inactive	CC1=CC(=O)C(Nc2ccc(F)cc2)=CC1=O
Inactive	Cc1ccc(-n2nc3c(C)nnc(C)c3c2C)cc1
Inactive	O=c1[nH]nc(Cc2ccccc2)c2ccccc12
Inactive	COc1ccc(CC(=O)c2ccccc2C(=O)N2CCCCC2)cc1
Inactive	C=Cc1cccc2c1N(CCCC)Cc1cc(O)c(O)cc1-2
Inactive	C/C1=C/C[C@]2(C)C(=O)C=C(C(C)C)[C@H]2CC[C@@]2(C)O[C@@H]2CC1
Inactive	COc1ccc(/C=C/C(=O)c2ccc(/C=C/c3ccccc3)cc2)cc1
Inactive	COc1cc(OC)c(OC)cc1/C=C/C(=O)c1ccc(/C=C/c2ccc(Cl)cc2)cc1
Inactive	C/C(=C\c1cc2cc(C)ccc2nc1Cl)C(=O)c1cccc(Br)c1
Inactive	CCCN1CCSC1=S
Inactive	Cc1nnc(N2CCOCC2)c2nn(-c3ccccc3)c(C)c12
Inactive	CC1(C)C(=O)C2=C(OO[C@]3(C)CO[C@H]23)C(C)(C)C1=O
Inactive	C/N=C(\NC)c1nc(-c2ccccc2)c2ccccc2n1
Inactive	COc1c(OC)c(OC)c2c(c1OC)c(=O)c1ccccc1n2C
Inactive	O=C(O)c1ccc(Oc2ccc(Cl)cc2Cl)c(O)c1
Inactive	CCOC(=O)/C=C\[C@H](Cc1ccccc1)NC(=O)OC(C)(C)C
Inactive	O=C(Cc1ccc2c(c1)OCO2)c1ccccc1C(=O)N1CCCCC1
Inactive	CC(C)(C)c1ccc2c(c1)[C@H]1O[C@H](COCc3ccccc3)[C@@H](OCc3ccccc3)[C@H](OCc3ccccc3)[C@H]1CS2
Inactive	C=Cc1cccc(-c2cc3c(cc2C(=O)O)OCO3)c1N(C)CCCCCCCCCCC
Inactive	CC(=O)O[C@H]1CN2Cc3cc4c(cc3[C@@]13C=C[C@H](OC(C)=O)C[C@@H]23)OCO4
Inactive	OC1O[C@@H](CSC(F)F)[C@H](O)[C@@H]1O
Inactive	COC1(OC)C(=O)N(CC(O)CN=[N+]=[N-])c2ccc(Cl)cc21
Inactive	CC1(C)C(=O)C2=C[C@@](C)(CO)OO[C@]2(O)C(C)(C)C1=O
Inactive	Cc1c(/C=N/Nc2ccccc2)[n+]([O-])c2ccccc2[n+]1[O-]
Inactive	O=S1(=O)C[C@H]2[C@H](OCc3ccccc3)[C@@H](OCc3ccccc3)[C@H](COCc3ccccc3)O[C@@H]2c2c1ccc1ccccc21
Inactive	Cc1cn([C@@H]2C[C@@H](O)[C@H](CNC(=O)Nc3cccc(Cl)c3)O2)c(=O)[nH]c1=O
Inactive	Cc1cn([C@@H]2C[C@H](O)[C@@H](CNC(=O)c3ccc4ccccc4c3)O2)c(=O)[nH]c1=O
Inactive	COc1cc(OC)c(OC)cc1/C=C/C(=O)c1ccc(/C=C/c2cc(OC)c(OS(=O)(=O)c3cc(Cl)cc(Cl)c3)c(OC)c2)cc1
Inactive	CCOC(=O)CCNC(=O)NC[C@H]1O[C@H](n2cc(C)c(=O)[nH]c2=O)C[C@@H]1O
Inactive	CCOC(=O)CCNC(=O)NC[C@@H]1O[C@H](n2cc(C)c(=O)[nH]c2=O)C[C@H]1O
Inactive	COc1ccc(C(=O)/C=C/c2ccc(OCc3cn(CC(O)COC4=C(C)C(=O)SC4C)nn3)cc2)c(OC)c1
Inactive	COc1ccc(C(=O)/C=C/c2ccc(OCc3cn(CC(O)COC4=C(C)C(=O)SC4C)nn3)cc2)cc1
Inactive	COc1ccc(/C=C/C(=O)c2cccc(OCc3cn(CC(O)COC4=C(C)C(=O)SC4C)nn3)c2)cc1
Inactive	COc1cc(OC)cc(C(P(=O)(O)O)S(=O)(=O)CC(=O)N(C)O)c1
Inactive	CN(O)C(=O)CS(=O)(=O)C(c1ccccc1)P(=O)(O)O
Inactive	Cc1ccc(C(P(=O)(O)O)S(=O)(=O)CC(=O)N(C)O)cc1
Inactive	COc1ccc(C(=O)/C=C/c2ccc(OCc3cn(CC(O)COC4=C(C)C(=O)SC4C)nn3)cc2)c(OC)c1OC
Inactive	Cc1cn([C@@H]2C[C@H](O)[C@@H](CNS(=O)(=O)c3ccc([N+](=O)[O-])cc3)O2)c(=O)[nH]c1=O
Inactive	NC(=O)c1c2nc3ccccc3c-2[nH]c2ccccc12
Inactive	N=C(N)NCc1ccc(C2CNCCNCCNCCN2)cc1
Inactive	[N-]=[N+]=NC1C[C@@H](n2cnc3c(O)nc(N)nc32)O[C@H]1CO
Inactive	C/C=C1/CN2CCc3c([nH]c4ccc(O)cc34)[C@@H]2C[C@@H]1CCO
Inactive	CCCCCn1cc[n+](CC(O)(P(=O)([O-])O)P(=O)(O)O)c1
Inactive	CO[C@H]1C=C[C@@]23/C(=N/O)CN(Cc4cc5c(cc42)OCO5)[C@@H]3C1
Inactive	CCOC(=O)/C=C/N1CCCCCCC1=O
Inactive	COc1c(N2C[C@@H]3[C@@H](N)[C@@H]3C2)c(F)cc2c1N(C1CC1)CC(C(=O)O)C2=O
Inactive	CC1(C)O[C@H](COP(=O)(OCc2ccccc2)OCc2ccccc2)[C@H](C(=O)NOCc2ccccc2)O1
Inactive	CC(C)(C)S(=O)(=O)CC(=O)c1ccc(Cl)cc1Cl
Inactive	CC(C)(O)c1cn(-c2ccnc3cc(Cl)ccc23)nn1
Inactive	COc1ccc(CN2CCN(C[C@H](O)[C@@H](Cc3ccccc3)NS(=O)(=O)c3ccc(C)cc3)CC2)cc1OC
Inactive	COc1cc(O)cc(CCc2ccccc2)c1
Inactive	CCOC(=O)c1c(O)cc(O)c2c1OC(c1ccc(O)cc1)CC2
Inactive	CCCCCCCCCCCCNC(=O)C1C(C(=O)O)[C@@H]2CC[C@H]1O2
Inactive	C=Cc1cccc2c1N(CC)Cc1cc3c(cc1-2)OCO3
Inactive	Cc1nc(Nc2ccc(Cl)cc2Cl)c2ccccc2n1
Inactive	CCc1c(O)c(=O)ccn1CCN(C)C
Inactive	Cc1c(O)c(=O)ccn1CCCn1ccnc1
Inactive	CCOP(=O)(Oc1ccc(C(F)(F)F)cc1)N1CCCCC1
Inactive	Cc1ccc([C@H]([C@@H](CO)OCc2ccccc2)N(C)CC(C)C)cc1
Inactive	CCOP(N)(=O)Oc1ccc(C(F)(F)F)cc1
Inactive	COc1cc(CCc2ccccc2O)cc(O)c1C
Inactive	O=P(O)(O)C(Nc1ccc(-c2ccccc2)cc1)P(=O)(O)O
Inactive	COC1=CC(=O)C[C@H](C)[C@@]12Oc1c(Cl)c(OC)cc(OC)c1C2=O
Inactive	C=CCOc1ccc(C(=O)/C=C/c2ccc(Cl)cc2)cc1
Inactive	CCn1cc(C(=O)O)c(=O)c2cc(F)c(N3CCNCC3)cc21
Inactive	COc1ccccc1/C=C/C(=O)/C=C/c1ccccc1OC
Inactive	O=C(Cn1c[n+](Cc2ccccc2)cn1)c1ccccc1
Inactive	Oc1cc2c(cc1O)[C@]13C=C[C@H](O)C[C@H]1N(C[C@@H]3O)C2O
Inactive	CCCCCCCCCCC1(C)SC(O)=C(CCCC)C1=O
Inactive	COC(=O)c1cc2c(cc1-c1cc(OC(C)=O)cc3c1N(C)CC3)OCO2
Inactive	N=C(N)NCCCNCCCCCCCNCCCNC(=N)N
Inactive	C=CCn1cc(Br)c(=O)c2ccc(Cl)cc21
Inactive	COc1ccc(NC(=O)NC[C@@H]2O[C@H](n3cc(C)c(=O)[nH]c3=O)C[C@H]2O)cc1
Inactive	CN1CC[C@@]2(O)[C@H](O)[C@@H](O)[C@@H]3OC(=O)c4cc5c(cc4[C@@H]3[C@@H]12)OCO5
Inactive	C=Cc1cccc(-c2cc3c(cc2C(=O)OC)OCO3)c1N(C)C
Inactive	O=C1N(Cc2ccccc2)CCS1(=O)=O
Inactive	CCOC(=O)[C@H](NP(=O)(OC[C@H]1O[C@H](n2cc(C)c(=O)[nH]c2=O)CC1N=[N+]=[N-])Oc1ccccc1)C(C)C
Inactive	Nc1ncc2ncn(CC[C@H](O)CP(=O)(O)O)c2n1
Inactive	O=C1c2c(O)cc(O)cc2O[C@@]2(c3ccc(O)cc3)Oc3cc(O)c4c(c3[C@]12O)O[C@H](c1ccc(O)cc1)CC4
Inactive	CC(C)N1COC[C@@H](OCc2ccccc2)[C@H]1c1ccccc1
Inactive	COc1c(O)c(C)c(OC)c2c1CCc1c(O)cccc1O2
Inactive	C=C(C)[C@@H]1CC[C@]2(C)CC[C@]3(C)[C@H](CC[C@@H]4[C@@]5(C)CC[C@H](O)C(C)(C)[C@@H]5CC[C@]43C)[C@@H]12
Inactive	O=c1cc(-c2ccccc2)oc2cccc(O)c12
Inactive	O=c1cc(-c2ccccc2)oc2cc(O)ccc12
Inactive	O=S(=O)(Nc1ccc(Oc2ccc(Cl)cc2O)c(Cl)c1)c1ccccc1
Inactive	Cc1ccc(S(=O)(=O)c2ccccc2)cc1
Inactive	O=C1[C@H]2Cc3c([nH]c4ccccc34)[C@@H](c3ccc4c(c3)OCO4)N2C(=O)CN1c1ccc(C(F)(F)F)cc1
Inactive	FC(F)(F)c1ccc(OP2(=S)OCCS2)cc1
Inactive	Cc1ccc(Oc2nc(N)nc(Nc3ccc(F)cc3)n2)cc1
Inactive	Cc1cc(C)c(Oc2nc(N)nc(Nc3ccc(F)cc3)n2)c(C)c1
Inactive	Cc1cc(C)c(Oc2nc(N)nc(Nc3c(F)cccc3F)n2)c(C)c1
Inactive	Cc1cc(C)c(Oc2nc(N)nc(Nc3ccc(C#N)cc3)n2)c(C)c1
Inactive	Cc1ccc(Nc2nc(N)nc(Nc3ccc(C#N)cc3)n2)cc1
Inactive	Cc1cc(C)c(Nc2nc(Nc3ccc(C#N)cc3)nc(Nc3ccc(Nc4nc(Nc5ccc(C#N)cc5)nc(Nc5c(C)cc(C)cc5C)n4)cc3)n2)c(C)c1
Inactive	Cc1ccc(/C=C2\Oc3cc(O)cc(O)c3C2=O)cc1
Inactive	CCCCCCCCCCCCCCCCOCCCOP(=O)(CCOCCn1cnc2c(=O)[nH]c(N)nc21)OCCCOCCCCCCCCCCCCCCCC
Inactive	N#CCC(=O)N/N=C\c1ccc(OCC(=O)Nc2ccc(F)cc2)cc1
Inactive	CCCCCCCCCCC1(C)NC(=O)C(C(C)=O)=C1O
Inactive	CO[C@@H]1C[C@H]2N3Cc4cc5c(cc4[C@@]2([C@H](O)[C@H]1Br)[C@@H](O)C3)OCO5
Inactive	COc1ccc(C(=O)/C=C/c2ccc(N(C)C)cc2)c(OC)c1
Inactive	FC(F)(F)c1ccc(OP2(=S)NCCCO2)cc1
Inactive	CCOC(=O)c1oc2ccccc2c1OC1CCNCC1
Inactive	C/C=C(\C(C)C)[C@H](O)C[C@@H](C)[C@H]1CC[C@@]2(C)[C@@H]3CC[C@H]4[C@H](C)[C@@H](O[C@@H]5O[C@@H](C)[C@H](O)[C@@H](O)[C@H]5O)CC[C@]4(O)CC3=CC[C@]12C
Inactive	COc1cc(OC)c(OC)cc1/C=C/C(=O)c1ccc(O)cc1
Inactive	CCCCCCOCCOCCC1(C)SC(O)=C(CC)C1=O
Inactive	O=C(NCc1ccc(/C=c2/sc3n(c2=O)CCN=3)o1)C(=O)Nc1ccccc1
Inactive	O=C(Cc1nnc(NC(=O)c2ccccc2)s1)N/N=C\c1ccc(O)c(O)c1
Inactive	CC1=CC[C@@H](O)[C@]2(C)CC[C@@H]3C(=C(C)C)C(=O)C[C@@]3(C)C[C@@H]12
Inactive	CN1CC[C@@]2(O)[C@@H](Br)[C@@H](O)[C@@H]3OC(=O)c4cc5c(cc4[C@@H]3[C@@H]12)OCO5
Inactive	CC1=C(O)/C(=C/[C@@H](C)CCC/C(C)=C/CCc2coc(Cc3ccoc3)c2)OC1=O
Inactive	CC(C)C(=O)O[C@@H]1C=C2CCN(C)[C@@H]2[C@H]2c3cc4c(cc3C(=O)O[C@H]21)OCO4
Inactive	C=CCOc1c(OC)cc(/C=C/C(=O)c2ccc(OC)cc2)cc1-c1cc(/C=C/C(=O)c2ccc(OC)cc2)cc(OC)c1OCC=C
Inactive	O=C1[C@H]2Cc3c([nH]c4ccccc34)[C@@H](c3ccc4c(c3)OCO4)N2C(=O)CN1c1cncnc1
Inactive	COc1cccc(NC(=O)NC[C@H]2O[C@H](n3cc(C)c(=O)[nH]c3=O)C[C@@H]2O)c1
Inactive	O=C(N[C@H](Cc1ccccc1)[C@@H](O)CN1CCN(Cc2ccc3c(c2)OCO3)CC1)c1c(Cl)cccc1Cl
Inactive	O=[N+]([O-])c1ccc(CNC23OC4C5C6CC(C7C6C4C72)C53)cc1
Inactive	CCCCCCCCC1(C)SC(O)=C(CC)C1=O
Inactive	CC(C)(C)SS(=O)Cc1ccccc1
Inactive	CC(=O)Oc1ccccc1C(=O)Nc1c(C#N)[n+]([O-])c2cc(C)ccc2[n+]1[O-]
Inactive	CNC1=C(C)C(=O)C=C(C(C)C)C1=O
Inactive	COc1cc(NC(C)CCCNC(=O)NCCCO)c2ncccc2c1
Inactive	CO[C@H]1C=C[C@]23c4cc5c(cc4C(OC(C)=O)N(C[C@@H]2OC(C)=O)[C@@H]3C1)OCO5
Inactive	COc1cc2c3c(nccc3c1Br)-c1ccccc1C2=O
Inactive	Cc1ccc(Oc2nc(N)nc(Nc3ccc(F)cc3)n2)c(Cl)c1
Inactive	COc1cc(/C=C/C(=O)NCCc2ccc(O)cc2)ccc1O
Inactive	CC(C)(C)[Si](C)(C)OCC1C=CC(n2ccc(=O)[nH]c2=O)O1
Inactive	COC(=O)c1cc(OC)c2cc(O)c3c(c2c1O)C=CC(C)(CCC=C(C)C)O3
Inactive	CC(=O)N(C/C=C/P(=O)(OCOC(=O)C(C)(C)C)OCOC(=O)C(C)(C)C)OCc1ccc2ccccc2c1
Inactive	CC1=CCCC(C)(CC(=O)C[C@@]2(C)CCc3cc(O)cc(C)c3O2)OC1
Inactive	C[N+]1(C)CCOC(O)(c2ccc(-c3ccc(C4(O)C[N+](C)(C)CCO4)cc3)cc2)C1
Inactive	CC[C@@H](CC[C@H](C)[C@@H]1CC[C@@H]2[C@H]3CC=C4C[C@H](O)CC[C@@]4(C)[C@@H]3CC[C@]21C)C(C)C
Inactive	OCCN1CC1
Inactive	O=CNCCc1ccc(O)cc1
Inactive	O=c1cc[nH]c2cc3c(cc12)OCCO3
Inactive	COC1=CC(=O)c2ccccc2C12CO2
Inactive	O=C1C=C(Nc2ccccc2)C2(CO2)c2ccccc21
Inactive	C[C@@H]1c2ccoc2C[C@@H]2[C@@H]1CC[C@]1(O)C(C)(C)CCC[C@@]21C
Inactive	CC(=O)O/C1=C/Cc2c(C)coc2C/C(C)=C/CC1
Inactive	COc1ccc(N2C(=O)[C@@H](O[C@H]3C[C@@H](C)CC[C@@H]3C(C)C)[C@H]2c2ccc(Cl)cc2)cc1
Inactive	CC(=O)O[C@@H]1C=CC=C[C@]1(O)COC(=O)c1ccccc1
Inactive	COc1c(Cl)c(Cl)c(OC)c(C#N)c1C#N
Inactive	CC(C)CCNC(=O)[C@H](Cc1ccccc1)NC=C1C(=O)Nc2ccc(Cl)cc21
Inactive	Nc1ccc2oc(-c3cccc(F)c3)cc(=O)c2c1
Inactive	c1cnc(SCCOc2ccc3c(c2)CCC3)nc1
Inactive	COc1ccc2c(c1)CC[C@@H]1[C@@H]2CC[C@]2(C)C(=O)C(N=[N+]=[N-])C[C@@H]12
Inactive	CC(=O)Nc1ccc2oc(-c3cccc(C(F)(F)F)c3)cc(=O)c2c1
Inactive	C=C1CCC(=O)[C@@H](C)CC[C@@H]2C(=C(C)C)C(=O)C[C@@]2(C)C[C@@H]1OC(C)=O
Inactive	C=CCOc1ccc(/C=C/C(=O)c2cccc(C(=O)/C=C/c3ccc(OCC=C)c(OC)c3)c2)cc1OC
Inactive	C=CCOc1c(OC)cc(/C=C/C(=O)c2ccc(Br)cc2)cc1-c1cc(/C=C/C(=O)c2ccc(Br)cc2)cc(OC)c1OCC=C
Inactive	NC(CO)CO
Inactive	Cc1c(O)c(=O)ccn1CCN1CCOCC1
Inactive	CC(=O)O[C@@H]1C=C[C@H](Cl)[C@](O)(COC(=O)c2ccccc2)[C@H]1O
Inactive	COc1cc(O)c2c(c1O)C(=O)c1cc(C)ccc1C2=O
Inactive	C=C(Cc1ccc(O)cc1)C(O)(CO)Cc1ccc(OC)cc1O
Inactive	CC(=O)Nc1ccc2oc(-c3ccc(C(F)(F)F)cc3)c(O)c(=O)c2c1
Inactive	O=C(OCC1=C[C@H]2Oc3ccccc3C[C@H]2[C@@H](OC(=O)c2ccccc2)[C@@H]1O)c1ccccc1
Inactive	NS(=O)(=O)c1ccc(CNC(=O)c2cc3ccccc3oc2=O)cc1
Inactive	NS(=O)(=O)c1cccc(NC(=O)c2cc3ccccc3oc2=O)c1
Inactive	CC(C)C[C@H](NC(=O)[C@@H](O)[C@H](N)C(c1ccccc1)c1ccccc1)C(=O)O
Inactive	OC[C@H]1O[C@@H](SCc2cn(-c3ccccc3)nn2)[C@H](O)[C@@H](O)[C@@H]1O
Inactive	NC(=S)Nc1ccc(S(N)(=O)=O)cc1
Inactive	CCN(CC)C(=S)SNCc1ccc(S(N)(=O)=O)cc1
Inactive	CC(C)(C)C(=O)OCOP(=O)(OCOC(=O)C(C)(C)C)Oc1ccc(O)c(C=O)c1
Inactive	O=S(=O)(Cc1cn(-c2ccccc2)nn1)[C@@H]1O[C@H](CO)[C@@H](O)[C@H](O)[C@H]1O
Inactive	CC(=O)OC[C@H]1O[C@@H](SCc2cn(-c3ccccc3)nn2)[C@H](OC(C)=O)[C@@H](OC(C)=O)[C@@H]1OC(C)=O
Inactive	NS(=O)(=O)c1cc(S(N)(=O)=O)c(C(F)(F)F)cc1NC(=O)c1cc2ccccc2oc1=O
Inactive	CC(=O)Oc1ccccc1CCC(=O)OCOP(=O)(OCOC(=O)CCc1ccccc1OC(C)=O)Oc1ccc(O)c(C=O)c1
Inactive	Cc1cc(Nc2ccccc2C)n2ncnc2n1
Inactive	Cc1cc(Nc2c(F)c(F)cc(F)c2F)n2ncnc2n1
Inactive	COc1cc(NC(C)CCCN2C(=O)[C@H](C(C)C)NC2(C)C)c2ncccc2c1
Inactive	COc1cc(NC(C)CCCN2C(=O)[C@H](Cc3ccccc3)NC2(C)C)c2ncccc2c1
Inactive	Cc1cc(Nc2ccc(C(N)=O)cc2)n2ncnc2n1
Inactive	c1cc(-c2nc(N3CCOCC3)cc(N3CCC(N4CCOCC4)CC3)n2)ccn1
Inactive	O=C1CN(c2nc(-c3cccnc3)cc(N3CCC(N4CCOCC4)CC3)n2)CCN1
Inactive	CCOC(=O)[C@H](Cc1ccccc1)NP(=O)(CCO[C@@H](Cn1cnc2c(=O)[nH]c(N)nc21)C(=O)OC)N[C@@H](Cc1ccccc1)C(=O)OCC
Inactive	NC(=O)CCc1sc(CCC(=O)CSCCCc2ccccc2)nc1CCc1ccccc1
Inactive	OCCCCNc1cccc2ncccc12
Inactive	O=C(/C=C/c1ccc(O)cc1)NCCc1ccc(O)cc1
Inactive	COc1cc([C@H]2OC[C@H]3[C@@H]2CO[C@@H]3c2cc(OC)c(O)c(OC)c2)cc(OC)c1O
Inactive	CCOP(=O)(NC1CCCC1)Oc1ccc(C)cc1[N+](=O)[O-]
Inactive	C/C=C(\C(C)C)[C@H](O)C[C@@H](C)[C@H]1CC[C@@]2(C)[C@@H]3CC[C@H]4[C@H](C)[C@@H](O[C@@H]5OC[C@@H](O)[C@H](O)[C@H]5O)CC[C@]4(O)CC3=CC[C@]12C
Inactive	c1csc(C2CNCCNCCNCCN2)c1
Inactive	CC(C)C[C@H](NC(=O)OC(C)(C)C)C(=O)NN(CCc1ccccc1)C(=O)/C=C/S(C)(=O)=O
Inactive	O=C(/C=C/C1(O)C=CC(O)CC1=O)OC[C@@H]1O[C@H](Oc2ccc(O)cc2)[C@@H](O)[C@H](O)[C@H]1O
Inactive	COC(=O)/C=C/c1ccc(O)c(O)c1
Inactive	Nc1nc2[nH]cnc2c(=O)[nH]1
Inactive	Cc1cc(Nc2ccccc2C(F)(F)F)n2nc(C)cc2n1
Inactive	C[C@H](C(=O)NCCCC(=O)O)[C@H]1CC[C@H]2C3CC=C4C[C@@H](O)CC[C@]4(C)[C@H]3CC[C@]12C
Inactive	COc1cccc(CNC(=O)CCCNC(=O)[C@@H](O)C(C)(C)CO)c1
Inactive	CCOP(=O)(NC1CCC1)Oc1ccc(C(F)(F)F)cc1
Inactive	C/C=C/C(=O)OCc1cc(O)c2c(c1)C(=O)c1cccc(O)c1C2=O
Inactive	CC(C)(C)C(=O)SCCOP(=O)(CCN(CCC#N)CCn1cnc2c(=O)[nH]c(N)nc21)OCCSC(=O)C(C)(C)C
Inactive	Cc1cc(C)c(Oc2nc(N)nc(Nc3ccccc3)n2)c(C)c1
Inactive	C#CCOc1cccc(C(=O)/C=C/c2ccc(OC)cc2)c1
Inactive	C#CCOc1ccc(/C=C/C(=O)c2ccc(OC)cc2)cc1
Inactive	CCCCCCCNP(=O)(OCC)Oc1ccc(C(F)(F)F)cc1
Inactive	COc1cc(NC(C)CCCNC(=O)NNC(=O)NCCCCCO)c2ncccc2c1
Inactive	CCOC(=O)/C=C\CNC(=O)[C@H](Cc1ccccc1)NC(=O)OC(C)(C)C
Inactive	CO[C@H]1O[C@H](C)[C@H](OC(=O)c2ccccc2)[C@H](OC(=O)c2ccccc2)[C@H]1OC(=O)c1ccccc1
Inactive	NCc1csc(NC(=O)c2ccccc2)n1
Inactive	COc1cccc([C@@H]2[C@H](OC)COCN2C2CCCCC2)c1
Inactive	Cc1nc(Nc2cccc(C(F)(F)F)c2)c2ccccc2n1
Inactive	CC(C)(CO)[C@H](O)C(=O)N/C=C/C(=O)O
Inactive	C=CCC1(C(C)Cc2cc(OC)c(O)c(OC)c2)C=C2OCOC2=CC1=O
Inactive	C[C@H](c1ccccc1)N1C(=O)[C@@H](Oc2ccccc2)[C@H]1c1ccc(Cl)cc1
Inactive	CN(Cc1ccc(N(C)C)cc1)Cc1ccccc1CNC=O
Inactive	CCCCCCCCCCCCCCCCOCCCOP(=O)(CCCC(=O)N(C)O)OCCCOCCCCCCCCCCCCCCCC
Inactive	N=C(NO)c1cccc(-c2ccc(-c3ccc(/C(N)=N\O)cn3)o2)c1
Inactive	Oc1cc(Cl)ccc1Oc1ccc(NCc2ccccc2)cc1Cl
Inactive	O=C(NCCc1csc(-c2ccccc2)n1)c1cccc(F)c1
Inactive	COc1cc(O)c2c(c1CC=C(C)C)OC[C@](O)(c1ccc(O)c(CC=C(C)C)c1OC)C2=O
Inactive	Cc1cc(C(=O)N(C)C)c(C)n1-c1ccc(F)cc1
Inactive	OCCNCc1ccccc1
Inactive	CCc1ccc(-n2c(C)cc(CN3CCC(C(=O)O)CC3)c2C)cc1
Inactive	COC(=O)c1coc(-c2cnn(-c3ccc(F)cc3)c2C)n1
Inactive	Cc1cc(C(=O)OC(C)C(=O)O)c(C)n1-c1ccc(F)cc1
Inactive	CCOP(=O)(NCC(C)C)Oc1ccc(C(F)(F)F)cc1
Inactive	Cc1cc(CN(C)CC(N)=O)c(C)n1-c1ccc(F)cc1
Inactive	COC(=O)c1sccc1NC=O
Inactive	Cc1c(-c2nc(C(=O)O)co2)cnn1-c1ccc(F)cc1
Inactive	COC(=O)[C@H](CO)NC(=O)c1cc(C)n(-c2ccc(F)cc2)c1C
Inactive	C=CCN1[C@@H](c2ccccn2)CC(O)=C(C(=O)OC)[C@H]1c1ccccn1
Inactive	COc1ccc(S(=O)(=O)N2CCC(Nc3ncnc4ccsc34)CC2)cc1
Inactive	CCOc1ccc(Nc2ncnc3ccsc23)cc1S(=O)(=O)N(C)C
Inactive	Cc1ccc(Nc2ncnc3ccsc23)cc1S(=O)(=O)N(C)C
Inactive	CC(C)CCC[C@H](C)[C@@H]1CC[C@@H]2[C@H]3CCC4=CC(=O)CC[C@@]4(CO[C@H]4O[C@@H](CO)[C@H](O)[C@@H](O)[C@@H]4O)[C@@H]3CC[C@]21C
Inactive	CC(Nc1ncnc2ccsc12)c1cccc(S(N)(=O)=O)c1
Inactive	COc1cccc2c1C[C@H]1[C@@H](/C=C/c3ccc(Br)cc3)c3c(OC)cccc3O[C@@]1(c1ccc(Br)cc1)O2
Inactive	COc1cc(C(=O)O)c(O)c2ccc3c(c12)C=C1/C(=C(\C)C=O)CCC1(C)O3
Inactive	Cc1cc2cc3c(cc2c(-c2ccc(N)cc2)n1)OCO3
Inactive	O=C(/C=C/c1ccc(O)cc1)OC[C@@H]1O[C@H](Oc2c(O)cc3oc4cc(O)c(O)cc4c(=O)c3c2O)[C@@H](O)[C@H](O)[C@H]1O
Inactive	CSCCCNC(=O)CNC(=O)[C@@H](O)C(C)(C)CO
Inactive	CC(C)=C1C(=O)C[C@@]2(C)C[C@H]3O[C@]3(C)CC[C@@H]3O[C@@]3(C)CC[C@H]12
Inactive	CC(C)(C)C(=O)OCOP(=O)(COCCn1cnc2c(N)ncnc21)OCOC(=O)C(C)(C)C
Inactive	COc1cc(C=C2C(=O)OC(C)(C)OC2=O)ccc1OCc1ccccc1
Inactive	C=C(C)C(=O)O[C@H]1C/C(C)=C\C(=O)/C=C(\C)[C@@H](O)[C@@H]2OC(=O)C(COC(C)=O)=C12
Inactive	COc1c2c(cc3c1OCO3)[C@@]13CC[N@@](C2)[C@@H]1[C@H](O)[C@H](OC)C[C@H]3O
Inactive	CCCCCNC(=O)CCNC(=O)[C@@H](O)C(C)(C)CO
Inactive	NCc1csc(NC(=O)c2cc3ccccc3o2)n1
Inactive	CCOC(=O)[C@H](C)NP(=O)(N[C@@H](C)C(=O)OCC)C(CCC(=O)N(C)O)c1ccc(Cl)c(Cl)c1
Inactive	COc1ccc(C=C2C(=O)OC(C)(C)OC2=O)cc1
Inactive	CC1CCN(C(=S)N/N=C/c2ccco2)CC1
Inactive	CC(C)(CO)[C@H](O)C(=O)N/C=C/C(=O)OCc1ccccc1
Inactive	CC(C)[C@H]1CC[C@H](C)C[C@@H]1O[C@H]1C(=O)N([C@H](C)c2ccccc2)[C@H]1c1ccccc1Cl
Inactive	CO/C=C(/C(=O)OC)C(C)C(=O)/C=C/c1ccccc1
Inactive	Nc1ccc2oc(-c3ccccc3)cc(=O)c2c1
Inactive	O=C(CCc1ccccc1)OCc1cc(O)c2c(c1)C(=O)c1cccc(O)c1C2=O
Inactive	CC(=O)Oc1ccccc1C(=O)Nc1c(C#N)[n+]([O-])c2cc(F)c(F)cc2[n+]1[O-]
Inactive	CC(C)NC(=N)NC(=N)Nc1ccc(Cl)cc1
Inactive	NCCCCCCCC(=O)Nc1c2ccccc2nc2ccccc12
Inactive	O=C(Cc1ccc(Cl)cc1)c1ccccc1C(=O)N1CCCCC1
Inactive	Cn1c(CO)cc(=O)c(O)c1CN1CCOCC1
Inactive	Cc1ccc(Nc2cc(C)nc3ncnn23)c(F)c1
Inactive	CCNc1nc(OC)nc2cc(OC)c(OC)cc12
Inactive	CC(=O)O[C@@H]1[C@@H]2c3cc4c(cc3CN3CC[C@H](C[C@H]1OC(C)=O)[C@@H]23)OCO4
Inactive	CCOC(=O)/C=C/COC(=O)[C@H](CC(N)=O)NC(=O)OC(C)(C)C
Inactive	CC1(C)OC(=O)C(=Cc2ccc(O)cc2)C(=O)O1
Inactive	CC(=O)C[C@@H](C)[C@H]1CC[C@@]2(C)[C@@H]3C(=O)C=C4[C@@H](CC[C@H](O)[C@]4(C)CO)[C@]3(C)CC[C@]12C
Inactive	CC(C)=CCCc1ccc2c(c1)C(=O)c1ccccc1C2=O
Inactive	COc1c(-c2cccc(F)c2)oc2ccc(N)cc2c1=O
Inactive	CN(C)[C@H]1C(O)=C(C(N)=O)C(=O)[C@]2(O)C(O)=C3C(=O)c4c(O)cccc4[C@](C)(O)[C@@H]3[C@@H](O)[C@H]12
Inactive	C[C@@H]1CCC2[C@]34OO[C@](C)(CCC13)O[C@H]4OC(=O)[C@@]2(Br)CBr
Inactive	O=C(/C=C/c1ccc(O)c(O)c1)NCCc1ccc(O)cc1
Inactive	CC(=N)NCCCNCCCCNCCCNC(C)=N
Inactive	CCC(C)(C)C(=O)N1CCCC[C@H]1C(=O)O[C@H](CCc1ccc(OC)c(OC)c1)c1cccc(OCC(=O)O)c1
Inactive	COC(=O)[C@@]1(C)CCC[C@]2(C)C3=CC[C@@H]4C[C@]3(CC[C@@H]12)CC4CO
Inactive	CCOC(=O)C1C2c3ccccc3C(c3ccccc32)C1C(=O)N(C)C
Inactive	Nc1nc(Br)ncc1-c1c[nH]c2cccc(O)c12
Inactive	CN(C)/N=N\C(=O)C1C2c3ccccc3C(c3ccccc32)C1C(=O)/N=N/N(C)C
Inactive	Cc1cn([C@@H]2C[C@@H](O)[C@H](CNC(=O)Nc3ccc(OC4CCOCC4)cc3)O2)c(=O)[nH]c1=O
Inactive	CC(=O)O[C@H]1[C@H](O)[C@@H]2[C@H](Cc3occc3[C@@]2(C)O)[C@@]2(C)CCCC(C)(C)[C@H]12
Inactive	CN(C)C(=O)C1=CC2c3ccccc3C1c1ccccc12
Inactive	Fc1ccc(/C=C/c2ccc3ccccc3n2)cc1
Inactive	CN1CCN(C(=O)/C=C/c2ccc3ccccc3n2)CC1
Inactive	COc1cc(NCc2ccc3ccccc3n2)cc(OC)c1OC
Inactive	COc1ccc(C(O)Cc2ccc3ccccc3n2)cc1OC
Inactive	O=C1[C@H]2Cc3c([nH]c4ccccc34)[C@@H](c3ccc4c(c3)OCO4)N2C(=O)CN1C1CCNCC1
Inactive	Cc1n[nH]c(C)c1CC1=C(C(=O)N2C[C@H](O)CO2)c2c(n(CC(C)C)c(=O)n(C)c2=O)C1
Inactive	Clc1ccc2[nH]c3nc4ccccc4c-3cc2c1
Inactive	Cn1c2nc3ccc(C#N)cc3c-2cc2ccccc21
Inactive	c1cc(-c2nc(NCCCN3CCOCC3)cc(N3CCC(N4CCOCC4)CC3)n2)ccn1
Inactive	CC(C)(C)OOCN1CCN(c2ccccc2)CC1
Inactive	COc1ccc2ccccc2c1C=C1C(=O)OC(C)(C)OC1=O
Inactive	O=C1C(O)=C(C(Sc2ccc(Cl)cc2)c2ccccc2)C(=O)c2ccccc21
Inactive	Cc1cc(C)c(Oc2ncnc(Nc3ccccc3)n2)c(C)c1
Inactive	FC(F)(F)c1cc(N2CCNCC2)c2cccc(C(F)(F)F)c2n1
Inactive	CN(CCOc1ccccc1)CCC(O)(P(=O)(O)O)P(=O)(O)O
Inactive	O=C/C=C/c1ccc2ccccc2n1
Inactive	O=C(OCc1cc(O)c2c(c1)C(=O)c1cccc(O)c1C2=O)c1ccccc1
Inactive	COC[C@H]1CC(C)(C)OO[C@]1(C)OC
Inactive	CCCCC[C@@H]1C=C[C@H](CCO)OO1
Inactive	CC[C@]1(OC)OOC(C)(C)C[C@H]1C(=O)OC
Inactive	CCCCC[C@H]1OO[C@@H](CC(=O)OCC)[C@H]2O[C@H]21
Inactive	Oc1ccc(Nc2ccnc3cc(Cl)ccc23)cc1CN1CCCC1
Inactive	N#Cc1nc(NCc2cccc(-c3ccc4ccccc4c3)c2)c2ncn(CCCO)c2n1
Inactive	CN(C)c1cccc(-c2cccc(CNc3nc(C#N)nc4c3ncn4CCCO)c2)c1
Inactive	CC(C)Oc1ccccc1-c1cccc(CNc2nc(C#N)nc3c2ncn3CCCO)c1
Inactive	Cc1ccc(CNc2nc(C#N)nc3c2NCN3CCCO)cc1
Inactive	COCC(CN1CNc2c(NCc3ccc(Cl)c(Cl)c3)nc(C#N)nc21)OC
Inactive	COC(CCN1CNc2c(NCc3ccc(Cl)c(Cl)c3)nc(C#N)nc21)OC
Inactive	N#Cc1nc(NCc2ccccc2)c2c(n1)N(Cc1ccccc1)CN2
Inactive	CCCCN1CNc2c(NCc3ccc(C)cc3)nc(C#N)nc21
Inactive	N#Cc1nc(NCc2ccc(Cl)cc2)c2c(n1)N(CC1CCCCC1)CN2
Inactive	N#Cc1nc(NCc2ccc(Br)cc2)c2c(n1)N(CCCc1ccccc1)CN2
Inactive	COc1cc(OC)c2c(=O)c(OC)c(-c3ccc(O)c(OC)c3)oc2c1
Inactive	CC(=O)C1C(=O)Nc2ccccc21
Inactive	COc1ccc(CN(C)Cc2ccccc2CNC=O)cc1
Inactive	C[C@]12CC[C@@H](O)[C@H]3COC(=C31)C(=O)c1cc3c(cc12)C(=O)CC[C@H]3O
Inactive	COC(=O)/C=C/CNC(=O)CN1C(=O)[C@H](COC(=O)Nc2ccc(Cl)cc2C(F)(F)F)N=C(c2ccccc2)c2cc(Cl)ccc21
Inactive	CCn1c(SCc2nc(-c3cccs3)no2)nnc1-c1c[nH]c2ccccc12
Inactive	N#Cc1nc(NCc2ccc(Cl)c(Cl)c2)c2c(n1)N(Cc1cccc(C(F)(F)F)c1)CN2
Inactive	C/C=C/C=C/C=C/C(=O)O
Inactive	O=S(=O)(Nc1ccc(Oc2ccc(Cl)cc2O)c(Cl)c1)c1ccc2ccccc2c1
Inactive	CCCCCCNC(=O)CCCNC(=O)[C@@H](O)C(C)(C)CO
Inactive	CC1(C)OC(=O)C(=Cc2ccc3c(c2)OCO3)C(=O)O1
Inactive	CCSCCNC(=O)CNC(=O)[C@@H](O)C(C)(C)CO
Inactive	COC(=O)[C@H]1c2ccoc2C[C@@H]2[C@@H]1[C@H](OC(C)=O)[C@@H](O)[C@H]1[C@@]2(C)CCC[C@]1(C)C(=O)OC
Inactive	CC(=O)OC[C@H]1O[C@@H](SCc2cn(-c3ccc(S(N)(=O)=O)cc3)nn2)[C@H](OC(C)=O)[C@@H](OC(C)=O)[C@@H]1OC(C)=O
Inactive	COc1cc2c(cc1OC)-c1c(OC)c(O)cc3c1[C@H](C2)N(C)CC3
Inactive	CCOC(C(=O)Nc1cccc2cccnc12)c1ccc(Cl)cc1Cl
Inactive	CCOC(C(=O)Nc1cccc2ncccc12)c1ccc(Cl)cc1Cl
Inactive	CC(C)=CCC[C@]1(C)[C@@H](CC=C(C)C)C[C@]2(CC=C(C)C)C(=O)C(C)(CC=C(C)C)C(=O)[C@@]1(C(=O)C(C)C)C2=O
Inactive	COc1cc(C(=O)OC2=C(CC=C(C)C)C(=O)[C@@]3(C(=O)C(C)C)C(=O)[C@]2(CC=C(C)C)C[C@H](CC=C(C)C)[C@@]3(C)CCC=C(C)C)cc(OC)c1OC
Inactive	CCOC(=O)C1=NN(c2ccc(Cl)cc2)C2C3N(c4ccc(Cl)cc4)N=C(C(=O)OCC)N3c3[nH]c(-c4ccccc4)cc3N12
Inactive	O=C(/C=C/c1ccc(C(F)(F)F)cc1)c1ccc(O)cc1O
Inactive	O=C(O[C@H]1[C@H](O)[C@@H](Oc2c(O)cc3oc4cc(O)c(O)cc4c(=O)c3c2O)O[C@@H](CO)[C@@H]1O)c1ccc(O)cc1
Inactive	CCCCCC[N+]1(C)CCCC1
Inactive	ON=C1CCN(CCCc2ccccc2)CC1
Inactive	COc1ccc(C(=O)/C=C/c2ccc(C)cc2)c(OC)c1OC
Inactive	COc1ccc(-c2c3cc4c(cc3cc(=O)n2N)OCO4)cc1
Inactive	COc1ccc(C(=O)/C=C/c2ccccc2OCc2cn(CC(O)CN3C(=O)C(=O)c4cc(Cl)ccc43)nn2)cc1
Inactive	COOC1(OOC)CCC(C(C)(C)C)CC1
Inactive	Cc1cc2oc(-c3ccc(Oc4ccc(OC(F)(F)F)cc4)cc3)cc(=O)c2cc1Cl
Inactive	Clc1ccccc1CN1CC1Cn1cc(-c2ccccc2)nn1
Inactive	CC(=O)OC[C@H]1[C@H]2C[C@H]2[C@]2(C)C=C3OC(=O)C(CO)=C3C[C@@H]12
Inactive	O=C(NO)C1CN(C(=O)c2ccc(-c3ccccc3)cc2)CCN1S(=O)(=O)c1ccc(-c2ccccc2)cc1
Inactive	CCC/C(=N\OC(c1ccccc1)c1ccccc1)C1=C(O)CC(c2cccc(C3CC(=O)C(/C(CCC)=N/OC(c4ccccc4)c4ccccc4)=C(O)C3)c2)CC1=O
Inactive	CC1=C2C3=C4[C@@](C)([C@H]5C[C@H]5[C@]4(O)C[C@H]4[C@@]35OC(=O)C3=C5C[C@@H]5[C@@](O)(COC(=O)/C(C)=C/COC(=O)CCC(=O)OC3)[C@@H]3C[C@@H]3[C@]54C)[C@H](O)[C@]2(O)OC1=O
Inactive	CC(C)C[C@@H]1NC(=O)CNC(=O)[C@H](CC(C)C)NC(=O)[C@@H]2CCCN2C(=O)[C@H](Cc2ccc(O)cc2)NC(=O)[C@H](CC(C)C)NC(=O)[C@H](CC(C)C)NC1=O
Inactive	O=C(/C=C/c1ccc(O)c(O)c1)OC[C@@H]1O[C@H](OC[C@H](O)[C@H](O)[C@@H](O)[C@@H](O)CO)[C@@H](O)[C@H](O)[C@H]1O
Inactive	CCCCCCCCCCCCCCCCc1cc[nH]c1/C=C1\N=C(c2ccc[nH]2)C=C1OC
Inactive	Cc1cc(Nc2ccccc2C#N)n2ncnc2n1
Inactive	COc1ccc(CN2C(=O)C3C(C2=O)[C@H]2CC[C@@H]3O2)cc1
Inactive	C[C@H]1[C@H](O[C@H]2O[C@@H]3O[C@@]4(C)CC[C@H]5[C@H](C)CC[C@@H]([C@H]2C)[C@@]35OO4)O[C@@H]2O[C@@]3(C)CC[C@H]4[C@H](C)CC[C@@H]1[C@@]24OO3
Inactive	O=C(Cc1ccc(Br)c(F)c1)NCC12CC(CN1Cc1ccccc1)C2
Inactive	Nc1ccccc1-c1cc[nH]c2c3ccccc3nc1-2
Inactive	Cc1cc2c(cc1C)[n+]([O-])c(NS(=O)(=O)c1ccc3ccccc3c1)c(C#N)[n+]2[O-]
Inactive	CC(C)CCNC(=O)[C@H](CC(C)C)NC=C1C(=O)N(C)c2ccccc21
Inactive	CC(=O)OC[C@H]1c2ccoc2C[C@@H]2[C@@H]1C[C@@H](OC(C)=O)[C@@H]1C(C)(C)CCC[C@@]21C
Inactive	CC(=O)C1=NN(c2ccccc2)C2C3N(c4ccccc4)N=C(C(C)=O)N3c3ccccc3N12
Inactive	O=C1CCC(NC(=O)OCc2ccccc2)(C(=O)N[C@@H](CCc2ccccc2)C(=O)CO)CC1
Inactive	O=C(O)CC(C(=O)O)N1CSC(=S)N(CCCCCCN2CN(C(CC(=O)O)C(=O)O)CSC2=S)C1
Inactive	CC(=O)O[C@H]1C[C@@]2(C)[C@@H](C[C@@H](O)[C@H]3[C@@]4(C)CC[C@@H](O)[C@@H](C)[C@@H]4CC[C@@]32C)/C1=C(\CCC=C(C)C)C(=O)O
Inactive	CC(=O)OC[C@@]12[C@@H](OC(C)=O)C[C@@H](C)[C@](C)(CCC3=CC(=O)OC3)[C@H]1CCC[C@]21CO1
Inactive	Cc1ccc(NC2=NCCN2)cc1
Inactive	COc1cc(Cc2c(C)nc(N)nc2N)cc(OC)c1OC
Inactive	O=C(Nc1ccccn1)c1cc([N+](=O)[O-])cc([N+](=O)[O-])c1
Inactive	C[C@H](C/C=C/C(C)(C)O)[C@H]1CC[C@@]2(C)[C@@H]3[C@@H](O)C=C4[C@@H](CC[C@H](O)[C@]4(C)CO)[C@]3(C)CC[C@]12C
Inactive	O=C(OCc1cn(-c2ccnc3cc(Cl)ccc23)nn1)c1ccc(Cl)cc1
Inactive	COc1ccc(C(=O)CSS(=O)(=O)c2ccccc2)cc1
Inactive	CC[N+](C)(CC)Cc1cc(/N=c2\ccn(C)cc2S(=O)(=O)N(C)C)ccc1OC
Inactive	CC[N+](C)(CC)Cc1cc(/N=c2\ccn(C)c(C)c2)ccc1O
Inactive	COc1ccc(/C=C/C(=O)NNC(=O)NCCCC(C)Nc2cc(OC)cc3cccnc23)cc1
Inactive	COc1cc(NC(C)CCCNC(=O)/C=C/c2ccc3c(c2)OCO3)c2ncccc2c1
Inactive	COc1cc(NC(C)CCCN)c2nccc(C)c2c1OCCCCCc1c(C)cccc1C
Inactive	COc1ccc(C(=O)OCc2cc(O)c3c(c2)C(=O)c2cccc(O)c2C3=O)cc1
Inactive	Oc1nnc(Cc2ccc(Cl)cc2)c2ccccc12
Inactive	COC(=O)C1=CO[C@H](O[C@H]2O[C@@H](CO)[C@H](O)[C@@H](O)[C@@H]2O)[C@@H]2[C@H]1C=C[C@]21C=C([C@@H](O)c2ccc(O)c(OC)c2)C(=O)O1
Inactive	CN(C(=S)N/N=C/c1ccco1)C1CCCCC1
Inactive	O=C(/C=C/c1ccc(F)cc1)c1ccc(O)cc1
Inactive	NCCc1cn(Cc2ccccc2)cn1
Inactive	Nc1nc(N)c2nc(-c3ccccc3)c(N)nc2n1
Inactive	CCCCOc1ccc(C(=O)/C=C/c2ccc(OC)cc2OC)cc1
Inactive	COc1cc(Cl)ccc1Oc1ccccc1CNCc1ccc(Cl)cc1
Inactive	CCCOc1ccccc1-c1nc2nn[nH]c2c(=O)[nH]1
Inactive	CCc1ccccc1/C=C1\Oc2cc(OC)cc(OC)c2C1=O
Inactive	O=C1Nc2ccccc2/C1=C\C1CCCCN1
Inactive	COc1ccc(-c2oc3ccc(N)cc3c(=O)c2OC)cc1
Inactive	CC1=CC[C@H]([C@H](C)[C@@H]2CC[C@@]3(C)[C@@]2(C)CC=C2[C@]4(CCC(=O)OC4)[C@@H]4CC[C@@]23OC4(C)C)OC1=O
Inactive	CC1=C[C@H](O)[C@@H]([C@@H](C)[C@H]2CC[C@@]3(C)C4=C(CC[C@]23C)[C@@]2(C)CC[C@H](O)C(C)(C)[C@@H]2CC4)OC1=O
Inactive	CC1=CC[C@H]([C@H](C)[C@@H]2CC[C@]3(C)C4=C(CC[C@@]23C)[C@@]2(C)[C@H](CC4)C(C)(C)[C@H](O)C[C@@H]2O)OC1=O
Inactive	O=c1ccn([C@@H]2C[C@@H](F)[C@H](CO)O2)c(=O)[nH]1
Inactive	Cc1cc(Nc2ccc3c(c2)OCO3)n2ncnc2n1
Inactive	CN(C)[C@@H]1C(O)=C(C(=O)NCN2CCCC2)C(=O)[C@@]2(O)C(O)=C3C(=O)c4c(O)cccc4[C@@](C)(O)[C@H]3C[C@@H]12
Inactive	CC1(C)C(=O)C2=C(O[C@@]3(C)[C@@H]4C[C@H](C[C@H]3[C@@H]2c2ccccc2)C4(C)C)C(C)(C)C1=O
Inactive	N#CCN(CCCCN1CCCC1)C(=O)OCc1ccccc1
Inactive	CCOC(=O)CCc1sc(NC(=O)CSCCCc2ccccc2)nc1/C=C/c1ccccc1
Inactive	COc1cc(NC(C)CCCNC(=O)c2c(C)[n+]([O-])c3ccc(Cl)cc3[n+]2[O-])c2ncccc2c1
Inactive	COc1cc(NC(C)CCCNC(=O)/C=C/C(=O)NCCCC(C)Nc2cc(OC)cc3cccnc23)c2ncccc2c1
Inactive	CCCCCCCC/C=C\c1c(C)nc(C)c(/C=C/CCCCCCCC)c1C
Inactive	CCCCCCCC/C=C/c1c(C)nc(CCCOC)c(/C=C/CCCCCCCC)c1C
Inactive	CCCCCCCCCCc1c(C)nc(CCCOC)c(CCCCCCCCCC)c1C
Inactive	O=C1C(=O)N(CCCBr)c2ccccc21
Inactive	O=C1C(=O)N(CCCCBr)c2ccc(F)cc21
Inactive	COc1cc2c(C)cccc2ccc1=O
Inactive	Cc1ccc2c(c1)C(=O)C(=O)N2CCCCBr
Inactive	C=C[C@@](C)(O)[C@H]1C[C@H]2[C@]3(C)C(=O)CCC(C)(C)[C@H]3CC[C@]2(C)O1
Inactive	CC1(C)CCc2c(c3ccccc3c3nc4ccccc4nc23)O1
Inactive	Clc1nc2ccccc2cc1CNCc1ccccn1
Inactive	COc1cc(O)c(C(C)=O)c(O)c1
Inactive	C[C@@H]1CC[C@@]2(OC1)O[C@H]1C[C@H]3[C@@H]4CC[C@H]5C[C@@H](O)CC[C@]5(C)C4=CC(=O)[C@]3(C)[C@H]1[C@@H]2C
Inactive	COc1ccc(-c2coc3cc(O)ccc3c2=O)cc1CC=C(C)C
Inactive	CC(=O)OC[C@]12CC[C@H](O)C(C)(C)[C@@H]1CCC1=C2CC[C@]2(C)[C@@H]([C@H](C)[C@@H]3CC=C(C)C(=O)O3)CC[C@@]12C
Inactive	CC(=O)OC[C@]12CCC(=O)C(C)(C)[C@@H]1CCC1=C2CC[C@]2(C)[C@@H]([C@H](C)[C@@H]3CC=C(C)C(=O)O3)CC[C@@]12C
Inactive	CC(=O)O[C@@H]1CC[C@@]2(C)[C@@H]3CC[C@]4(C)[C@@H](CC[C@H]4[C@@H](C)CCCC(C)C)[C@H]3C[C@H](O)[C@@]2(O)C1
Inactive	Cc1[nH]c(C(=O)NC2CN(C)C2)cc1Cc1ccc(C(F)(F)F)nc1
Inactive	COc1nc2ccc(C)cc2cc1CN(Cc1ccccn1)Cc1cc2cc(C)ccc2nc1OC
Inactive	COc1nc2cc(C)cc(C)c2cc1CN(Cc1cccs1)Cc1cc2cc(C)ccc2nc1Cl
Inactive	COc1ccc(-c2c(C#N)[n+]([O-])c3cc(F)ccc3[n+]2[O-])cc1
Inactive	CCOC(=O)C1=C(Nc2ccc(Cl)cc2)SCC1=O
Inactive	CC1=C2OCCCCCN3C(=O)C(O)(c4ccccc43)C2(C)SC1=O
Inactive	CC1=C2OCCCCN3C(=O)C(O)(c4cc(Br)ccc43)C2(C)SC1=O
Inactive	COc1ccc(-c2c(C#N)[n+]([O-])c3cc(Cl)c(Cl)cc3[n+]2[O-])cc1
Inactive	C[C@H](CCC(=O)O)[C@H]1CC[C@H]2[C@@H]3[C@H](O)C[C@@H]4C[C@H](O)CC[C@]4(C)[C@H]3C[C@H](O)[C@]12C
Inactive	CC(=O)O[C@@H]1C[C@@]2(C)[C@@H]3CC=C4[C@@H](CC(=O)C4(C)C)[C@]3(C)C(=O)C[C@]2(C)[C@H]1C(C)=O
Inactive	Cc1ccc(S(=O)(=O)Cc2nc(Nc3ccc(F)cc3)c3ccccc3n2)cc1
Inactive	O=C(c1ccccc1)c1cc(Cl)ccc1NC(=O)C(c1ccccc1)N1CCN(c2ccc([N+](=O)[O-])cc2)CC1
[truncated: 1,025 more rows]
