# Supplementary material for: Development and experimental validation of a machine learning model for the prediction of new antimalarials
Source: BMC Chem. 2025 Jan 30;19(1):28. doi: 10.1186/s13065-025-01395-4 (PMC11783816; doi:10.1186/s13065-025-01395-4)
Supplement: Supplementary file 5 — Supplementary Material 5 [file 13065_2025_1395_MOESM5_ESM.knwf]

Archive with 105 entries (105 files):
- Avalon_FP_MalariaRF _workflow for publication/.artifacts/workflow-configuration-representation.json
- Avalon_FP_MalariaRF _workflow for publication/.artifacts/workflow-configuration.json
- Avalon_FP_MalariaRF _workflow for publication/10 fold Cros (#448)/Group Loop Start (#25)/settings.xml
- Avalon_FP_MalariaRF _workflow for publication/10 fold Cros (#448)/GroupBy (#29)/settings.xml
- Avalon_FP_MalariaRF _workflow for publication/10 fold Cros (#448)/Loop End _deprecated_ (#28)/settings.xml
- Avalon_FP_MalariaRF _workflow for publication/10 fold Cros (#448)/Random Forest Learner (#70)/settings.xml
- Avalon_FP_MalariaRF _workflow for publication/10 fold Cros (#448)/Random Forest Predictor (#20)/settings.xml
- Avalon_FP_MalariaRF _workflow for publication/10 fold Cros (#448)/ROC Curve _legacy_ (#408)/settings.xml
- Avalon_FP_MalariaRF _workflow for publication/10 fold Cros (#448)/Scorer _deprecated_ (#23)/settings.xml
- Avalon_FP_MalariaRF _workflow for publication/10 fold Cros (#448)/Scorer _deprecated_ (#24)/settings.xml
- Avalon_FP_MalariaRF _workflow for publication/10 fold Cros (#448)/Table Row to Variable _deprecated_ (#26)/settings.xml
- Avalon_FP_MalariaRF _workflow for publication/10 fold Cros (#448)/Variable to Table Row _deprecated_ (#27)/settings.xml
- Avalon_FP_MalariaRF _workflow for publication/10 fold Cros (#448)/workflow.knime
- Avalon_FP_MalariaRF _workflow for publication/10 fold Cros (#448)/X_Aggregator (#22)/settings.xml
- Avalon_FP_MalariaRF _workflow for publication/10 fold Cros (#448)/X_Partitioner (#21)/settings.xml
- Avalon_FP_MalariaRF _workflow for publication/APD calculat (#449)/Column Filter (#434)/settings.xml
- Avalon_FP_MalariaRF _workflow for publication/APD calculat (#449)/Column Filter (#435)/settings.xml
- Avalon_FP_MalariaRF _workflow for publication/APD calculat (#449)/Column Filter (#446)/settings.xml
- Avalon_FP_MalariaRF _workflow for publication/APD calculat (#449)/CSV Writer (#445)/settings.xml
- Avalon_FP_MalariaRF _workflow for publication/APD calculat (#449)/Domain _ Similarity (#436)/settings.xml
- Avalon_FP_MalariaRF _workflow for publication/APD calculat (#449)/Joiner (#442)/settings.xml
- Avalon_FP_MalariaRF _workflow for publication/APD calculat (#449)/Random Forest Learner (#439)/settings.xml
- Avalon_FP_MalariaRF _workflow for publication/APD calculat (#449)/Random Forest Predictor (#440)/settings.xml
- Avalon_FP_MalariaRF _workflow for publication/APD calculat (#449)/RowID (#443)/settings.xml
- Avalon_FP_MalariaRF _workflow for publication/APD calculat (#449)/RowID (#444)/settings.xml
- Avalon_FP_MalariaRF _workflow for publication/APD calculat (#449)/Scorer (#441)/settings.xml
- Avalon_FP_MalariaRF _workflow for publication/APD calculat (#449)/workflow.knime
- Avalon_FP_MalariaRF _workflow for publication/default_report.rptconfig
- Avalon_FP_MalariaRF _workflow for publication/default_report.rptdesign
- Avalon_FP_MalariaRF _workflow for publication/Fully Joined (#243)/Cell Replacer (#129)/settings.xml
- Avalon_FP_MalariaRF _workflow for publication/Fully Joined (#243)/Column Filter (#152)/settings.xml
- Avalon_FP_MalariaRF _workflow for publication/Fully Joined (#243)/Column Filter (#3)/settings.xml
- Avalon_FP_MalariaRF _workflow for publication/Fully Joined (#243)/Column Rename (#150)/settings.xml
- Avalon_FP_MalariaRF _workflow for publication/Fully Joined (#243)/Column Rename (#156)/settings.xml
- Avalon_FP_MalariaRF _workflow for publication/Fully Joined (#243)/Concatenate (#143)/settings.xml
- Avalon_FP_MalariaRF _workflow for publication/Fully Joined (#243)/DB Reader (#247)/settings.xml
- Avalon_FP_MalariaRF _workflow for publication/Fully Joined (#243)/DB Table Selector (#248)/settings.xml
- Avalon_FP_MalariaRF _workflow for publication/Fully Joined (#243)/Duplicate Row Filter (#249)/settings.xml
- Avalon_FP_MalariaRF _workflow for publication/Fully Joined (#243)/Excel Reader _XLS_ (#243)/settings.xml
- Avalon_FP_MalariaRF _workflow for publication/Fully Joined (#243)/File Reader (#233)/settings.xml
- Avalon_FP_MalariaRF _workflow for publication/Fully Joined (#243)/File Reader (#235)/settings.xml
- Avalon_FP_MalariaRF _workflow for publication/Fully Joined (#243)/File Reader (#237)/settings.xml
- Avalon_FP_MalariaRF _workflow for publication/Fully Joined (#243)/Joiner (#144)/settings.xml
- Avalon_FP_MalariaRF _workflow for publication/Fully Joined (#243)/Joiner (#145)/settings.xml
- Avalon_FP_MalariaRF _workflow for publication/Fully Joined (#243)/Joiner (#146)/settings.xml
- Avalon_FP_MalariaRF _workflow for publication/Fully Joined (#243)/Missing Value (#240)/settings.xml
- Avalon_FP_MalariaRF _workflow for publication/Fully Joined (#243)/Number To String (#250)/settings.xml
- Avalon_FP_MalariaRF _workflow for publication/Fully Joined (#243)/PMML Reader (#242)/settings.xml
- Avalon_FP_MalariaRF _workflow for publication/Fully Joined (#243)/SQLite Connector (#246)/settings.xml
- Avalon_FP_MalariaRF _workflow for publication/Fully Joined (#243)/Table Reader (#234)/settings.xml
- Avalon_FP_MalariaRF _workflow for publication/Fully Joined (#243)/workflow.knime
- Avalon_FP_MalariaRF _workflow for publication/knime.log
- Avalon_FP_MalariaRF _workflow for publication/Model evalua (#450)/CSV Writer (#438)/settings.xml
- Avalon_FP_MalariaRF _workflow for publication/Model evalua (#450)/Lift Chart _legacy_ (#427)/settings.xml
- Avalon_FP_MalariaRF _workflow for publication/Model evalua (#450)/ROC Curve _legacy_ (#414)/settings.xml
- Avalon_FP_MalariaRF _workflow for publication/Model evalua (#450)/Scorer (#416)/settings.xml
- Avalon_FP_MalariaRF _workflow for publication/Model evalua (#450)/workflow.knime
- Avalon_FP_MalariaRF _workflow for publication/Parameter op (#447)/Parameter Optimization Loop End (#34)/settings.xml
- Avalon_FP_MalariaRF _workflow for publication/Parameter op (#447)/Parameter Optimization Loop Start (#33)/settings.xml
- Avalon_FP_MalariaRF _workflow for publication/Parameter op (#447)/Random Forest Learner (#325)/settings.xml
- Avalon_FP_MalariaRF _workflow for publication/Parameter op (#447)/Random Forest Learner (#331)/settings.xml
- Avalon_FP_MalariaRF _workflow for publication/Parameter op (#447)/Random Forest Predictor (#326)/settings.xml
- Avalon_FP_MalariaRF _workflow for publication/Parameter op (#447)/Random Forest Predictor (#332)/settings.xml
- Avalon_FP_MalariaRF _workflow for publication/Parameter op (#447)/Scorer (#318)/settings.xml
- Avalon_FP_MalariaRF _workflow for publication/Parameter op (#447)/Table Row To Variable (#347)/settings.xml
- Avalon_FP_MalariaRF _workflow for publication/Parameter op (#447)/workflow.knime
- Avalon_FP_MalariaRF _workflow for publication/Partitioning (#413)/settings.xml
- Avalon_FP_MalariaRF _workflow for publication/Partitioning (#7)/settings.xml
- Avalon_FP_MalariaRF _workflow for publication/Preprocessin (#415)/Color Manager (#71)/settings.xml
- Avalon_FP_MalariaRF _workflow for publication/Preprocessin (#415)/Column Filter (#18)/settings.xml
- Avalon_FP_MalariaRF _workflow for publication/Preprocessin (#415)/Correlation Filter (#39)/settings.xml
- Avalon_FP_MalariaRF _workflow for publication/Preprocessin (#415)/Expand Bit Vector (#439)/settings.xml
- Avalon_FP_MalariaRF _workflow for publication/Preprocessin (#415)/Expand Bit Vector (#440)/settings.xml
- Avalon_FP_MalariaRF _workflow for publication/Preprocessin (#415)/Expand Bit Vector (#441)/settings.xml
- Avalon_FP_MalariaRF _workflow for publication/Preprocessin (#415)/Expand Bit Vector (#442)/settings.xml
- Avalon_FP_MalariaRF _workflow for publication/Preprocessin (#415)/Expand Bit Vector (#443)/settings.xml
- Avalon_FP_MalariaRF _workflow for publication/Preprocessin (#415)/Expand Bit Vector (#444)/settings.xml
- Avalon_FP_MalariaRF _workflow for publication/Preprocessin (#415)/Expand Bit Vector (#445)/settings.xml
- Avalon_FP_MalariaRF _workflow for publication/Preprocessin (#415)/Expand Bit Vector (#448)/settings.xml
- Avalon_FP_MalariaRF _workflow for publication/Preprocessin (#415)/Expand Bit Vector (#449)/settings.xml
- Avalon_FP_MalariaRF _workflow for publication/Preprocessin (#415)/Linear Correlation (#67)/settings.xml
- Avalon_FP_MalariaRF _workflow for publication/Preprocessin (#415)/Low Variance Filter (#68)/settings.xml
- Avalon_FP_MalariaRF _workflow for publication/Preprocessin (#415)/RDKit Descriptor Calculation (#412)/settings.xml
- Avalon_FP_MalariaRF _workflow for publication/Preprocessin (#415)/RDKit Fingerprint (#14)/settings.xml
- Avalon_FP_MalariaRF _workflow for publication/Preprocessin (#415)/RDKit Fingerprint (#400)/settings.xml
- Avalon_FP_MalariaRF _workflow for publication/Preprocessin (#415)/RDKit Fingerprint (#407)/settings.xml
- Avalon_FP_MalariaRF _workflow for publication/Preprocessin (#415)/RDKit Fingerprint (#409)/settings.xml
- Avalon_FP_MalariaRF _workflow for publication/Preprocessin (#415)/RDKit Fingerprint (#410)/settings.xml
- Avalon_FP_MalariaRF _workflow for publication/Preprocessin (#415)/RDKit Fingerprint (#411)/settings.xml
- Avalon_FP_MalariaRF _workflow for publication/Preprocessin (#415)/RDKit Fingerprint (#413)/settings.xml
- Avalon_FP_MalariaRF _workflow for publication/Preprocessin (#415)/RDKit Fingerprint (#446)/settings.xml
- Avalon_FP_MalariaRF _workflow for publication/Preprocessin (#415)/RDKit Fingerprint (#447)/settings.xml
- Avalon_FP_MalariaRF _workflow for publication/Preprocessin (#415)/RDKit From Molecule (#37)/settings.xml
- Avalon_FP_MalariaRF _workflow for publication/Preprocessin (#415)/SDF Reader (#15)/settings.xml
- Avalon_FP_MalariaRF _workflow for publication/Preprocessin (#415)/workflow.knime
- Avalon_FP_MalariaRF _workflow for publication/ROC Curve (#47)/settings.xml
- Avalon_FP_MalariaRF _workflow for publication/workflow-metadata.xml
- Avalon_FP_MalariaRF _workflow for publication/workflow.knime
- Avalon_FP_MalariaRF _workflow for publication/workflow.svg
- Avalon_FP_MalariaRF _workflow for publication/workflowset.meta
- Avalon_FP_MalariaRF _workflow for publication/Y_scrambling (#451)/Random Forest Predictor (#418)/settings.xml
- Avalon_FP_MalariaRF _workflow for publication/Y_scrambling (#451)/ROC Curve _legacy_ (#420)/settings.xml
- Avalon_FP_MalariaRF _workflow for publication/Y_scrambling (#451)/Scorer (#421)/settings.xml
- Avalon_FP_MalariaRF _workflow for publication/Y_scrambling (#451)/Target Shuffling (#417)/settings.xml
- Avalon_FP_MalariaRF _workflow for publication/Y_scrambling (#451)/workflow.knime
