# Supplementary material for: Development and experimental validation of a machine learning model for the prediction of new antimalarials
Source: BMC Chem. 2025 Jan 30;19(1):28. doi: 10.1186/s13065-025-01395-4 (PMC11783816; doi:10.1186/s13065-025-01395-4)
Supplement: Supplementary file 5 — Supplementary Material 5 [file 13065_2025_1395_MOESM5_ESM.knwf › Avalon_FP_MalariaRF _workflow for publication/10 fold Cros (#448)/Group Loop Start (#25)/settings.xml]

<?xml version="1.0" encoding="UTF-8"?>
<config xmlns="http://www.knime.org/2008/09/XMLConfig" xmlns:xsi="http://www.w3.org/2001/XMLSchema-instance" xsi:schemaLocation="http://www.knime.org/2008/09/XMLConfig http://www.knime.org/XMLConfig_2008_09.xsd" key="settings.xml">
    <entry key="node_file" type="xstring" value="settings.xml"/>
    <config key="flow_stack"/>
    <config key="internal_node_subsettings">
        <entry key="memory_policy" type="xstring" value="CacheSmallInMemory"/>
    </config>
    <config key="model">
        <config key="GroupColNames_Internals">
            <entry key="SettingsModelID" type="xstring" value="SMID_columnfilter"/>
            <entry key="EnabledStatus" type="xboolean" value="true"/>
        </config>
        <config key="GroupColNames">
            <entry key="filter-type" type="xstring" value="STANDARD"/>
            <config key="included_names">
                <entry key="array-size" type="xint" value="1"/>
                <entry key="0" type="xstring" value="fold #"/>
            </config>
            <config key="excluded_names">
                <entry key="array-size" type="xint" value="41"/>
                <entry key="0" type="xstring" value="Molecule"/>
                <entry key="1" type="xstring" value="MolRegNo"/>
                <entry key="2" type="xstring" value="Value"/>
                <entry key="3" type="xstring" value="Unit"/>
                <entry key="4" type="xstring" value="Type"/>
                <entry key="5" type="xstring" value="Ligand Efficiency"/>
                <entry key="6" type="xstring" value="Target Name"/>
                <entry key="7" type="xstring" value="Target Organism"/>
                <entry key="8" type="xstring" value="Target Description"/>
                <entry key="9" type="xstring" value="Reference"/>
                <entry key="10" type="xstring" value="Pubmed ID"/>
                <entry key="11" type="xstring" value="Total Molweight"/>
                <entry key="12" type="xstring" value="cLogP"/>
                <entry key="13" type="xstring" value="H-Acceptors"/>
                <entry key="14" type="xstring" value="H-Donors"/>
                <entry key="15" type="xstring" value="Polar Surface Area"/>
                <entry key="16" type="xstring" value="sp3-Carbon Fraction"/>
                <entry key="17" type="xstring" value="Aromatic Rings"/>
                <entry key="18" type="xstring" value="Carbo-Aromatic Rings"/>
                <entry key="19" type="xstring" value="Hetero-Aromatic Rings"/>
                <entry key="20" type="xstring" value="BaN"/>
                <entry key="21" type="xstring" value="Alkyl-Amines"/>
                <entry key="22" type="xstring" value="BaNMinusAlkAmines"/>
                <entry key="23" type="xstring" value="Non-H Atoms"/>
                <entry key="24" type="xstring" value="Electronegative Atoms"/>
                <entry key="25" type="xstring" value="TPSA by eAtoms"/>
                <entry key="26" type="xstring" value="clogp by eAtoms"/>
                <entry key="27" type="xstring" value="s-clogp"/>
                <entry key="28" type="xstring" value="s-TPSA"/>
                <entry key="29" type="xstring" value="Category"/>
                <entry key="30" type="xstring" value="Molecule (RDKit Mol)"/>
                <entry key="31" type="xstring" value="Morgan"/>
                <entry key="32" type="xstring" value="Avalon"/>
                <entry key="33" type="xstring" value="Layered"/>
                <entry key="34" type="xstring" value="Pattern"/>
                <entry key="35" type="xstring" value="MACCS"/>
                <entry key="36" type="xstring" value="AtomPair"/>
                <entry key="37" type="xstring" value="P (Category=Active)"/>
                <entry key="38" type="xstring" value="P (Category=Inactive)"/>
                <entry key="39" type="xstring" value="Prediction (Category)"/>
                <entry key="40" type="xstring" value="Prediction (Category) (Confidence)"/>
            </config>
            <entry key="enforce_option" type="xstring" value="EnforceInclusion"/>
            <config key="name_pattern">
                <entry key="pattern" type="xstring" value=""/>
                <entry key="type" type="xstring" value="Wildcard"/>
                <entry key="caseSensitive" type="xboolean" value="true"/>
                <entry key="excludeMatching" type="xboolean" value="false"/>
            </config>
            <config key="datatype">
                <config key="typelist">
                    <entry key="org.knime.chem.types.SdfValue" type="xboolean" value="false"/>
                    <entry key="org.knime.core.data.StringValue" type="xboolean" value="false"/>
                    <entry key="org.rdkit.knime.types.RDKitMolValue" type="xboolean" value="false"/>
                    <entry key="org.knime.core.data.vector.bitvector.BitVectorValue" type="xboolean" value="false"/>
                    <entry key="org.knime.core.data.DoubleValue" type="xboolean" value="false"/>
                    <entry key="org.knime.core.data.IntValue" type="xboolean" value="false"/>
                    <entry key="org.knime.core.data.BooleanValue" type="xboolean" value="false"/>
                    <entry key="org.knime.core.data.LongValue" type="xboolean" value="false"/>
                    <entry key="org.knime.core.data.date.DateAndTimeValue" type="xboolean" value="false"/>
                </config>
            </config>
        </config>
        <config key="SortedInput_Internals">
            <entry key="SettingsModelID" type="xstring" value="SMID_boolean"/>
            <entry key="EnabledStatus" type="xboolean" value="true"/>
        </config>
        <entry key="SortedInput" type="xboolean" value="true"/>
    </config>
    <config key="nodeAnnotation">
        <entry key="text" type="xstring" value="Iterate over folds"/>
        <entry key="contentType" type="xstring" value="text/plain"/>
        <entry key="bgcolor" type="xint" value="16777215"/>
        <entry key="x-coordinate" type="xint" value="513"/>
        <entry key="y-coordinate" type="xint" value="1354"/>
        <entry key="width" type="xint" value="106"/>
        <entry key="height" type="xint" value="15"/>
        <entry key="alignment" type="xstring" value="CENTER"/>
        <entry key="borderSize" type="xint" value="0"/>
        <entry key="borderColor" type="xint" value="16777215"/>
        <entry key="defFontSize" type="xint" value="9"/>
        <entry key="annotation-version" type="xint" value="20151123"/>
        <config key="styles"/>
    </config>
    <entry key="customDescription" type="xstring" isnull="true" value=""/>
    <entry key="state" type="xstring" value="IDLE"/>
    <entry key="factory" type="xstring" value="org.knime.base.node.meta.looper.group.GroupLoopStartNodeFactory"/>
    <entry key="node-name" type="xstring" value="Group Loop Start"/>
    <entry key="node-bundle-name" type="xstring" value="KNIME Base Nodes"/>
    <entry key="node-bundle-symbolic-name" type="xstring" value="org.knime.base"/>
    <entry key="node-bundle-vendor" type="xstring" value="KNIME AG, Zurich, Switzerland"/>
    <entry key="node-bundle-version" type="xstring" value="5.1.0.v202307121227"/>
    <entry key="node-feature-name" type="xstring" value="KNIME Base nodes"/>
    <entry key="node-feature-symbolic-name" type="xstring" value="org.knime.features.base.feature.group"/>
    <entry key="node-feature-vendor" type="xstring" value="KNIME AG, Zurich, Switzerland"/>
    <entry key="node-feature-version" type="xstring" value="5.1.0.v202307121227"/>
    <config key="factory_settings"/>
    <entry key="name" type="xstring" value="Group Loop Start"/>
    <entry key="hasContent" type="xboolean" value="false"/>
    <entry key="isInactive" type="xboolean" value="false"/>
    <config key="ports">
        <config key="port_1">
            <entry key="index" type="xint" value="1"/>
            <entry key="port_dir_location" type="xstring" isnull="true" value=""/>
        </config>
    </config>
    <config key="filestores">
        <entry key="file_store_location" type="xstring" isnull="true" value=""/>
        <entry key="file_store_id" type="xstring" isnull="true" value=""/>
    </config>
</config>
