# Supplementary material for: Development and experimental validation of a machine learning model for the prediction of new antimalarials
Source: BMC Chem. 2025 Jan 30;19(1):28. doi: 10.1186/s13065-025-01395-4 (PMC11783816; doi:10.1186/s13065-025-01395-4)
Supplement: Supplementary file 5 — Supplementary Material 5 [file 13065_2025_1395_MOESM5_ESM.knwf › Avalon_FP_MalariaRF _workflow for publication/10 fold Cros (#448)/workflow.knime]

<?xml version="1.0" encoding="UTF-8"?>
<config xmlns="http://www.knime.org/2008/09/XMLConfig" xmlns:xsi="http://www.w3.org/2001/XMLSchema-instance" xsi:schemaLocation="http://www.knime.org/2008/09/XMLConfig http://www.knime.org/XMLConfig_2008_09.xsd" key="workflow.knime">
    <entry key="created_by" type="xstring" value="5.1.0.v202307121410"/>
    <entry key="created_by_nightly" type="xboolean" value="false"/>
    <entry key="version" type="xstring" value="5.1.0"/>
    <entry key="name" type="xstring" value="10 fold Cross Validation"/>
    <config key="nodeAnnotation">
        <entry key="text" type="xstring" value=""/>
        <entry key="contentType" type="xstring" value="text/plain"/>
        <entry key="bgcolor" type="xint" value="16777215"/>
        <entry key="x-coordinate" type="xint" value="-99"/>
        <entry key="y-coordinate" type="xint" value="1181"/>
        <entry key="width" type="xint" value="106"/>
        <entry key="height" type="xint" value="15"/>
        <entry key="alignment" type="xstring" value="CENTER"/>
        <entry key="borderSize" type="xint" value="0"/>
        <entry key="borderColor" type="xint" value="16777215"/>
        <entry key="defFontSize" type="xint" value="9"/>
        <entry key="annotation-version" type="xint" value="20230412"/>
        <config key="styles"/>
    </config>
    <entry key="customDescription" type="xstring" isnull="true" value=""/>
    <entry key="state" type="xstring" value="IDLE"/>
    <config key="workflow_credentials"/>
    <config key="nodes">
        <config key="node_20">
            <entry key="id" type="xint" value="20"/>
            <entry key="node_settings_file" type="xstring" value="Random Forest Predictor (#20)/settings.xml"/>
            <entry key="node_is_meta" type="xboolean" value="false"/>
            <entry key="node_type" type="xstring" value="NativeNode"/>
            <entry key="ui_classname" type="xstring" value="org.knime.core.node.workflow.NodeUIInformation"/>
            <config key="ui_settings">
                <config key="extrainfo.node.bounds">
                    <entry key="array-size" type="xint" value="4"/>
                    <entry key="0" type="xint" value="45"/>
                    <entry key="1" type="xint" value="220"/>
                    <entry key="2" type="xint" value="94"/>
                    <entry key="3" type="xint" value="93"/>
                </config>
            </config>
        </config>
        <config key="node_21">
            <entry key="id" type="xint" value="21"/>
            <entry key="node_settings_file" type="xstring" value="X_Partitioner (#21)/settings.xml"/>
            <entry key="node_is_meta" type="xboolean" value="false"/>
            <entry key="node_type" type="xstring" value="NativeNode"/>
            <entry key="ui_classname" type="xstring" value="org.knime.core.node.workflow.NodeUIInformation"/>
            <config key="ui_settings">
                <config key="extrainfo.node.bounds">
                    <entry key="array-size" type="xint" value="4"/>
                    <entry key="0" type="xint" value="-135"/>
                    <entry key="1" type="xint" value="220"/>
                    <entry key="2" type="xint" value="79"/>
                    <entry key="3" type="xint" value="78"/>
                </config>
            </config>
        </config>
        <config key="node_22">
            <entry key="id" type="xint" value="22"/>
            <entry key="node_settings_file" type="xstring" value="X_Aggregator (#22)/settings.xml"/>
            <entry key="node_is_meta" type="xboolean" value="false"/>
            <entry key="node_type" type="xstring" value="NativeNode"/>
            <entry key="ui_classname" type="xstring" value="org.knime.core.node.workflow.NodeUIInformation"/>
            <config key="ui_settings">
                <config key="extrainfo.node.bounds">
                    <entry key="array-size" type="xint" value="4"/>
                    <entry key="0" type="xint" value="205"/>
                    <entry key="1" type="xint" value="220"/>
                    <entry key="2" type="xint" value="83"/>
                    <entry key="3" type="xint" value="78"/>
                </config>
            </config>
        </config>
        <config key="node_23">
            <entry key="id" type="xint" value="23"/>
            <entry key="node_settings_file" type="xstring" value="Scorer _deprecated_ (#23)/settings.xml"/>
            <entry key="node_is_meta" type="xboolean" value="false"/>
            <entry key="node_type" type="xstring" value="NativeNode"/>
            <entry key="ui_classname" type="xstring" value="org.knime.core.node.workflow.NodeUIInformation"/>
            <config key="ui_settings">
                <config key="extrainfo.node.bounds">
                    <entry key="array-size" type="xint" value="4"/>
                    <entry key="0" type="xint" value="424"/>
                    <entry key="1" type="xint" value="180"/>
                    <entry key="2" type="xint" value="126"/>
                    <entry key="3" type="xint" value="78"/>
                </config>
            </config>
        </config>
        <config key="node_24">
            <entry key="id" type="xint" value="24"/>
            <entry key="node_settings_file" type="xstring" value="Scorer _deprecated_ (#24)/settings.xml"/>
            <entry key="node_is_meta" type="xboolean" value="false"/>
            <entry key="node_type" type="xstring" value="NativeNode"/>
            <entry key="ui_classname" type="xstring" value="org.knime.core.node.workflow.NodeUIInformation"/>
            <config key="ui_settings">
                <config key="extrainfo.node.bounds">
                    <entry key="array-size" type="xint" value="4"/>
                    <entry key="0" type="xint" value="730"/>
                    <entry key="1" type="xint" value="155"/>
                    <entry key="2" type="xint" value="126"/>
                    <entry key="3" type="xint" value="78"/>
                </config>
            </config>
        </config>
        <config key="node_25">
            <entry key="id" type="xint" value="25"/>
            <entry key="node_settings_file" type="xstring" value="Group Loop Start (#25)/settings.xml"/>
            <entry key="node_is_meta" type="xboolean" value="false"/>
            <entry key="node_type" type="xstring" value="NativeNode"/>
            <entry key="ui_classname" type="xstring" value="org.knime.core.node.workflow.NodeUIInformation"/>
            <config key="ui_settings">
                <config key="extrainfo.node.bounds">
                    <entry key="array-size" type="xint" value="4"/>
                    <entry key="0" type="xint" value="630"/>
                    <entry key="1" type="xint" value="195"/>
                    <entry key="2" type="xint" value="105"/>
                    <entry key="3" type="xint" value="78"/>
                </config>
            </config>
        </config>
        <config key="node_26">
            <entry key="id" type="xint" value="26"/>
            <entry key="node_settings_file" type="xstring" value="Table Row to Variable _deprecated_ (#26)/settings.xml"/>
            <entry key="node_is_meta" type="xboolean" value="false"/>
            <entry key="node_type" type="xstring" value="NativeNode"/>
            <entry key="ui_classname" type="xstring" value="org.knime.core.node.workflow.NodeUIInformation"/>
            <config key="ui_settings">
                <config key="extrainfo.node.bounds">
                    <entry key="array-size" type="xint" value="4"/>
                    <entry key="0" type="xint" value="850"/>
                    <entry key="1" type="xint" value="155"/>
                    <entry key="2" type="xint" value="133"/>
                    <entry key="3" type="xint" value="93"/>
                </config>
            </config>
        </config>
        <config key="node_27">
            <entry key="id" type="xint" value="27"/>
            <entry key="node_settings_file" type="xstring" value="Variable to Table Row _deprecated_ (#27)/settings.xml"/>
            <entry key="node_is_meta" type="xboolean" value="false"/>
            <entry key="node_type" type="xstring" value="NativeNode"/>
            <entry key="ui_classname" type="xstring" value="org.knime.core.node.workflow.NodeUIInformation"/>
            <config key="ui_settings">
                <config key="extrainfo.node.bounds">
                    <entry key="array-size" type="xint" value="4"/>
                    <entry key="0" type="xint" value="970"/>
                    <entry key="1" type="xint" value="155"/>
                    <entry key="2" type="xint" value="111"/>
                    <entry key="3" type="xint" value="93"/>
                </config>
            </config>
        </config>
        <config key="node_28">
            <entry key="id" type="xint" value="28"/>
            <entry key="node_settings_file" type="xstring" value="Loop End _deprecated_ (#28)/settings.xml"/>
            <entry key="node_is_meta" type="xboolean" value="false"/>
            <entry key="node_type" type="xstring" value="NativeNode"/>
            <entry key="ui_classname" type="xstring" value="org.knime.core.node.workflow.NodeUIInformation"/>
            <config key="ui_settings">
                <config key="extrainfo.node.bounds">
                    <entry key="array-size" type="xint" value="4"/>
                    <entry key="0" type="xint" value="1050"/>
                    <entry key="1" type="xint" value="195"/>
                    <entry key="2" type="xint" value="80"/>
                    <entry key="3" type="xint" value="93"/>
                </config>
            </config>
        </config>
        <config key="node_29">
            <entry key="id" type="xint" value="29"/>
            <entry key="node_settings_file" type="xstring" value="GroupBy (#29)/settings.xml"/>
            <entry key="node_is_meta" type="xboolean" value="false"/>
            <entry key="node_type" type="xstring" value="NativeNode"/>
            <entry key="ui_classname" type="xstring" value="org.knime.core.node.workflow.NodeUIInformation"/>
            <config key="ui_settings">
                <config key="extrainfo.node.bounds">
                    <entry key="array-size" type="xint" value="4"/>
                    <entry key="0" type="xint" value="1130"/>
                    <entry key="1" type="xint" value="155"/>
                    <entry key="2" type="xint" value="52"/>
                    <entry key="3" type="xint" value="78"/>
                </config>
            </config>
        </config>
        <config key="node_70">
            <entry key="id" type="xint" value="70"/>
            <entry key="node_settings_file" type="xstring" value="Random Forest Learner (#70)/settings.xml"/>
            <entry key="node_is_meta" type="xboolean" value="false"/>
            <entry key="node_type" type="xstring" value="NativeNode"/>
            <entry key="ui_classname" type="xstring" value="org.knime.core.node.workflow.NodeUIInformation"/>
            <config key="ui_settings">
                <config key="extrainfo.node.bounds">
                    <entry key="array-size" type="xint" value="4"/>
                    <entry key="0" type="xint" value="-35"/>
                    <entry key="1" type="xint" value="140"/>
                    <entry key="2" type="xint" value="94"/>
                    <entry key="3" type="xint" value="93"/>
                </config>
            </config>
        </config>
        <config key="node_408">
            <entry key="id" type="xint" value="408"/>
            <entry key="node_settings_file" type="xstring" value="ROC Curve _legacy_ (#408)/settings.xml"/>
            <entry key="node_is_meta" type="xboolean" value="false"/>
            <entry key="node_type" type="xstring" value="NativeNode"/>
            <entry key="ui_classname" type="xstring" value="org.knime.core.node.workflow.NodeUIInformation"/>
            <config key="ui_settings">
                <config key="extrainfo.node.bounds">
                    <entry key="array-size" type="xint" value="4"/>
                    <entry key="0" type="xint" value="205"/>
                    <entry key="1" type="xint" value="120"/>
                    <entry key="2" type="xint" value="119"/>
                    <entry key="3" type="xint" value="78"/>
                </config>
            </config>
        </config>
    </config>
    <config key="connections">
        <config key="connection_0">
            <entry key="sourceID" type="xint" value="-1"/>
            <entry key="destID" type="xint" value="21"/>
            <entry key="sourcePort" type="xint" value="0"/>
            <entry key="destPort" type="xint" value="1"/>
        </config>
        <config key="connection_1">
            <entry key="sourceID" type="xint" value="20"/>
            <entry key="destID" type="xint" value="22"/>
            <entry key="sourcePort" type="xint" value="1"/>
            <entry key="destPort" type="xint" value="1"/>
            <entry key="ui_classname" type="xstring" value="org.knime.core.node.workflow.ConnectionUIInformation"/>
            <config key="ui_settings">
                <entry key="extrainfo.conn.bendpoints_size" type="xint" value="0"/>
            </config>
        </config>
        <config key="connection_2">
            <entry key="sourceID" type="xint" value="20"/>
            <entry key="destID" type="xint" value="408"/>
            <entry key="sourcePort" type="xint" value="1"/>
            <entry key="destPort" type="xint" value="1"/>
            <entry key="ui_classname" type="xstring" value="org.knime.core.node.workflow.ConnectionUIInformation"/>
            <config key="ui_settings">
                <entry key="extrainfo.conn.bendpoints_size" type="xint" value="0"/>
            </config>
        </config>
        <config key="connection_3">
            <entry key="sourceID" type="xint" value="21"/>
            <entry key="destID" type="xint" value="20"/>
            <entry key="sourcePort" type="xint" value="2"/>
            <entry key="destPort" type="xint" value="2"/>
            <entry key="ui_classname" type="xstring" value="org.knime.core.node.workflow.ConnectionUIInformation"/>
            <config key="ui_settings">
                <entry key="extrainfo.conn.bendpoints_size" type="xint" value="0"/>
            </config>
        </config>
        <config key="connection_4">
            <entry key="sourceID" type="xint" value="21"/>
            <entry key="destID" type="xint" value="70"/>
            <entry key="sourcePort" type="xint" value="1"/>
            <entry key="destPort" type="xint" value="1"/>
            <entry key="ui_classname" type="xstring" value="org.knime.core.node.workflow.ConnectionUIInformation"/>
            <config key="ui_settings">
                <entry key="extrainfo.conn.bendpoints_size" type="xint" value="0"/>
            </config>
        </config>
        <config key="connection_5">
            <entry key="sourceID" type="xint" value="22"/>
            <entry key="destID" type="xint" value="23"/>
            <entry key="sourcePort" type="xint" value="1"/>
            <entry key="destPort" type="xint" value="1"/>
            <entry key="ui_classname" type="xstring" value="org.knime.core.node.workflow.ConnectionUIInformation"/>
            <config key="ui_settings">
                <entry key="extrainfo.conn.bendpoints_size" type="xint" value="0"/>
            </config>
        </config>
        <config key="connection_6">
            <entry key="sourceID" type="xint" value="22"/>
            <entry key="destID" type="xint" value="25"/>
            <entry key="sourcePort" type="xint" value="1"/>
            <entry key="destPort" type="xint" value="1"/>
            <entry key="ui_classname" type="xstring" value="org.knime.core.node.workflow.ConnectionUIInformation"/>
            <config key="ui_settings">
                <entry key="extrainfo.conn.bendpoints_size" type="xint" value="0"/>
            </config>
        </config>
        <config key="connection_7">
            <entry key="sourceID" type="xint" value="24"/>
            <entry key="destID" type="xint" value="26"/>
            <entry key="sourcePort" type="xint" value="2"/>
            <entry key="destPort" type="xint" value="1"/>
            <entry key="ui_classname" type="xstring" value="org.knime.core.node.workflow.ConnectionUIInformation"/>
            <config key="ui_settings">
                <entry key="extrainfo.conn.bendpoints_size" type="xint" value="0"/>
            </config>
        </config>
        <config key="connection_8">
            <entry key="sourceID" type="xint" value="25"/>
            <entry key="destID" type="xint" value="24"/>
            <entry key="sourcePort" type="xint" value="1"/>
            <entry key="destPort" type="xint" value="1"/>
            <entry key="ui_classname" type="xstring" value="org.knime.core.node.workflow.ConnectionUIInformation"/>
            <config key="ui_settings">
                <entry key="extrainfo.conn.bendpoints_size" type="xint" value="0"/>
            </config>
        </config>
        <config key="connection_9">
            <entry key="sourceID" type="xint" value="26"/>
            <entry key="destID" type="xint" value="27"/>
            <entry key="sourcePort" type="xint" value="1"/>
            <entry key="destPort" type="xint" value="1"/>
            <entry key="ui_classname" type="xstring" value="org.knime.core.node.workflow.ConnectionUIInformation"/>
            <config key="ui_settings">
                <entry key="extrainfo.conn.bendpoints_size" type="xint" value="0"/>
            </config>
        </config>
        <config key="connection_10">
            <entry key="sourceID" type="xint" value="27"/>
            <entry key="destID" type="xint" value="28"/>
            <entry key="sourcePort" type="xint" value="1"/>
            <entry key="destPort" type="xint" value="1"/>
            <entry key="ui_classname" type="xstring" value="org.knime.core.node.workflow.ConnectionUIInformation"/>
            <config key="ui_settings">
                <entry key="extrainfo.conn.bendpoints_size" type="xint" value="0"/>
            </config>
        </config>
        <config key="connection_11">
            <entry key="sourceID" type="xint" value="28"/>
            <entry key="destID" type="xint" value="29"/>
            <entry key="sourcePort" type="xint" value="1"/>
            <entry key="destPort" type="xint" value="1"/>
            <entry key="ui_classname" type="xstring" value="org.knime.core.node.workflow.ConnectionUIInformation"/>
            <config key="ui_settings">
                <entry key="extrainfo.conn.bendpoints_size" type="xint" value="0"/>
            </config>
        </config>
        <config key="connection_12">
            <entry key="sourceID" type="xint" value="70"/>
            <entry key="destID" type="xint" value="20"/>
            <entry key="sourcePort" type="xint" value="3"/>
            <entry key="destPort" type="xint" value="1"/>
            <entry key="ui_classname" type="xstring" value="org.knime.core.node.workflow.ConnectionUIInformation"/>
            <config key="ui_settings">
                <entry key="extrainfo.conn.bendpoints_size" type="xint" value="0"/>
            </config>
        </config>
    </config>
    <config key="meta_in_ports">
        <entry key="ui_classname" type="xstring" isnull="true" value=""/>
        <config key="port_enum">
            <config key="inport_0">
                <entry key="index" type="xint" value="0"/>
                <entry key="name" type="xstring" value="Inport 0"/>
                <config key="type">
                    <entry key="object_class" type="xstring" value="org.knime.core.node.BufferedDataTable"/>
                </config>
            </config>
        </config>
    </config>
    <config key="workflow_editor_settings">
        <entry key="workflow.editor.snapToGrid" type="xboolean" value="true"/>
        <entry key="workflow.editor.ShowGrid" type="xboolean" value="true"/>
        <entry key="workflow.editor.gridX" type="xint" value="20"/>
        <entry key="workflow.editor.gridY" type="xint" value="20"/>
        <entry key="workflow.editor.zoomLevel" type="xdouble" value="1.0"/>
        <entry key="workflow.editor.curvedConnections" type="xboolean" value="true"/>
        <entry key="workflow.editor.connectionWidth" type="xint" value="2"/>
    </config>
</config>
