# Supplementary material for: Development and experimental validation of a machine learning model for the prediction of new antimalarials
Source: BMC Chem. 2025 Jan 30;19(1):28. doi: 10.1186/s13065-025-01395-4 (PMC11783816; doi:10.1186/s13065-025-01395-4)
Supplement: Supplementary file 5 — Supplementary Material 5 [file 13065_2025_1395_MOESM5_ESM.knwf › Avalon_FP_MalariaRF _workflow for publication/APD calculat (#449)/Column Filter (#434)/settings.xml]

<?xml version="1.0" encoding="UTF-8"?>
<config xmlns="http://www.knime.org/2008/09/XMLConfig" xmlns:xsi="http://www.w3.org/2001/XMLSchema-instance" xsi:schemaLocation="http://www.knime.org/2008/09/XMLConfig http://www.knime.org/XMLConfig_2008_09.xsd" key="settings.xml">
    <entry key="node_file" type="xstring" value="settings.xml"/>
    <config key="flow_stack"/>
    <config key="internal_node_subsettings">
        <entry key="memory_policy" type="xstring" value="CacheSmallInMemory"/>
    </config>
    <config key="model">
        <config key="column-filter">
            <entry key="filter-type" type="xstring" value="STANDARD"/>
            <config key="included_names">
                <entry key="array-size" type="xint" value="2048"/>
                <entry key="0" type="xstring" value="bitvector0"/>
                <entry key="1" type="xstring" value="bitvector1"/>
                <entry key="2" type="xstring" value="bitvector2"/>
                <entry key="3" type="xstring" value="bitvector3"/>
                <entry key="4" type="xstring" value="bitvector4"/>
                <entry key="5" type="xstring" value="bitvector5"/>
                <entry key="6" type="xstring" value="bitvector6"/>
                <entry key="7" type="xstring" value="bitvector7"/>
                <entry key="8" type="xstring" value="bitvector8"/>
                <entry key="9" type="xstring" value="bitvector9"/>
                <entry key="10" type="xstring" value="bitvector10"/>
                <entry key="11" type="xstring" value="bitvector11"/>
                <entry key="12" type="xstring" value="bitvector12"/>
                <entry key="13" type="xstring" value="bitvector13"/>
                <entry key="14" type="xstring" value="bitvector14"/>
                <entry key="15" type="xstring" value="bitvector15"/>
                <entry key="16" type="xstring" value="bitvector16"/>
                <entry key="17" type="xstring" value="bitvector17"/>
                <entry key="18" type="xstring" value="bitvector18"/>
                <entry key="19" type="xstring" value="bitvector19"/>
                <entry key="20" type="xstring" value="bitvector20"/>
                <entry key="21" type="xstring" value="bitvector21"/>
                <entry key="22" type="xstring" value="bitvector22"/>
                <entry key="23" type="xstring" value="bitvector23"/>
                <entry key="24" type="xstring" value="bitvector24"/>
                <entry key="25" type="xstring" value="bitvector25"/>
                <entry key="26" type="xstring" value="bitvector26"/>
                <entry key="27" type="xstring" value="bitvector27"/>
                <entry key="28" type="xstring" value="bitvector28"/>
                <entry key="29" type="xstring" value="bitvector29"/>
                <entry key="30" type="xstring" value="bitvector30"/>
                <entry key="31" type="xstring" value="bitvector31"/>
                <entry key="32" type="xstring" value="bitvector32"/>
                <entry key="33" type="xstring" value="bitvector33"/>
                <entry key="34" type="xstring" value="bitvector34"/>
                <entry key="35" type="xstring" value="bitvector35"/>
                <entry key="36" type="xstring" value="bitvector36"/>
                <entry key="37" type="xstring" value="bitvector37"/>
                <entry key="38" type="xstring" value="bitvector38"/>
                <entry key="39" type="xstring" value="bitvector39"/>
                <entry key="40" type="xstring" value="bitvector40"/>
                <entry key="41" type="xstring" value="bitvector41"/>
                <entry key="42" type="xstring" value="bitvector42"/>
                <entry key="43" type="xstring" value="bitvector43"/>
                <entry key="44" type="xstring" value="bitvector44"/>
                <entry key="45" type="xstring" value="bitvector45"/>
                <entry key="46" type="xstring" value="bitvector46"/>
                <entry key="47" type="xstring" value="bitvector47"/>
                <entry key="48" type="xstring" value="bitvector48"/>
                <entry key="49" type="xstring" value="bitvector49"/>
                <entry key="50" type="xstring" value="bitvector50"/>
                <entry key="51" type="xstring" value="bitvector51"/>
                <entry key="52" type="xstring" value="bitvector52"/>
                <entry key="53" type="xstring" value="bitvector53"/>
                <entry key="54" type="xstring" value="bitvector54"/>
                <entry key="55" type="xstring" value="bitvector55"/>
                <entry key="56" type="xstring" value="bitvector56"/>
                <entry key="57" type="xstring" value="bitvector57"/>
                <entry key="58" type="xstring" value="bitvector58"/>
                <entry key="59" type="xstring" value="bitvector59"/>
                <entry key="60" type="xstring" value="bitvector60"/>
                <entry key="61" type="xstring" value="bitvector61"/>
                <entry key="62" type="xstring" value="bitvector62"/>
                <entry key="63" type="xstring" value="bitvector63"/>
                <entry key="64" type="xstring" value="bitvector64"/>
                <entry key="65" type="xstring" value="bitvector65"/>
                <entry key="66" type="xstring" value="bitvector66"/>
                <entry key="67" type="xstring" value="bitvector67"/>
                <entry key="68" type="xstring" value="bitvector68"/>
                <entry key="69" type="xstring" value="bitvector69"/>
                <entry key="70" type="xstring" value="bitvector70"/>
                <entry key="71" type="xstring" value="bitvector71"/>
                <entry key="72" type="xstring" value="bitvector72"/>
                <entry key="73" type="xstring" value="bitvector73"/>
                <entry key="74" type="xstring" value="bitvector74"/>
                <entry key="75" type="xstring" value="bitvector75"/>
                <entry key="76" type="xstring" value="bitvector76"/>
                <entry key="77" type="xstring" value="bitvector77"/>
                <entry key="78" type="xstring" value="bitvector78"/>
                <entry key="79" type="xstring" value="bitvector79"/>
                <entry key="80" type="xstring" value="bitvector80"/>
                <entry key="81" type="xstring" value="bitvector81"/>
                <entry key="82" type="xstring" value="bitvector82"/>
                <entry key="83" type="xstring" value="bitvector83"/>
                <entry key="84" type="xstring" value="bitvector84"/>
                <entry key="85" type="xstring" value="bitvector85"/>
                <entry key="86" type="xstring" value="bitvector86"/>
                <entry key="87" type="xstring" value="bitvector87"/>
                <entry key="88" type="xstring" value="bitvector88"/>
                <entry key="89" type="xstring" value="bitvector89"/>
                <entry key="90" type="xstring" value="bitvector90"/>
                <entry key="91" type="xstring" value="bitvector91"/>
                <entry key="92" type="xstring" value="bitvector92"/>
                <entry key="93" type="xstring" value="bitvector93"/>
                <entry key="94" type="xstring" value="bitvector94"/>
                <entry key="95" type="xstring" value="bitvector95"/>
                <entry key="96" type="xstring" value="bitvector96"/>
                <entry key="97" type="xstring" value="bitvector97"/>
                <entry key="98" type="xstring" value="bitvector98"/>
                <entry key="99" type="xstring" value="bitvector99"/>
                <entry key="100" type="xstring" value="bitvector100"/>
                <entry key="101" type="xstring" value="bitvector101"/>
                <entry key="102" type="xstring" value="bitvector102"/>
                <entry key="103" type="xstring" value="bitvector103"/>
                <entry key="104" type="xstring" value="bitvector104"/>
                <entry key="105" type="xstring" value="bitvector105"/>
                <entry key="106" type="xstring" value="bitvector106"/>
                <entry key="107" type="xstring" value="bitvector107"/>
                <entry key="108" type="xstring" value="bitvector108"/>
                <entry key="109" type="xstring" value="bitvector109"/>
                <entry key="110" type="xstring" value="bitvector110"/>
                <entry key="111" type="xstring" value="bitvector111"/>
                <entry key="112" type="xstring" value="bitvector112"/>
                <entry key="113" type="xstring" value="bitvector113"/>
                <entry key="114" type="xstring" value="bitvector114"/>
                <entry key="115" type="xstring" value="bitvector115"/>
                <entry key="116" type="xstring" value="bitvector116"/>
                <entry key="117" type="xstring" value="bitvector117"/>
                <entry key="118" type="xstring" value="bitvector118"/>
                <entry key="119" type="xstring" value="bitvector119"/>
                <entry key="120" type="xstring" value="bitvector120"/>
                <entry key="121" type="xstring" value="bitvector121"/>
                <entry key="122" type="xstring" value="bitvector122"/>
                <entry key="123" type="xstring" value="bitvector123"/>
                <entry key="124" type="xstring" value="bitvector124"/>
                <entry key="125" type="xstring" value="bitvector125"/>
                <entry key="126" type="xstring" value="bitvector126"/>
                <entry key="127" type="xstring" value="bitvector127"/>
                <entry key="128" type="xstring" value="bitvector128"/>
                <entry key="129" type="xstring" value="bitvector129"/>
                <entry key="130" type="xstring" value="bitvector130"/>
                <entry key="131" type="xstring" value="bitvector131"/>
                <entry key="132" type="xstring" value="bitvector132"/>
                <entry key="133" type="xstring" value="bitvector133"/>
                <entry key="134" type="xstring" value="bitvector134"/>
                <entry key="135" type="xstring" value="bitvector135"/>
                <entry key="136" type="xstring" value="bitvector136"/>
                <entry key="137" type="xstring" value="bitvector137"/>
                <entry key="138" type="xstring" value="bitvector138"/>
                <entry key="139" type="xstring" value="bitvector139"/>
                <entry key="140" type="xstring" value="bitvector140"/>
                <entry key="141" type="xstring" value="bitvector141"/>
                <entry key="142" type="xstring" value="bitvector142"/>
                <entry key="143" type="xstring" value="bitvector143"/>
                <entry key="144" type="xstring" value="bitvector144"/>
                <entry key="145" type="xstring" value="bitvector145"/>
                <entry key="146" type="xstring" value="bitvector146"/>
                <entry key="147" type="xstring" value="bitvector147"/>
                <entry key="148" type="xstring" value="bitvector148"/>
                <entry key="149" type="xstring" value="bitvector149"/>
                <entry key="150" type="xstring" value="bitvector150"/>
                <entry key="151" type="xstring" value="bitvector151"/>
                <entry key="152" type="xstring" value="bitvector152"/>
                <entry key="153" type="xstring" value="bitvector153"/>
                <entry key="154" type="xstring" value="bitvector154"/>
                <entry key="155" type="xstring" value="bitvector155"/>
                <entry key="156" type="xstring" value="bitvector156"/>
                <entry key="157" type="xstring" value="bitvector157"/>
                <entry key="158" type="xstring" value="bitvector158"/>
                <entry key="159" type="xstring" value="bitvector159"/>
                <entry key="160" type="xstring" value="bitvector160"/>
                <entry key="161" type="xstring" value="bitvector161"/>
                <entry key="162" type="xstring" value="bitvector162"/>
                <entry key="163" type="xstring" value="bitvector163"/>
                <entry key="164" type="xstring" value="bitvector164"/>
                <entry key="165" type="xstring" value="bitvector165"/>
                <entry key="166" type="xstring" value="bitvector166"/>
                <entry key="167" type="xstring" value="bitvector167"/>
                <entry key="168" type="xstring" value="bitvector168"/>
                <entry key="169" type="xstring" value="bitvector169"/>
                <entry key="170" type="xstring" value="bitvector170"/>
                <entry key="171" type="xstring" value="bitvector171"/>
                <entry key="172" type="xstring" value="bitvector172"/>
                <entry key="173" type="xstring" value="bitvector173"/>
                <entry key="174" type="xstring" value="bitvector174"/>
                <entry key="175" type="xstring" value="bitvector175"/>
                <entry key="176" type="xstring" value="bitvector176"/>
                <entry key="177" type="xstring" value="bitvector177"/>
                <entry key="178" type="xstring" value="bitvector178"/>
                <entry key="179" type="xstring" value="bitvector179"/>
                <entry key="180" type="xstring" value="bitvector180"/>
                <entry key="181" type="xstring" value="bitvector181"/>
                <entry key="182" type="xstring" value="bitvector182"/>
                <entry key="183" type="xstring" value="bitvector183"/>
                <entry key="184" type="xstring" value="bitvector184"/>
                <entry key="185" type="xstring" value="bitvector185"/>
                <entry key="186" type="xstring" value="bitvector186"/>
                <entry key="187" type="xstring" value="bitvector187"/>
                <entry key="188" type="xstring" value="bitvector188"/>
                <entry key="189" type="xstring" value="bitvector189"/>
                <entry key="190" type="xstring" value="bitvector190"/>
                <entry key="191" type="xstring" value="bitvector191"/>
                <entry key="192" type="xstring" value="bitvector192"/>
                <entry key="193" type="xstring" value="bitvector193"/>
                <entry key="194" type="xstring" value="bitvector194"/>
                <entry key="195" type="xstring" value="bitvector195"/>
                <entry key="196" type="xstring" value="bitvector196"/>
                <entry key="197" type="xstring" value="bitvector197"/>
                <entry key="198" type="xstring" value="bitvector198"/>
                <entry key="199" type="xstring" value="bitvector199"/>
                <entry key="200" type="xstring" value="bitvector200"/>
                <entry key="201" type="xstring" value="bitvector201"/>
                <entry key="202" type="xstring" value="bitvector202"/>
                <entry key="203" type="xstring" value="bitvector203"/>
                <entry key="204" type="xstring" value="bitvector204"/>
                <entry key="205" type="xstring" value="bitvector205"/>
                <entry key="206" type="xstring" value="bitvector206"/>
                <entry key="207" type="xstring" value="bitvector207"/>
                <entry key="208" type="xstring" value="bitvector208"/>
                <entry key="209" type="xstring" value="bitvector209"/>
                <entry key="210" type="xstring" value="bitvector210"/>
                <entry key="211" type="xstring" value="bitvector211"/>
                <entry key="212" type="xstring" value="bitvector212"/>
                <entry key="213" type="xstring" value="bitvector213"/>
                <entry key="214" type="xstring" value="bitvector214"/>
                <entry key="215" type="xstring" value="bitvector215"/>
                <entry key="216" type="xstring" value="bitvector216"/>
                <entry key="217" type="xstring" value="bitvector217"/>
                <entry key="218" type="xstring" value="bitvector218"/>
                <entry key="219" type="xstring" value="bitvector219"/>
                <entry key="220" type="xstring" value="bitvector220"/>
                <entry key="221" type="xstring" value="bitvector221"/>
                <entry key="222" type="xstring" value="bitvector222"/>
                <entry key="223" type="xstring" value="bitvector223"/>
                <entry key="224" type="xstring" value="bitvector224"/>
                <entry key="225" type="xstring" value="bitvector225"/>
                <entry key="226" type="xstring" value="bitvector226"/>
                <entry key="227" type="xstring" value="bitvector227"/>
                <entry key="228" type="xstring" value="bitvector228"/>
                <entry key="229" type="xstring" value="bitvector229"/>
                <entry key="230" type="xstring" value="bitvector230"/>
                <entry key="231" type="xstring" value="bitvector231"/>
                <entry key="232" type="xstring" value="bitvector232"/>
                <entry key="233" type="xstring" value="bitvector233"/>
                <entry key="234" type="xstring" value="bitvector234"/>
                <entry key="235" type="xstring" value="bitvector235"/>
                <entry key="236" type="xstring" value="bitvector236"/>
                <entry key="237" type="xstring" value="bitvector237"/>
                <entry key="238" type="xstring" value="bitvector238"/>
                <entry key="239" type="xstring" value="bitvector239"/>
                <entry key="240" type="xstring" value="bitvector240"/>
                <entry key="241" type="xstring" value="bitvector241"/>
                <entry key="242" type="xstring" value="bitvector242"/>
                <entry key="243" type="xstring" value="bitvector243"/>
                <entry key="244" type="xstring" value="bitvector244"/>
                <entry key="245" type="xstring" value="bitvector245"/>
                <entry key="246" type="xstring" value="bitvector246"/>
                <entry key="247" type="xstring" value="bitvector247"/>
                <entry key="248" type="xstring" value="bitvector248"/>
                <entry key="249" type="xstring" value="bitvector249"/>
                <entry key="250" type="xstring" value="bitvector250"/>
                <entry key="251" type="xstring" value="bitvector251"/>
                <entry key="252" type="xstring" value="bitvector252"/>
                <entry key="253" type="xstring" value="bitvector253"/>
                <entry key="254" type="xstring" value="bitvector254"/>
                <entry key="255" type="xstring" value="bitvector255"/>
                <entry key="256" type="xstring" value="bitvector256"/>
                <entry key="257" type="xstring" value="bitvector257"/>
                <entry key="258" type="xstring" value="bitvector258"/>
                <entry key="259" type="xstring" value="bitvector259"/>
                <entry key="260" type="xstring" value="bitvector260"/>
                <entry key="261" type="xstring" value="bitvector261"/>
                <entry key="262" type="xstring" value="bitvector262"/>
                <entry key="263" type="xstring" value="bitvector263"/>
                <entry key="264" type="xstring" value="bitvector264"/>
                <entry key="265" type="xstring" value="bitvector265"/>
                <entry key="266" type="xstring" value="bitvector266"/>
                <entry key="267" type="xstring" value="bitvector267"/>
                <entry key="268" type="xstring" value="bitvector268"/>
                <entry key="269" type="xstring" value="bitvector269"/>
                <entry key="270" type="xstring" value="bitvector270"/>
                <entry key="271" type="xstring" value="bitvector271"/>
                <entry key="272" type="xstring" value="bitvector272"/>
                <entry key="273" type="xstring" value="bitvector273"/>
                <entry key="274" type="xstring" value="bitvector274"/>
                <entry key="275" type="xstring" value="bitvector275"/>
                <entry key="276" type="xstring" value="bitvector276"/>
                <entry key="277" type="xstring" value="bitvector277"/>
                <entry key="278" type="xstring" value="bitvector278"/>
                <entry key="279" type="xstring" value="bitvector279"/>
                <entry key="280" type="xstring" value="bitvector280"/>
                <entry key="281" type="xstring" value="bitvector281"/>
                <entry key="282" type="xstring" value="bitvector282"/>
                <entry key="283" type="xstring" value="bitvector283"/>
                <entry key="284" type="xstring" value="bitvector284"/>
                <entry key="285" type="xstring" value="bitvector285"/>
                <entry key="286" type="xstring" value="bitvector286"/>
                <entry key="287" type="xstring" value="bitvector287"/>
                <entry key="288" type="xstring" value="bitvector288"/>
                <entry key="289" type="xstring" value="bitvector289"/>
                <entry key="290" type="xstring" value="bitvector290"/>
                <entry key="291" type="xstring" value="bitvector291"/>
                <entry key="292" type="xstring" value="bitvector292"/>
                <entry key="293" type="xstring" value="bitvector293"/>
                <entry key="294" type="xstring" value="bitvector294"/>
                <entry key="295" type="xstring" value="bitvector295"/>
                <entry key="296" type="xstring" value="bitvector296"/>
                <entry key="297" type="xstring" value="bitvector297"/>
                <entry key="298" type="xstring" value="bitvector298"/>
                <entry key="299" type="xstring" value="bitvector299"/>
                <entry key="300" type="xstring" value="bitvector300"/>
                <entry key="301" type="xstring" value="bitvector301"/>
                <entry key="302" type="xstring" value="bitvector302"/>
                <entry key="303" type="xstring" value="bitvector303"/>
                <entry key="304" type="xstring" value="bitvector304"/>
                <entry key="305" type="xstring" value="bitvector305"/>
                <entry key="306" type="xstring" value="bitvector306"/>
                <entry key="307" type="xstring" value="bitvector307"/>
                <entry key="308" type="xstring" value="bitvector308"/>
                <entry key="309" type="xstring" value="bitvector309"/>
                <entry key="310" type="xstring" value="bitvector310"/>
                <entry key="311" type="xstring" value="bitvector311"/>
                <entry key="312" type="xstring" value="bitvector312"/>
                <entry key="313" type="xstring" value="bitvector313"/>
                <entry key="314" type="xstring" value="bitvector314"/>
                <entry key="315" type="xstring" value="bitvector315"/>
                <entry key="316" type="xstring" value="bitvector316"/>
                <entry key="317" type="xstring" value="bitvector317"/>
                <entry key="318" type="xstring" value="bitvector318"/>
                <entry key="319" type="xstring" value="bitvector319"/>
                <entry key="320" type="xstring" value="bitvector320"/>
                <entry key="321" type="xstring" value="bitvector321"/>
                <entry key="322" type="xstring" value="bitvector322"/>
                <entry key="323" type="xstring" value="bitvector323"/>
                <entry key="324" type="xstring" value="bitvector324"/>
                <entry key="325" type="xstring" value="bitvector325"/>
                <entry key="326" type="xstring" value="bitvector326"/>
                <entry key="327" type="xstring" value="bitvector327"/>
                <entry key="328" type="xstring" value="bitvector328"/>
                <entry key="329" type="xstring" value="bitvector329"/>
                <entry key="330" type="xstring" value="bitvector330"/>
                <entry key="331" type="xstring" value="bitvector331"/>
                <entry key="332" type="xstring" value="bitvector332"/>
                <entry key="333" type="xstring" value="bitvector333"/>
                <entry key="334" type="xstring" value="bitvector334"/>
                <entry key="335" type="xstring" value="bitvector335"/>
                <entry key="336" type="xstring" value="bitvector336"/>
                <entry key="337" type="xstring" value="bitvector337"/>
                <entry key="338" type="xstring" value="bitvector338"/>
                <entry key="339" type="xstring" value="bitvector339"/>
                <entry key="340" type="xstring" value="bitvector340"/>
                <entry key="341" type="xstring" value="bitvector341"/>
                <entry key="342" type="xstring" value="bitvector342"/>
                <entry key="343" type="xstring" value="bitvector343"/>
                <entry key="344" type="xstring" value="bitvector344"/>
                <entry key="345" type="xstring" value="bitvector345"/>
                <entry key="346" type="xstring" value="bitvector346"/>
                <entry key="347" type="xstring" value="bitvector347"/>
                <entry key="348" type="xstring" value="bitvector348"/>
                <entry key="349" type="xstring" value="bitvector349"/>
                <entry key="350" type="xstring" value="bitvector350"/>
                <entry key="351" type="xstring" value="bitvector351"/>
                <entry key="352" type="xstring" value="bitvector352"/>
                <entry key="353" type="xstring" value="bitvector353"/>
                <entry key="354" type="xstring" value="bitvector354"/>
                <entry key="355" type="xstring" value="bitvector355"/>
                <entry key="356" type="xstring" value="bitvector356"/>
                <entry key="357" type="xstring" value="bitvector357"/>
                <entry key="358" type="xstring" value="bitvector358"/>
                <entry key="359" type="xstring" value="bitvector359"/>
                <entry key="360" type="xstring" value="bitvector360"/>
                <entry key="361" type="xstring" value="bitvector361"/>
                <entry key="362" type="xstring" value="bitvector362"/>
                <entry key="363" type="xstring" value="bitvector363"/>
                <entry key="364" type="xstring" value="bitvector364"/>
                <entry key="365" type="xstring" value="bitvector365"/>
                <entry key="366" type="xstring" value="bitvector366"/>
                <entry key="367" type="xstring" value="bitvector367"/>
                <entry key="368" type="xstring" value="bitvector368"/>
                <entry key="369" type="xstring" value="bitvector369"/>
                <entry key="370" type="xstring" value="bitvector370"/>
                <entry key="371" type="xstring" value="bitvector371"/>
                <entry key="372" type="xstring" value="bitvector372"/>
                <entry key="373" type="xstring" value="bitvector373"/>
                <entry key="374" type="xstring" value="bitvector374"/>
                <entry key="375" type="xstring" value="bitvector375"/>
                <entry key="376" type="xstring" value="bitvector376"/>
                <entry key="377" type="xstring" value="bitvector377"/>
                <entry key="378" type="xstring" value="bitvector378"/>
                <entry key="379" type="xstring" value="bitvector379"/>
                <entry key="380" type="xstring" value="bitvector380"/>
                <entry key="381" type="xstring" value="bitvector381"/>
                <entry key="382" type="xstring" value="bitvector382"/>
                <entry key="383" type="xstring" value="bitvector383"/>
                <entry key="384" type="xstring" value="bitvector384"/>
                <entry key="385" type="xstring" value="bitvector385"/>
                <entry key="386" type="xstring" value="bitvector386"/>
                <entry key="387" type="xstring" value="bitvector387"/>
                <entry key="388" type="xstring" value="bitvector388"/>
                <entry key="389" type="xstring" value="bitvector389"/>
                <entry key="390" type="xstring" value="bitvector390"/>
                <entry key="391" type="xstring" value="bitvector391"/>
                <entry key="392" type="xstring" value="bitvector392"/>
                <entry key="393" type="xstring" value="bitvector393"/>
                <entry key="394" type="xstring" value="bitvector394"/>
                <entry key="395" type="xstring" value="bitvector395"/>
                <entry key="396" type="xstring" value="bitvector396"/>
                <entry key="397" type="xstring" value="bitvector397"/>
                <entry key="398" type="xstring" value="bitvector398"/>
                <entry key="399" type="xstring" value="bitvector399"/>
                <entry key="400" type="xstring" value="bitvector400"/>
                <entry key="401" type="xstring" value="bitvector401"/>
                <entry key="402" type="xstring" value="bitvector402"/>
                <entry key="403" type="xstring" value="bitvector403"/>
                <entry key="404" type="xstring" value="bitvector404"/>
                <entry key="405" type="xstring" value="bitvector405"/>
                <entry key="406" type="xstring" value="bitvector406"/>
                <entry key="407" type="xstring" value="bitvector407"/>
                <entry key="408" type="xstring" value="bitvector408"/>
                <entry key="409" type="xstring" value="bitvector409"/>
                <entry key="410" type="xstring" value="bitvector410"/>
                <entry key="411" type="xstring" value="bitvector411"/>
                <entry key="412" type="xstring" value="bitvector412"/>
                <entry key="413" type="xstring" value="bitvector413"/>
                <entry key="414" type="xstring" value="bitvector414"/>
                <entry key="415" type="xstring" value="bitvector415"/>
                <entry key="416" type="xstring" value="bitvector416"/>
                <entry key="417" type="xstring" value="bitvector417"/>
                <entry key="418" type="xstring" value="bitvector418"/>
                <entry key="419" type="xstring" value="bitvector419"/>
                <entry key="420" type="xstring" value="bitvector420"/>
                <entry key="421" type="xstring" value="bitvector421"/>
                <entry key="422" type="xstring" value="bitvector422"/>
                <entry key="423" type="xstring" value="bitvector423"/>
                <entry key="424" type="xstring" value="bitvector424"/>
                <entry key="425" type="xstring" value="bitvector425"/>
                <entry key="426" type="xstring" value="bitvector426"/>
                <entry key="427" type="xstring" value="bitvector427"/>
                <entry key="428" type="xstring" value="bitvector428"/>
                <entry key="429" type="xstring" value="bitvector429"/>
                <entry key="430" type="xstring" value="bitvector430"/>
                <entry key="431" type="xstring" value="bitvector431"/>
                <entry key="432" type="xstring" value="bitvector432"/>
                <entry key="433" type="xstring" value="bitvector433"/>
                <entry key="434" type="xstring" value="bitvector434"/>
                <entry key="435" type="xstring" value="bitvector435"/>
                <entry key="436" type="xstring" value="bitvector436"/>
                <entry key="437" type="xstring" value="bitvector437"/>
                <entry key="438" type="xstring" value="bitvector438"/>
                <entry key="439" type="xstring" value="bitvector439"/>
                <entry key="440" type="xstring" value="bitvector440"/>
                <entry key="441" type="xstring" value="bitvector441"/>
                <entry key="442" type="xstring" value="bitvector442"/>
                <entry key="443" type="xstring" value="bitvector443"/>
                <entry key="444" type="xstring" value="bitvector444"/>
                <entry key="445" type="xstring" value="bitvector445"/>
                <entry key="446" type="xstring" value="bitvector446"/>
                <entry key="447" type="xstring" value="bitvector447"/>
                <entry key="448" type="xstring" value="bitvector448"/>
                <entry key="449" type="xstring" value="bitvector449"/>
                <entry key="450" type="xstring" value="bitvector450"/>
                <entry key="451" type="xstring" value="bitvector451"/>
                <entry key="452" type="xstring" value="bitvector452"/>
                <entry key="453" type="xstring" value="bitvector453"/>
                <entry key="454" type="xstring" value="bitvector454"/>
                <entry key="455" type="xstring" value="bitvector455"/>
                <entry key="456" type="xstring" value="bitvector456"/>
                <entry key="457" type="xstring" value="bitvector457"/>
                <entry key="458" type="xstring" value="bitvector458"/>
                <entry key="459" type="xstring" value="bitvector459"/>
                <entry key="460" type="xstring" value="bitvector460"/>
                <entry key="461" type="xstring" value="bitvector461"/>
                <entry key="462" type="xstring" value="bitvector462"/>
                <entry key="463" type="xstring" value="bitvector463"/>
                <entry key="464" type="xstring" value="bitvector464"/>
                <entry key="465" type="xstring" value="bitvector465"/>
                <entry key="466" type="xstring" value="bitvector466"/>
                <entry key="467" type="xstring" value="bitvector467"/>
                <entry key="468" type="xstring" value="bitvector468"/>
                <entry key="469" type="xstring" value="bitvector469"/>
                <entry key="470" type="xstring" value="bitvector470"/>
                <entry key="471" type="xstring" value="bitvector471"/>
                <entry key="472" type="xstring" value="bitvector472"/>
                <entry key="473" type="xstring" value="bitvector473"/>
                <entry key="474" type="xstring" value="bitvector474"/>
                <entry key="475" type="xstring" value="bitvector475"/>
                <entry key="476" type="xstring" value="bitvector476"/>
                <entry key="477" type="xstring" value="bitvector477"/>
                <entry key="478" type="xstring" value="bitvector478"/>
                <entry key="479" type="xstring" value="bitvector479"/>
                <entry key="480" type="xstring" value="bitvector480"/>
                <entry key="481" type="xstring" value="bitvector481"/>
                <entry key="482" type="xstring" value="bitvector482"/>
                <entry key="483" type="xstring" value="bitvector483"/>
                <entry key="484" type="xstring" value="bitvector484"/>
                <entry key="485" type="xstring" value="bitvector485"/>
                <entry key="486" type="xstring" value="bitvector486"/>
                <entry key="487" type="xstring" value="bitvector487"/>
                <entry key="488" type="xstring" value="bitvector488"/>
                <entry key="489" type="xstring" value="bitvector489"/>
                <entry key="490" type="xstring" value="bitvector490"/>
                <entry key="491" type="xstring" value="bitvector491"/>
                <entry key="492" type="xstring" value="bitvector492"/>
                <entry key="493" type="xstring" value="bitvector493"/>
                <entry key="494" type="xstring" value="bitvector494"/>
                <entry key="495" type="xstring" value="bitvector495"/>
                <entry key="496" type="xstring" value="bitvector496"/>
                <entry key="497" type="xstring" value="bitvector497"/>
                <entry key="498" type="xstring" value="bitvector498"/>
                <entry key="499" type="xstring" value="bitvector499"/>
                <entry key="500" type="xstring" value="bitvector500"/>
                <entry key="501" type="xstring" value="bitvector501"/>
                <entry key="502" type="xstring" value="bitvector502"/>
                <entry key="503" type="xstring" value="bitvector503"/>
                <entry key="504" type="xstring" value="bitvector504"/>
                <entry key="505" type="xstring" value="bitvector505"/>
                <entry key="506" type="xstring" value="bitvector506"/>
                <entry key="507" type="xstring" value="bitvector507"/>
                <entry key="508" type="xstring" value="bitvector508"/>
                <entry key="509" type="xstring" value="bitvector509"/>
                <entry key="510" type="xstring" value="bitvector510"/>
                <entry key="511" type="xstring" value="bitvector511"/>
                <entry key="512" type="xstring" value="bitvector512"/>
                <entry key="513" type="xstring" value="bitvector513"/>
                <entry key="514" type="xstring" value="bitvector514"/>
                <entry key="515" type="xstring" value="bitvector515"/>
                <entry key="516" type="xstring" value="bitvector516"/>
                <entry key="517" type="xstring" value="bitvector517"/>
                <entry key="518" type="xstring" value="bitvector518"/>
                <entry key="519" type="xstring" value="bitvector519"/>
                <entry key="520" type="xstring" value="bitvector520"/>
                <entry key="521" type="xstring" value="bitvector521"/>
                <entry key="522" type="xstring" value="bitvector522"/>
                <entry key="523" type="xstring" value="bitvector523"/>
                <entry key="524" type="xstring" value="bitvector524"/>
                <entry key="525" type="xstring" value="bitvector525"/>
                <entry key="526" type="xstring" value="bitvector526"/>
                <entry key="527" type="xstring" value="bitvector527"/>
                <entry key="528" type="xstring" value="bitvector528"/>
                <entry key="529" type="xstring" value="bitvector529"/>
                <entry key="530" type="xstring" value="bitvector530"/>
                <entry key="531" type="xstring" value="bitvector531"/>
                <entry key="532" type="xstring" value="bitvector532"/>
                <entry key="533" type="xstring" value="bitvector533"/>
                <entry key="534" type="xstring" value="bitvector534"/>
                <entry key="535" type="xstring" value="bitvector535"/>
                <entry key="536" type="xstring" value="bitvector536"/>
                <entry key="537" type="xstring" value="bitvector537"/>
                <entry key="538" type="xstring" value="bitvector538"/>
                <entry key="539" type="xstring" value="bitvector539"/>
                <entry key="540" type="xstring" value="bitvector540"/>
                <entry key="541" type="xstring" value="bitvector541"/>
                <entry key="542" type="xstring" value="bitvector542"/>
                <entry key="543" type="xstring" value="bitvector543"/>
                <entry key="544" type="xstring" value="bitvector544"/>
                <entry key="545" type="xstring" value="bitvector545"/>
                <entry key="546" type="xstring" value="bitvector546"/>
                <entry key="547" type="xstring" value="bitvector547"/>
                <entry key="548" type="xstring" value="bitvector548"/>
                <entry key="549" type="xstring" value="bitvector549"/>
                <entry key="550" type="xstring" value="bitvector550"/>
                <entry key="551" type="xstring" value="bitvector551"/>
                <entry key="552" type="xstring" value="bitvector552"/>
                <entry key="553" type="xstring" value="bitvector553"/>
                <entry key="554" type="xstring" value="bitvector554"/>
                <entry key="555" type="xstring" value="bitvector555"/>
                <entry key="556" type="xstring" value="bitvector556"/>
                <entry key="557" type="xstring" value="bitvector557"/>
                <entry key="558" type="xstring" value="bitvector558"/>
                <entry key="559" type="xstring" value="bitvector559"/>
                <entry key="560" type="xstring" value="bitvector560"/>
                <entry key="561" type="xstring" value="bitvector561"/>
                <entry key="562" type="xstring" value="bitvector562"/>
                <entry key="563" type="xstring" value="bitvector563"/>
                <entry key="564" type="xstring" value="bitvector564"/>
                <entry key="565" type="xstring" value="bitvector565"/>
                <entry key="566" type="xstring" value="bitvector566"/>
                <entry key="567" type="xstring" value="bitvector567"/>
                <entry key="568" type="xstring" value="bitvector568"/>
                <entry key="569" type="xstring" value="bitvector569"/>
                <entry key="570" type="xstring" value="bitvector570"/>
                <entry key="571" type="xstring" value="bitvector571"/>
                <entry key="572" type="xstring" value="bitvector572"/>
                <entry key="573" type="xstring" value="bitvector573"/>
                <entry key="574" type="xstring" value="bitvector574"/>
                <entry key="575" type="xstring" value="bitvector575"/>
                <entry key="576" type="xstring" value="bitvector576"/>
                <entry key="577" type="xstring" value="bitvector577"/>
                <entry key="578" type="xstring" value="bitvector578"/>
                <entry key="579" type="xstring" value="bitvector579"/>
                <entry key="580" type="xstring" value="bitvector580"/>
                <entry key="581" type="xstring" value="bitvector581"/>
                <entry key="582" type="xstring" value="bitvector582"/>
                <entry key="583" type="xstring" value="bitvector583"/>
                <entry key="584" type="xstring" value="bitvector584"/>
                <entry key="585" type="xstring" value="bitvector585"/>
                <entry key="586" type="xstring" value="bitvector586"/>
                <entry key="587" type="xstring" value="bitvector587"/>
                <entry key="588" type="xstring" value="bitvector588"/>
                <entry key="589" type="xstring" value="bitvector589"/>
                <entry key="590" type="xstring" value="bitvector590"/>
                <entry key="591" type="xstring" value="bitvector591"/>
                <entry key="592" type="xstring" value="bitvector592"/>
                <entry key="593" type="xstring" value="bitvector593"/>
                <entry key="594" type="xstring" value="bitvector594"/>
                <entry key="595" type="xstring" value="bitvector595"/>
                <entry key="596" type="xstring" value="bitvector596"/>
                <entry key="597" type="xstring" value="bitvector597"/>
                <entry key="598" type="xstring" value="bitvector598"/>
                <entry key="599" type="xstring" value="bitvector599"/>
                <entry key="600" type="xstring" value="bitvector600"/>
                <entry key="601" type="xstring" value="bitvector601"/>
                <entry key="602" type="xstring" value="bitvector602"/>
                <entry key="603" type="xstring" value="bitvector603"/>
                <entry key="604" type="xstring" value="bitvector604"/>
                <entry key="605" type="xstring" value="bitvector605"/>
                <entry key="606" type="xstring" value="bitvector606"/>
                <entry key="607" type="xstring" value="bitvector607"/>
                <entry key="608" type="xstring" value="bitvector608"/>
                <entry key="609" type="xstring" value="bitvector609"/>
                <entry key="610" type="xstring" value="bitvector610"/>
                <entry key="611" type="xstring" value="bitvector611"/>
                <entry key="612" type="xstring" value="bitvector612"/>
                <entry key="613" type="xstring" value="bitvector613"/>
                <entry key="614" type="xstring" value="bitvector614"/>
                <entry key="615" type="xstring" value="bitvector615"/>
                <entry key="616" type="xstring" value="bitvector616"/>
                <entry key="617" type="xstring" value="bitvector617"/>
                <entry key="618" type="xstring" value="bitvector618"/>
                <entry key="619" type="xstring" value="bitvector619"/>
                <entry key="620" type="xstring" value="bitvector620"/>
                <entry key="621" type="xstring" value="bitvector621"/>
                <entry key="622" type="xstring" value="bitvector622"/>
                <entry key="623" type="xstring" value="bitvector623"/>
                <entry key="624" type="xstring" value="bitvector624"/>
                <entry key="625" type="xstring" value="bitvector625"/>
                <entry key="626" type="xstring" value="bitvector626"/>
                <entry key="627" type="xstring" value="bitvector627"/>
                <entry key="628" type="xstring" value="bitvector628"/>
                <entry key="629" type="xstring" value="bitvector629"/>
                <entry key="630" type="xstring" value="bitvector630"/>
                <entry key="631" type="xstring" value="bitvector631"/>
                <entry key="632" type="xstring" value="bitvector632"/>
                <entry key="633" type="xstring" value="bitvector633"/>
                <entry key="634" type="xstring" value="bitvector634"/>
                <entry key="635" type="xstring" value="bitvector635"/>
                <entry key="636" type="xstring" value="bitvector636"/>
                <entry key="637" type="xstring" value="bitvector637"/>
                <entry key="638" type="xstring" value="bitvector638"/>
                <entry key="639" type="xstring" value="bitvector639"/>
                <entry key="640" type="xstring" value="bitvector640"/>
                <entry key="641" type="xstring" value="bitvector641"/>
                <entry key="642" type="xstring" value="bitvector642"/>
                <entry key="643" type="xstring" value="bitvector643"/>
                <entry key="644" type="xstring" value="bitvector644"/>
                <entry key="645" type="xstring" value="bitvector645"/>
                <entry key="646" type="xstring" value="bitvector646"/>
                <entry key="647" type="xstring" value="bitvector647"/>
                <entry key="648" type="xstring" value="bitvector648"/>
                <entry key="649" type="xstring" value="bitvector649"/>
                <entry key="650" type="xstring" value="bitvector650"/>
                <entry key="651" type="xstring" value="bitvector651"/>
                <entry key="652" type="xstring" value="bitvector652"/>
                <entry key="653" type="xstring" value="bitvector653"/>
                <entry key="654" type="xstring" value="bitvector654"/>
                <entry key="655" type="xstring" value="bitvector655"/>
                <entry key="656" type="xstring" value="bitvector656"/>
                <entry key="657" type="xstring" value="bitvector657"/>
                <entry key="658" type="xstring" value="bitvector658"/>
                <entry key="659" type="xstring" value="bitvector659"/>
                <entry key="660" type="xstring" value="bitvector660"/>
                <entry key="661" type="xstring" value="bitvector661"/>
                <entry key="662" type="xstring" value="bitvector662"/>
                <entry key="663" type="xstring" value="bitvector663"/>
                <entry key="664" type="xstring" value="bitvector664"/>
                <entry key="665" type="xstring" value="bitvector665"/>
                <entry key="666" type="xstring" value="bitvector666"/>
                <entry key="667" type="xstring" value="bitvector667"/>
                <entry key="668" type="xstring" value="bitvector668"/>
                <entry key="669" type="xstring" value="bitvector669"/>
                <entry key="670" type="xstring" value="bitvector670"/>
                <entry key="671" type="xstring" value="bitvector671"/>
                <entry key="672" type="xstring" value="bitvector672"/>
                <entry key="673" type="xstring" value="bitvector673"/>
                <entry key="674" type="xstring" value="bitvector674"/>
                <entry key="675" type="xstring" value="bitvector675"/>
                <entry key="676" type="xstring" value="bitvector676"/>
                <entry key="677" type="xstring" value="bitvector677"/>
                <entry key="678" type="xstring" value="bitvector678"/>
                <entry key="679" type="xstring" value="bitvector679"/>
                <entry key="680" type="xstring" value="bitvector680"/>
                <entry key="681" type="xstring" value="bitvector681"/>
                <entry key="682" type="xstring" value="bitvector682"/>
                <entry key="683" type="xstring" value="bitvector683"/>
                <entry key="684" type="xstring" value="bitvector684"/>
                <entry key="685" type="xstring" value="bitvector685"/>
                <entry key="686" type="xstring" value="bitvector686"/>
                <entry key="687" type="xstring" value="bitvector687"/>
                <entry key="688" type="xstring" value="bitvector688"/>
                <entry key="689" type="xstring" value="bitvector689"/>
                <entry key="690" type="xstring" value="bitvector690"/>
                <entry key="691" type="xstring" value="bitvector691"/>
                <entry key="692" type="xstring" value="bitvector692"/>
                <entry key="693" type="xstring" value="bitvector693"/>
                <entry key="694" type="xstring" value="bitvector694"/>
                <entry key="695" type="xstring" value="bitvector695"/>
                <entry key="696" type="xstring" value="bitvector696"/>
                <entry key="697" type="xstring" value="bitvector697"/>
                <entry key="698" type="xstring" value="bitvector698"/>
                <entry key="699" type="xstring" value="bitvector699"/>
                <entry key="700" type="xstring" value="bitvector700"/>
                <entry key="701" type="xstring" value="bitvector701"/>
                <entry key="702" type="xstring" value="bitvector702"/>
                <entry key="703" type="xstring" value="bitvector703"/>
                <entry key="704" type="xstring" value="bitvector704"/>
                <entry key="705" type="xstring" value="bitvector705"/>
                <entry key="706" type="xstring" value="bitvector706"/>
                <entry key="707" type="xstring" value="bitvector707"/>
                <entry key="708" type="xstring" value="bitvector708"/>
                <entry key="709" type="xstring" value="bitvector709"/>
                <entry key="710" type="xstring" value="bitvector710"/>
                <entry key="711" type="xstring" value="bitvector711"/>
                <entry key="712" type="xstring" value="bitvector712"/>
                <entry key="713" type="xstring" value="bitvector713"/>
                <entry key="714" type="xstring" value="bitvector714"/>
                <entry key="715" type="xstring" value="bitvector715"/>
                <entry key="716" type="xstring" value="bitvector716"/>
                <entry key="717" type="xstring" value="bitvector717"/>
                <entry key="718" type="xstring" value="bitvector718"/>
                <entry key="719" type="xstring" value="bitvector719"/>
                <entry key="720" type="xstring" value="bitvector720"/>
                <entry key="721" type="xstring" value="bitvector721"/>
                <entry key="722" type="xstring" value="bitvector722"/>
                <entry key="723" type="xstring" value="bitvector723"/>
                <entry key="724" type="xstring" value="bitvector724"/>
                <entry key="725" type="xstring" value="bitvector725"/>
                <entry key="726" type="xstring" value="bitvector726"/>
                <entry key="727" type="xstring" value="bitvector727"/>
                <entry key="728" type="xstring" value="bitvector728"/>
                <entry key="729" type="xstring" value="bitvector729"/>
                <entry key="730" type="xstring" value="bitvector730"/>
                <entry key="731" type="xstring" value="bitvector731"/>
                <entry key="732" type="xstring" value="bitvector732"/>
                <entry key="733" type="xstring" value="bitvector733"/>
                <entry key="734" type="xstring" value="bitvector734"/>
                <entry key="735" type="xstring" value="bitvector735"/>
                <entry key="736" type="xstring" value="bitvector736"/>
                <entry key="737" type="xstring" value="bitvector737"/>
                <entry key="738" type="xstring" value="bitvector738"/>
                <entry key="739" type="xstring" value="bitvector739"/>
                <entry key="740" type="xstring" value="bitvector740"/>
                <entry key="741" type="xstring" value="bitvector741"/>
                <entry key="742" type="xstring" value="bitvector742"/>
                <entry key="743" type="xstring" value="bitvector743"/>
                <entry key="744" type="xstring" value="bitvector744"/>
                <entry key="745" type="xstring" value="bitvector745"/>
                <entry key="746" type="xstring" value="bitvector746"/>
                <entry key="747" type="xstring" value="bitvector747"/>
                <entry key="748" type="xstring" value="bitvector748"/>
                <entry key="749" type="xstring" value="bitvector749"/>
                <entry key="750" type="xstring" value="bitvector750"/>
                <entry key="751" type="xstring" value="bitvector751"/>
                <entry key="752" type="xstring" value="bitvector752"/>
                <entry key="753" type="xstring" value="bitvector753"/>
                <entry key="754" type="xstring" value="bitvector754"/>
                <entry key="755" type="xstring" value="bitvector755"/>
                <entry key="756" type="xstring" value="bitvector756"/>
                <entry key="757" type="xstring" value="bitvector757"/>
                <entry key="758" type="xstring" value="bitvector758"/>
                <entry key="759" type="xstring" value="bitvector759"/>
                <entry key="760" type="xstring" value="bitvector760"/>
                <entry key="761" type="xstring" value="bitvector761"/>
                <entry key="762" type="xstring" value="bitvector762"/>
                <entry key="763" type="xstring" value="bitvector763"/>
                <entry key="764" type="xstring" value="bitvector764"/>
                <entry key="765" type="xstring" value="bitvector765"/>
                <entry key="766" type="xstring" value="bitvector766"/>
                <entry key="767" type="xstring" value="bitvector767"/>
                <entry key="768" type="xstring" value="bitvector768"/>
                <entry key="769" type="xstring" value="bitvector769"/>
                <entry key="770" type="xstring" value="bitvector770"/>
                <entry key="771" type="xstring" value="bitvector771"/>
                <entry key="772" type="xstring" value="bitvector772"/>
                <entry key="773" type="xstring" value="bitvector773"/>
                <entry key="774" type="xstring" value="bitvector774"/>
                <entry key="775" type="xstring" value="bitvector775"/>
                <entry key="776" type="xstring" value="bitvector776"/>
                <entry key="777" type="xstring" value="bitvector777"/>
                <entry key="778" type="xstring" value="bitvector778"/>
                <entry key="779" type="xstring" value="bitvector779"/>
                <entry key="780" type="xstring" value="bitvector780"/>
                <entry key="781" type="xstring" value="bitvector781"/>
                <entry key="782" type="xstring" value="bitvector782"/>
                <entry key="783" type="xstring" value="bitvector783"/>
                <entry key="784" type="xstring" value="bitvector784"/>
                <entry key="785" type="xstring" value="bitvector785"/>
                <entry key="786" type="xstring" value="bitvector786"/>
                <entry key="787" type="xstring" value="bitvector787"/>
                <entry key="788" type="xstring" value="bitvector788"/>
                <entry key="789" type="xstring" value="bitvector789"/>
                <entry key="790" type="xstring" value="bitvector790"/>
                <entry key="791" type="xstring" value="bitvector791"/>
                <entry key="792" type="xstring" value="bitvector792"/>
                <entry key="793" type="xstring" value="bitvector793"/>
                <entry key="794" type="xstring" value="bitvector794"/>
                <entry key="795" type="xstring" value="bitvector795"/>
                <entry key="796" type="xstring" value="bitvector796"/>
                <entry key="797" type="xstring" value="bitvector797"/>
                <entry key="798" type="xstring" value="bitvector798"/>
                <entry key="799" type="xstring" value="bitvector799"/>
                <entry key="800" type="xstring" value="bitvector800"/>
                <entry key="801" type="xstring" value="bitvector801"/>
                <entry key="802" type="xstring" value="bitvector802"/>
                <entry key="803" type="xstring" value="bitvector803"/>
                <entry key="804" type="xstring" value="bitvector804"/>
                <entry key="805" type="xstring" value="bitvector805"/>
                <entry key="806" type="xstring" value="bitvector806"/>
                <entry key="807" type="xstring" value="bitvector807"/>
                <entry key="808" type="xstring" value="bitvector808"/>
                <entry key="809" type="xstring" value="bitvector809"/>
                <entry key="810" type="xstring" value="bitvector810"/>
                <entry key="811" type="xstring" value="bitvector811"/>
                <entry key="812" type="xstring" value="bitvector812"/>
                <entry key="813" type="xstring" value="bitvector813"/>
                <entry key="814" type="xstring" value="bitvector814"/>
                <entry key="815" type="xstring" value="bitvector815"/>
                <entry key="816" type="xstring" value="bitvector816"/>
                <entry key="817" type="xstring" value="bitvector817"/>
                <entry key="818" type="xstring" value="bitvector818"/>
                <entry key="819" type="xstring" value="bitvector819"/>
                <entry key="820" type="xstring" value="bitvector820"/>
                <entry key="821" type="xstring" value="bitvector821"/>
                <entry key="822" type="xstring" value="bitvector822"/>
                <entry key="823" type="xstring" value="bitvector823"/>
                <entry key="824" type="xstring" value="bitvector824"/>
                <entry key="825" type="xstring" value="bitvector825"/>
                <entry key="826" type="xstring" value="bitvector826"/>
                <entry key="827" type="xstring" value="bitvector827"/>
                <entry key="828" type="xstring" value="bitvector828"/>
                <entry key="829" type="xstring" value="bitvector829"/>
                <entry key="830" type="xstring" value="bitvector830"/>
                <entry key="831" type="xstring" value="bitvector831"/>
                <entry key="832" type="xstring" value="bitvector832"/>
                <entry key="833" type="xstring" value="bitvector833"/>
                <entry key="834" type="xstring" value="bitvector834"/>
                <entry key="835" type="xstring" value="bitvector835"/>
                <entry key="836" type="xstring" value="bitvector836"/>
                <entry key="837" type="xstring" value="bitvector837"/>
                <entry key="838" type="xstring" value="bitvector838"/>
                <entry key="839" type="xstring" value="bitvector839"/>
                <entry key="840" type="xstring" value="bitvector840"/>
                <entry key="841" type="xstring" value="bitvector841"/>
                <entry key="842" type="xstring" value="bitvector842"/>
                <entry key="843" type="xstring" value="bitvector843"/>
                <entry key="844" type="xstring" value="bitvector844"/>
                <entry key="845" type="xstring" value="bitvector845"/>
                <entry key="846" type="xstring" value="bitvector846"/>
                <entry key="847" type="xstring" value="bitvector847"/>
                <entry key="848" type="xstring" value="bitvector848"/>
                <entry key="849" type="xstring" value="bitvector849"/>
                <entry key="850" type="xstring" value="bitvector850"/>
                <entry key="851" type="xstring" value="bitvector851"/>
                <entry key="852" type="xstring" value="bitvector852"/>
                <entry key="853" type="xstring" value="bitvector853"/>
                <entry key="854" type="xstring" value="bitvector854"/>
                <entry key="855" type="xstring" value="bitvector855"/>
                <entry key="856" type="xstring" value="bitvector856"/>
                <entry key="857" type="xstring" value="bitvector857"/>
                <entry key="858" type="xstring" value="bitvector858"/>
                <entry key="859" type="xstring" value="bitvector859"/>
                <entry key="860" type="xstring" value="bitvector860"/>
                <entry key="861" type="xstring" value="bitvector861"/>
                <entry key="862" type="xstring" value="bitvector862"/>
                <entry key="863" type="xstring" value="bitvector863"/>
                <entry key="864" type="xstring" value="bitvector864"/>
                <entry key="865" type="xstring" value="bitvector865"/>
                <entry key="866" type="xstring" value="bitvector866"/>
                <entry key="867" type="xstring" value="bitvector867"/>
                <entry key="868" type="xstring" value="bitvector868"/>
                <entry key="869" type="xstring" value="bitvector869"/>
                <entry key="870" type="xstring" value="bitvector870"/>
                <entry key="871" type="xstring" value="bitvector871"/>
                <entry key="872" type="xstring" value="bitvector872"/>
                <entry key="873" type="xstring" value="bitvector873"/>
                <entry key="874" type="xstring" value="bitvector874"/>
                <entry key="875" type="xstring" value="bitvector875"/>
                <entry key="876" type="xstring" value="bitvector876"/>
                <entry key="877" type="xstring" value="bitvector877"/>
                <entry key="878" type="xstring" value="bitvector878"/>
                <entry key="879" type="xstring" value="bitvector879"/>
                <entry key="880" type="xstring" value="bitvector880"/>
                <entry key="881" type="xstring" value="bitvector881"/>
                <entry key="882" type="xstring" value="bitvector882"/>
                <entry key="883" type="xstring" value="bitvector883"/>
                <entry key="884" type="xstring" value="bitvector884"/>
                <entry key="885" type="xstring" value="bitvector885"/>
                <entry key="886" type="xstring" value="bitvector886"/>
                <entry key="887" type="xstring" value="bitvector887"/>
                <entry key="888" type="xstring" value="bitvector888"/>
                <entry key="889" type="xstring" value="bitvector889"/>
                <entry key="890" type="xstring" value="bitvector890"/>
                <entry key="891" type="xstring" value="bitvector891"/>
                <entry key="892" type="xstring" value="bitvector892"/>
                <entry key="893" type="xstring" value="bitvector893"/>
                <entry key="894" type="xstring" value="bitvector894"/>
                <entry key="895" type="xstring" value="bitvector895"/>
                <entry key="896" type="xstring" value="bitvector896"/>
                <entry key="897" type="xstring" value="bitvector897"/>
                <entry key="898" type="xstring" value="bitvector898"/>
                <entry key="899" type="xstring" value="bitvector899"/>
                <entry key="900" type="xstring" value="bitvector900"/>
                <entry key="901" type="xstring" value="bitvector901"/>
                <entry key="902" type="xstring" value="bitvector902"/>
                <entry key="903" type="xstring" value="bitvector903"/>
                <entry key="904" type="xstring" value="bitvector904"/>
                <entry key="905" type="xstring" value="bitvector905"/>
                <entry key="906" type="xstring" value="bitvector906"/>
                <entry key="907" type="xstring" value="bitvector907"/>
                <entry key="908" type="xstring" value="bitvector908"/>
                <entry key="909" type="xstring" value="bitvector909"/>
                <entry key="910" type="xstring" value="bitvector910"/>
                <entry key="911" type="xstring" value="bitvector911"/>
                <entry key="912" type="xstring" value="bitvector912"/>
                <entry key="913" type="xstring" value="bitvector913"/>
                <entry key="914" type="xstring" value="bitvector914"/>
                <entry key="915" type="xstring" value="bitvector915"/>
                <entry key="916" type="xstring" value="bitvector916"/>
                <entry key="917" type="xstring" value="bitvector917"/>
                <entry key="918" type="xstring" value="bitvector918"/>
                <entry key="919" type="xstring" value="bitvector919"/>
                <entry key="920" type="xstring" value="bitvector920"/>
                <entry key="921" type="xstring" value="bitvector921"/>
                <entry key="922" type="xstring" value="bitvector922"/>
                <entry key="923" type="xstring" value="bitvector923"/>
                <entry key="924" type="xstring" value="bitvector924"/>
                <entry key="925" type="xstring" value="bitvector925"/>
                <entry key="926" type="xstring" value="bitvector926"/>
                <entry key="927" type="xstring" value="bitvector927"/>
                <entry key="928" type="xstring" value="bitvector928"/>
                <entry key="929" type="xstring" value="bitvector929"/>
                <entry key="930" type="xstring" value="bitvector930"/>
                <entry key="931" type="xstring" value="bitvector931"/>
                <entry key="932" type="xstring" value="bitvector932"/>
                <entry key="933" type="xstring" value="bitvector933"/>
                <entry key="934" type="xstring" value="bitvector934"/>
                <entry key="935" type="xstring" value="bitvector935"/>
                <entry key="936" type="xstring" value="bitvector936"/>
                <entry key="937" type="xstring" value="bitvector937"/>
                <entry key="938" type="xstring" value="bitvector938"/>
                <entry key="939" type="xstring" value="bitvector939"/>
                <entry key="940" type="xstring" value="bitvector940"/>
                <entry key="941" type="xstring" value="bitvector941"/>
                <entry key="942" type="xstring" value="bitvector942"/>
                <entry key="943" type="xstring" value="bitvector943"/>
                <entry key="944" type="xstring" value="bitvector944"/>
                <entry key="945" type="xstring" value="bitvector945"/>
                <entry key="946" type="xstring" value="bitvector946"/>
                <entry key="947" type="xstring" value="bitvector947"/>
                <entry key="948" type="xstring" value="bitvector948"/>
                <entry key="949" type="xstring" value="bitvector949"/>
                <entry key="950" type="xstring" value="bitvector950"/>
                <entry key="951" type="xstring" value="bitvector951"/>
                <entry key="952" type="xstring" value="bitvector952"/>
                <entry key="953" type="xstring" value="bitvector953"/>
                <entry key="954" type="xstring" value="bitvector954"/>
                <entry key="955" type="xstring" value="bitvector955"/>
                <entry key="956" type="xstring" value="bitvector956"/>
                <entry key="957" type="xstring" value="bitvector957"/>
                <entry key="958" type="xstring" value="bitvector958"/>
                <entry key="959" type="xstring" value="bitvector959"/>
                <entry key="960" type="xstring" value="bitvector960"/>
                <entry key="961" type="xstring" value="bitvector961"/>
                <entry key="962" type="xstring" value="bitvector962"/>
                <entry key="963" type="xstring" value="bitvector963"/>
                <entry key="964" type="xstring" value="bitvector964"/>
                <entry key="965" type="xstring" value="bitvector965"/>
                <entry key="966" type="xstring" value="bitvector966"/>
                <entry key="967" type="xstring" value="bitvector967"/>
                <entry key="968" type="xstring" value="bitvector968"/>
                <entry key="969" type="xstring" value="bitvector969"/>
                <entry key="970" type="xstring" value="bitvector970"/>
                <entry key="971" type="xstring" value="bitvector971"/>
                <entry key="972" type="xstring" value="bitvector972"/>
                <entry key="973" type="xstring" value="bitvector973"/>
                <entry key="974" type="xstring" value="bitvector974"/>
                <entry key="975" type="xstring" value="bitvector975"/>
                <entry key="976" type="xstring" value="bitvector976"/>
                <entry key="977" type="xstring" value="bitvector977"/>
                <entry key="978" type="xstring" value="bitvector978"/>
                <entry key="979" type="xstring" value="bitvector979"/>
                <entry key="980" type="xstring" value="bitvector980"/>
                <entry key="981" type="xstring" value="bitvector981"/>
                <entry key="982" type="xstring" value="bitvector982"/>
                <entry key="983" type="xstring" value="bitvector983"/>
                <entry key="984" type="xstring" value="bitvector984"/>
                <entry key="985" type="xstring" value="bitvector985"/>
                <entry key="986" type="xstring" value="bitvector986"/>
                <entry key="987" type="xstring" value="bitvector987"/>
                <entry key="988" type="xstring" value="bitvector988"/>
                <entry key="989" type="xstring" value="bitvector989"/>
                <entry key="990" type="xstring" value="bitvector990"/>
                <entry key="991" type="xstring" value="bitvector991"/>
                <entry key="992" type="xstring" value="bitvector992"/>
                <entry key="993" type="xstring" value="bitvector993"/>
                <entry key="994" type="xstring" value="bitvector994"/>
                <entry key="995" type="xstring" value="bitvector995"/>
                <entry key="996" type="xstring" value="bitvector996"/>
                <entry key="997" type="xstring" value="bitvector997"/>
                <entry key="998" type="xstring" value="bitvector998"/>
                <entry key="999" type="xstring" value="bitvector999"/>
                <entry key="1000" type="xstring" value="bitvector1000"/>
                <entry key="1001" type="xstring" value="bitvector1001"/>
                <entry key="1002" type="xstring" value="bitvector1002"/>
                <entry key="1003" type="xstring" value="bitvector1003"/>
                <entry key="1004" type="xstring" value="bitvector1004"/>
                <entry key="1005" type="xstring" value="bitvector1005"/>
                <entry key="1006" type="xstring" value="bitvector1006"/>
                <entry key="1007" type="xstring" value="bitvector1007"/>
                <entry key="1008" type="xstring" value="bitvector1008"/>
                <entry key="1009" type="xstring" value="bitvector1009"/>
                <entry key="1010" type="xstring" value="bitvector1010"/>
                <entry key="1011" type="xstring" value="bitvector1011"/>
                <entry key="1012" type="xstring" value="bitvector1012"/>
                <entry key="1013" type="xstring" value="bitvector1013"/>
                <entry key="1014" type="xstring" value="bitvector1014"/>
                <entry key="1015" type="xstring" value="bitvector1015"/>
                <entry key="1016" type="xstring" value="bitvector1016"/>
                <entry key="1017" type="xstring" value="bitvector1017"/>
                <entry key="1018" type="xstring" value="bitvector1018"/>
                <entry key="1019" type="xstring" value="bitvector1019"/>
                <entry key="1020" type="xstring" value="bitvector1020"/>
                <entry key="1021" type="xstring" value="bitvector1021"/>
                <entry key="1022" type="xstring" value="bitvector1022"/>
                <entry key="1023" type="xstring" value="bitvector1023"/>
                <entry key="1024" type="xstring" value="Avalon bitvector0"/>
                <entry key="1025" type="xstring" value="Avalon bitvector1"/>
                <entry key="1026" type="xstring" value="Avalon bitvector2"/>
                <entry key="1027" type="xstring" value="Avalon bitvector3"/>
                <entry key="1028" type="xstring" value="Avalon bitvector4"/>
                <entry key="1029" type="xstring" value="Avalon bitvector5"/>
                <entry key="1030" type="xstring" value="Avalon bitvector6"/>
                <entry key="1031" type="xstring" value="Avalon bitvector7"/>
                <entry key="1032" type="xstring" value="Avalon bitvector8"/>
                <entry key="1033" type="xstring" value="Avalon bitvector9"/>
                <entry key="1034" type="xstring" value="Avalon bitvector10"/>
                <entry key="1035" type="xstring" value="Avalon bitvector11"/>
                <entry key="1036" type="xstring" value="Avalon bitvector12"/>
                <entry key="1037" type="xstring" value="Avalon bitvector13"/>
                <entry key="1038" type="xstring" value="Avalon bitvector14"/>
                <entry key="1039" type="xstring" value="Avalon bitvector15"/>
                <entry key="1040" type="xstring" value="Avalon bitvector16"/>
                <entry key="1041" type="xstring" value="Avalon bitvector17"/>
                <entry key="1042" type="xstring" value="Avalon bitvector18"/>
                <entry key="1043" type="xstring" value="Avalon bitvector19"/>
                <entry key="1044" type="xstring" value="Avalon bitvector20"/>
                <entry key="1045" type="xstring" value="Avalon bitvector21"/>
                <entry key="1046" type="xstring" value="Avalon bitvector22"/>
                <entry key="1047" type="xstring" value="Avalon bitvector23"/>
                <entry key="1048" type="xstring" value="Avalon bitvector24"/>
                <entry key="1049" type="xstring" value="Avalon bitvector25"/>
                <entry key="1050" type="xstring" value="Avalon bitvector26"/>
                <entry key="1051" type="xstring" value="Avalon bitvector27"/>
                <entry key="1052" type="xstring" value="Avalon bitvector28"/>
                <entry key="1053" type="xstring" value="Avalon bitvector29"/>
                <entry key="1054" type="xstring" value="Avalon bitvector30"/>
                <entry key="1055" type="xstring" value="Avalon bitvector31"/>
                <entry key="1056" type="xstring" value="Avalon bitvector32"/>
                <entry key="1057" type="xstring" value="Avalon bitvector33"/>
                <entry key="1058" type="xstring" value="Avalon bitvector34"/>
                <entry key="1059" type="xstring" value="Avalon bitvector35"/>
                <entry key="1060" type="xstring" value="Avalon bitvector36"/>
                <entry key="1061" type="xstring" value="Avalon bitvector37"/>
                <entry key="1062" type="xstring" value="Avalon bitvector38"/>
                <entry key="1063" type="xstring" value="Avalon bitvector39"/>
                <entry key="1064" type="xstring" value="Avalon bitvector40"/>
                <entry key="1065" type="xstring" value="Avalon bitvector41"/>
                <entry key="1066" type="xstring" value="Avalon bitvector42"/>
                <entry key="1067" type="xstring" value="Avalon bitvector43"/>
                <entry key="1068" type="xstring" value="Avalon bitvector44"/>
                <entry key="1069" type="xstring" value="Avalon bitvector45"/>
                <entry key="1070" type="xstring" value="Avalon bitvector46"/>
                <entry key="1071" type="xstring" value="Avalon bitvector47"/>
                <entry key="1072" type="xstring" value="Avalon bitvector48"/>
                <entry key="1073" type="xstring" value="Avalon bitvector49"/>
                <entry key="1074" type="xstring" value="Avalon bitvector50"/>
                <entry key="1075" type="xstring" value="Avalon bitvector51"/>
                <entry key="1076" type="xstring" value="Avalon bitvector52"/>
                <entry key="1077" type="xstring" value="Avalon bitvector53"/>
                <entry key="1078" type="xstring" value="Avalon bitvector54"/>
                <entry key="1079" type="xstring" value="Avalon bitvector55"/>
                <entry key="1080" type="xstring" value="Avalon bitvector56"/>
                <entry key="1081" type="xstring" value="Avalon bitvector57"/>
                <entry key="1082" type="xstring" value="Avalon bitvector58"/>
                <entry key="1083" type="xstring" value="Avalon bitvector59"/>
                <entry key="1084" type="xstring" value="Avalon bitvector60"/>
                <entry key="1085" type="xstring" value="Avalon bitvector61"/>
                <entry key="1086" type="xstring" value="Avalon bitvector62"/>
                <entry key="1087" type="xstring" value="Avalon bitvector63"/>
                <entry key="1088" type="xstring" value="Avalon bitvector64"/>
                <entry key="1089" type="xstring" value="Avalon bitvector65"/>
                <entry key="1090" type="xstring" value="Avalon bitvector66"/>
                <entry key="1091" type="xstring" value="Avalon bitvector67"/>
                <entry key="1092" type="xstring" value="Avalon bitvector68"/>
                <entry key="1093" type="xstring" value="Avalon bitvector69"/>
                <entry key="1094" type="xstring" value="Avalon bitvector70"/>
                <entry key="1095" type="xstring" value="Avalon bitvector71"/>
                <entry key="1096" type="xstring" value="Avalon bitvector72"/>
                <entry key="1097" type="xstring" value="Avalon bitvector73"/>
                <entry key="1098" type="xstring" value="Avalon bitvector74"/>
                <entry key="1099" type="xstring" value="Avalon bitvector75"/>
                <entry key="1100" type="xstring" value="Avalon bitvector76"/>
                <entry key="1101" type="xstring" value="Avalon bitvector77"/>
                <entry key="1102" type="xstring" value="Avalon bitvector78"/>
                <entry key="1103" type="xstring" value="Avalon bitvector79"/>
                <entry key="1104" type="xstring" value="Avalon bitvector80"/>
                <entry key="1105" type="xstring" value="Avalon bitvector81"/>
                <entry key="1106" type="xstring" value="Avalon bitvector82"/>
                <entry key="1107" type="xstring" value="Avalon bitvector83"/>
                <entry key="1108" type="xstring" value="Avalon bitvector84"/>
                <entry key="1109" type="xstring" value="Avalon bitvector85"/>
                <entry key="1110" type="xstring" value="Avalon bitvector86"/>
                <entry key="1111" type="xstring" value="Avalon bitvector87"/>
                <entry key="1112" type="xstring" value="Avalon bitvector88"/>
                <entry key="1113" type="xstring" value="Avalon bitvector89"/>
                <entry key="1114" type="xstring" value="Avalon bitvector90"/>
                <entry key="1115" type="xstring" value="Avalon bitvector91"/>
                <entry key="1116" type="xstring" value="Avalon bitvector92"/>
                <entry key="1117" type="xstring" value="Avalon bitvector93"/>
                <entry key="1118" type="xstring" value="Avalon bitvector94"/>
                <entry key="1119" type="xstring" value="Avalon bitvector95"/>
                <entry key="1120" type="xstring" value="Avalon bitvector96"/>
                <entry key="1121" type="xstring" value="Avalon bitvector97"/>
                <entry key="1122" type="xstring" value="Avalon bitvector98"/>
                <entry key="1123" type="xstring" value="Avalon bitvector99"/>
                <entry key="1124" type="xstring" value="Avalon bitvector100"/>
                <entry key="1125" type="xstring" value="Avalon bitvector101"/>
                <entry key="1126" type="xstring" value="Avalon bitvector102"/>
                <entry key="1127" type="xstring" value="Avalon bitvector103"/>
                <entry key="1128" type="xstring" value="Avalon bitvector104"/>
                <entry key="1129" type="xstring" value="Avalon bitvector105"/>
                <entry key="1130" type="xstring" value="Avalon bitvector106"/>
                <entry key="1131" type="xstring" value="Avalon bitvector107"/>
                <entry key="1132" type="xstring" value="Avalon bitvector108"/>
                <entry key="1133" type="xstring" value="Avalon bitvector109"/>
                <entry key="1134" type="xstring" value="Avalon bitvector110"/>
                <entry key="1135" type="xstring" value="Avalon bitvector111"/>
                <entry key="1136" type="xstring" value="Avalon bitvector112"/>
                <entry key="1137" type="xstring" value="Avalon bitvector113"/>
                <entry key="1138" type="xstring" value="Avalon bitvector114"/>
                <entry key="1139" type="xstring" value="Avalon bitvector115"/>
                <entry key="1140" type="xstring" value="Avalon bitvector116"/>
                <entry key="1141" type="xstring" value="Avalon bitvector117"/>
                <entry key="1142" type="xstring" value="Avalon bitvector118"/>
                <entry key="1143" type="xstring" value="Avalon bitvector119"/>
                <entry key="1144" type="xstring" value="Avalon bitvector120"/>
                <entry key="1145" type="xstring" value="Avalon bitvector121"/>
                <entry key="1146" type="xstring" value="Avalon bitvector122"/>
                <entry key="1147" type="xstring" value="Avalon bitvector123"/>
                <entry key="1148" type="xstring" value="Avalon bitvector124"/>
                <entry key="1149" type="xstring" value="Avalon bitvector125"/>
                <entry key="1150" type="xstring" value="Avalon bitvector126"/>
                <entry key="1151" type="xstring" value="Avalon bitvector127"/>
                <entry key="1152" type="xstring" value="Avalon bitvector128"/>
                <entry key="1153" type="xstring" value="Avalon bitvector129"/>
                <entry key="1154" type="xstring" value="Avalon bitvector130"/>
                <entry key="1155" type="xstring" value="Avalon bitvector131"/>
                <entry key="1156" type="xstring" value="Avalon bitvector132"/>
                <entry key="1157" type="xstring" value="Avalon bitvector133"/>
                <entry key="1158" type="xstring" value="Avalon bitvector134"/>
                <entry key="1159" type="xstring" value="Avalon bitvector135"/>
                <entry key="1160" type="xstring" value="Avalon bitvector136"/>
                <entry key="1161" type="xstring" value="Avalon bitvector137"/>
                <entry key="1162" type="xstring" value="Avalon bitvector138"/>
                <entry key="1163" type="xstring" value="Avalon bitvector139"/>
                <entry key="1164" type="xstring" value="Avalon bitvector140"/>
                <entry key="1165" type="xstring" value="Avalon bitvector141"/>
                <entry key="1166" type="xstring" value="Avalon bitvector142"/>
                <entry key="1167" type="xstring" value="Avalon bitvector143"/>
                <entry key="1168" type="xstring" value="Avalon bitvector144"/>
                <entry key="1169" type="xstring" value="Avalon bitvector145"/>
                <entry key="1170" type="xstring" value="Avalon bitvector146"/>
                <entry key="1171" type="xstring" value="Avalon bitvector147"/>
                <entry key="1172" type="xstring" value="Avalon bitvector148"/>
                <entry key="1173" type="xstring" value="Avalon bitvector149"/>
                <entry key="1174" type="xstring" value="Avalon bitvector150"/>
                <entry key="1175" type="xstring" value="Avalon bitvector151"/>
                <entry key="1176" type="xstring" value="Avalon bitvector152"/>
                <entry key="1177" type="xstring" value="Avalon bitvector153"/>
                <entry key="1178" type="xstring" value="Avalon bitvector154"/>
                <entry key="1179" type="xstring" value="Avalon bitvector155"/>
                <entry key="1180" type="xstring" value="Avalon bitvector156"/>
                <entry key="1181" type="xstring" value="Avalon bitvector157"/>
                <entry key="1182" type="xstring" value="Avalon bitvector158"/>
                <entry key="1183" type="xstring" value="Avalon bitvector159"/>
                <entry key="1184" type="xstring" value="Avalon bitvector160"/>
                <entry key="1185" type="xstring" value="Avalon bitvector161"/>
                <entry key="1186" type="xstring" value="Avalon bitvector162"/>
                <entry key="1187" type="xstring" value="Avalon bitvector163"/>
                <entry key="1188" type="xstring" value="Avalon bitvector164"/>
                <entry key="1189" type="xstring" value="Avalon bitvector165"/>
                <entry key="1190" type="xstring" value="Avalon bitvector166"/>
                <entry key="1191" type="xstring" value="Avalon bitvector167"/>
                <entry key="1192" type="xstring" value="Avalon bitvector168"/>
                <entry key="1193" type="xstring" value="Avalon bitvector169"/>
                <entry key="1194" type="xstring" value="Avalon bitvector170"/>
                <entry key="1195" type="xstring" value="Avalon bitvector171"/>
                <entry key="1196" type="xstring" value="Avalon bitvector172"/>
                <entry key="1197" type="xstring" value="Avalon bitvector173"/>
                <entry key="1198" type="xstring" value="Avalon bitvector174"/>
                <entry key="1199" type="xstring" value="Avalon bitvector175"/>
                <entry key="1200" type="xstring" value="Avalon bitvector176"/>
                <entry key="1201" type="xstring" value="Avalon bitvector177"/>
                <entry key="1202" type="xstring" value="Avalon bitvector178"/>
                <entry key="1203" type="xstring" value="Avalon bitvector179"/>
                <entry key="1204" type="xstring" value="Avalon bitvector180"/>
                <entry key="1205" type="xstring" value="Avalon bitvector181"/>
                <entry key="1206" type="xstring" value="Avalon bitvector182"/>
                <entry key="1207" type="xstring" value="Avalon bitvector183"/>
                <entry key="1208" type="xstring" value="Avalon bitvector184"/>
                <entry key="1209" type="xstring" value="Avalon bitvector185"/>
                <entry key="1210" type="xstring" value="Avalon bitvector186"/>
                <entry key="1211" type="xstring" value="Avalon bitvector187"/>
                <entry key="1212" type="xstring" value="Avalon bitvector188"/>
                <entry key="1213" type="xstring" value="Avalon bitvector189"/>
                <entry key="1214" type="xstring" value="Avalon bitvector190"/>
                <entry key="1215" type="xstring" value="Avalon bitvector191"/>
                <entry key="1216" type="xstring" value="Avalon bitvector192"/>
                <entry key="1217" type="xstring" value="Avalon bitvector193"/>
                <entry key="1218" type="xstring" value="Avalon bitvector194"/>
                <entry key="1219" type="xstring" value="Avalon bitvector195"/>
                <entry key="1220" type="xstring" value="Avalon bitvector196"/>
                <entry key="1221" type="xstring" value="Avalon bitvector197"/>
                <entry key="1222" type="xstring" value="Avalon bitvector198"/>
                <entry key="1223" type="xstring" value="Avalon bitvector199"/>
                <entry key="1224" type="xstring" value="Avalon bitvector200"/>
                <entry key="1225" type="xstring" value="Avalon bitvector201"/>
                <entry key="1226" type="xstring" value="Avalon bitvector202"/>
                <entry key="1227" type="xstring" value="Avalon bitvector203"/>
                <entry key="1228" type="xstring" value="Avalon bitvector204"/>
                <entry key="1229" type="xstring" value="Avalon bitvector205"/>
                <entry key="1230" type="xstring" value="Avalon bitvector206"/>
                <entry key="1231" type="xstring" value="Avalon bitvector207"/>
                <entry key="1232" type="xstring" value="Avalon bitvector208"/>
                <entry key="1233" type="xstring" value="Avalon bitvector209"/>
                <entry key="1234" type="xstring" value="Avalon bitvector210"/>
                <entry key="1235" type="xstring" value="Avalon bitvector211"/>
                <entry key="1236" type="xstring" value="Avalon bitvector212"/>
                <entry key="1237" type="xstring" value="Avalon bitvector213"/>
                <entry key="1238" type="xstring" value="Avalon bitvector214"/>
                <entry key="1239" type="xstring" value="Avalon bitvector215"/>
                <entry key="1240" type="xstring" value="Avalon bitvector216"/>
                <entry key="1241" type="xstring" value="Avalon bitvector217"/>
                <entry key="1242" type="xstring" value="Avalon bitvector218"/>
                <entry key="1243" type="xstring" value="Avalon bitvector219"/>
                <entry key="1244" type="xstring" value="Avalon bitvector220"/>
                <entry key="1245" type="xstring" value="Avalon bitvector221"/>
                <entry key="1246" type="xstring" value="Avalon bitvector222"/>
                <entry key="1247" type="xstring" value="Avalon bitvector223"/>
                <entry key="1248" type="xstring" value="Avalon bitvector224"/>
                <entry key="1249" type="xstring" value="Avalon bitvector225"/>
                <entry key="1250" type="xstring" value="Avalon bitvector226"/>
                <entry key="1251" type="xstring" value="Avalon bitvector227"/>
                <entry key="1252" type="xstring" value="Avalon bitvector228"/>
                <entry key="1253" type="xstring" value="Avalon bitvector229"/>
                <entry key="1254" type="xstring" value="Avalon bitvector230"/>
                <entry key="1255" type="xstring" value="Avalon bitvector231"/>
                <entry key="1256" type="xstring" value="Avalon bitvector232"/>
                <entry key="1257" type="xstring" value="Avalon bitvector233"/>
                <entry key="1258" type="xstring" value="Avalon bitvector234"/>
                <entry key="1259" type="xstring" value="Avalon bitvector235"/>
                <entry key="1260" type="xstring" value="Avalon bitvector236"/>
                <entry key="1261" type="xstring" value="Avalon bitvector237"/>
                <entry key="1262" type="xstring" value="Avalon bitvector238"/>
                <entry key="1263" type="xstring" value="Avalon bitvector239"/>
                <entry key="1264" type="xstring" value="Avalon bitvector240"/>
                <entry key="1265" type="xstring" value="Avalon bitvector241"/>
                <entry key="1266" type="xstring" value="Avalon bitvector242"/>
                <entry key="1267" type="xstring" value="Avalon bitvector243"/>
                <entry key="1268" type="xstring" value="Avalon bitvector244"/>
                <entry key="1269" type="xstring" value="Avalon bitvector245"/>
                <entry key="1270" type="xstring" value="Avalon bitvector246"/>
                <entry key="1271" type="xstring" value="Avalon bitvector247"/>
                <entry key="1272" type="xstring" value="Avalon bitvector248"/>
                <entry key="1273" type="xstring" value="Avalon bitvector249"/>
                <entry key="1274" type="xstring" value="Avalon bitvector250"/>
                <entry key="1275" type="xstring" value="Avalon bitvector251"/>
                <entry key="1276" type="xstring" value="Avalon bitvector252"/>
                <entry key="1277" type="xstring" value="Avalon bitvector253"/>
                <entry key="1278" type="xstring" value="Avalon bitvector254"/>
                <entry key="1279" type="xstring" value="Avalon bitvector255"/>
                <entry key="1280" type="xstring" value="Avalon bitvector256"/>
                <entry key="1281" type="xstring" value="Avalon bitvector257"/>
                <entry key="1282" type="xstring" value="Avalon bitvector258"/>
                <entry key="1283" type="xstring" value="Avalon bitvector259"/>
                <entry key="1284" type="xstring" value="Avalon bitvector260"/>
                <entry key="1285" type="xstring" value="Avalon bitvector261"/>
                <entry key="1286" type="xstring" value="Avalon bitvector262"/>
                <entry key="1287" type="xstring" value="Avalon bitvector263"/>
                <entry key="1288" type="xstring" value="Avalon bitvector264"/>
                <entry key="1289" type="xstring" value="Avalon bitvector265"/>
                <entry key="1290" type="xstring" value="Avalon bitvector266"/>
                <entry key="1291" type="xstring" value="Avalon bitvector267"/>
                <entry key="1292" type="xstring" value="Avalon bitvector268"/>
                <entry key="1293" type="xstring" value="Avalon bitvector269"/>
                <entry key="1294" type="xstring" value="Avalon bitvector270"/>
                <entry key="1295" type="xstring" value="Avalon bitvector271"/>
                <entry key="1296" type="xstring" value="Avalon bitvector272"/>
                <entry key="1297" type="xstring" value="Avalon bitvector273"/>
                <entry key="1298" type="xstring" value="Avalon bitvector274"/>
                <entry key="1299" type="xstring" value="Avalon bitvector275"/>
                <entry key="1300" type="xstring" value="Avalon bitvector276"/>
                <entry key="1301" type="xstring" value="Avalon bitvector277"/>
                <entry key="1302" type="xstring" value="Avalon bitvector278"/>
                <entry key="1303" type="xstring" value="Avalon bitvector279"/>
                <entry key="1304" type="xstring" value="Avalon bitvector280"/>
                <entry key="1305" type="xstring" value="Avalon bitvector281"/>
                <entry key="1306" type="xstring" value="Avalon bitvector282"/>
                <entry key="1307" type="xstring" value="Avalon bitvector283"/>
                <entry key="1308" type="xstring" value="Avalon bitvector284"/>
                <entry key="1309" type="xstring" value="Avalon bitvector285"/>
                <entry key="1310" type="xstring" value="Avalon bitvector286"/>
                <entry key="1311" type="xstring" value="Avalon bitvector287"/>
                <entry key="1312" type="xstring" value="Avalon bitvector288"/>
                <entry key="1313" type="xstring" value="Avalon bitvector289"/>
                <entry key="1314" type="xstring" value="Avalon bitvector290"/>
                <entry key="1315" type="xstring" value="Avalon bitvector291"/>
                <entry key="1316" type="xstring" value="Avalon bitvector292"/>
                <entry key="1317" type="xstring" value="Avalon bitvector293"/>
                <entry key="1318" type="xstring" value="Avalon bitvector294"/>
                <entry key="1319" type="xstring" value="Avalon bitvector295"/>
                <entry key="1320" type="xstring" value="Avalon bitvector296"/>
                <entry key="1321" type="xstring" value="Avalon bitvector297"/>
                <entry key="1322" type="xstring" value="Avalon bitvector298"/>
                <entry key="1323" type="xstring" value="Avalon bitvector299"/>
                <entry key="1324" type="xstring" value="Avalon bitvector300"/>
                <entry key="1325" type="xstring" value="Avalon bitvector301"/>
                <entry key="1326" type="xstring" value="Avalon bitvector302"/>
                <entry key="1327" type="xstring" value="Avalon bitvector303"/>
                <entry key="1328" type="xstring" value="Avalon bitvector304"/>
                <entry key="1329" type="xstring" value="Avalon bitvector305"/>
                <entry key="1330" type="xstring" value="Avalon bitvector306"/>
                <entry key="1331" type="xstring" value="Avalon bitvector307"/>
                <entry key="1332" type="xstring" value="Avalon bitvector308"/>
                <entry key="1333" type="xstring" value="Avalon bitvector309"/>
                <entry key="1334" type="xstring" value="Avalon bitvector310"/>
                <entry key="1335" type="xstring" value="Avalon bitvector311"/>
                <entry key="1336" type="xstring" value="Avalon bitvector312"/>
                <entry key="1337" type="xstring" value="Avalon bitvector313"/>
                <entry key="1338" type="xstring" value="Avalon bitvector314"/>
                <entry key="1339" type="xstring" value="Avalon bitvector315"/>
                <entry key="1340" type="xstring" value="Avalon bitvector316"/>
                <entry key="1341" type="xstring" value="Avalon bitvector317"/>
                <entry key="1342" type="xstring" value="Avalon bitvector318"/>
                <entry key="1343" type="xstring" value="Avalon bitvector319"/>
                <entry key="1344" type="xstring" value="Avalon bitvector320"/>
                <entry key="1345" type="xstring" value="Avalon bitvector321"/>
                <entry key="1346" type="xstring" value="Avalon bitvector322"/>
                <entry key="1347" type="xstring" value="Avalon bitvector323"/>
                <entry key="1348" type="xstring" value="Avalon bitvector324"/>
                <entry key="1349" type="xstring" value="Avalon bitvector325"/>
                <entry key="1350" type="xstring" value="Avalon bitvector326"/>
                <entry key="1351" type="xstring" value="Avalon bitvector327"/>
                <entry key="1352" type="xstring" value="Avalon bitvector328"/>
                <entry key="1353" type="xstring" value="Avalon bitvector329"/>
                <entry key="1354" type="xstring" value="Avalon bitvector330"/>
                <entry key="1355" type="xstring" value="Avalon bitvector331"/>
                <entry key="1356" type="xstring" value="Avalon bitvector332"/>
                <entry key="1357" type="xstring" value="Avalon bitvector333"/>
                <entry key="1358" type="xstring" value="Avalon bitvector334"/>
                <entry key="1359" type="xstring" value="Avalon bitvector335"/>
                <entry key="1360" type="xstring" value="Avalon bitvector336"/>
                <entry key="1361" type="xstring" value="Avalon bitvector337"/>
                <entry key="1362" type="xstring" value="Avalon bitvector338"/>
                <entry key="1363" type="xstring" value="Avalon bitvector339"/>
                <entry key="1364" type="xstring" value="Avalon bitvector340"/>
                <entry key="1365" type="xstring" value="Avalon bitvector341"/>
                <entry key="1366" type="xstring" value="Avalon bitvector342"/>
                <entry key="1367" type="xstring" value="Avalon bitvector343"/>
                <entry key="1368" type="xstring" value="Avalon bitvector344"/>
                <entry key="1369" type="xstring" value="Avalon bitvector345"/>
                <entry key="1370" type="xstring" value="Avalon bitvector346"/>
                <entry key="1371" type="xstring" value="Avalon bitvector347"/>
                <entry key="1372" type="xstring" value="Avalon bitvector348"/>
                <entry key="1373" type="xstring" value="Avalon bitvector349"/>
                <entry key="1374" type="xstring" value="Avalon bitvector350"/>
                <entry key="1375" type="xstring" value="Avalon bitvector351"/>
                <entry key="1376" type="xstring" value="Avalon bitvector352"/>
                <entry key="1377" type="xstring" value="Avalon bitvector353"/>
                <entry key="1378" type="xstring" value="Avalon bitvector354"/>
                <entry key="1379" type="xstring" value="Avalon bitvector355"/>
                <entry key="1380" type="xstring" value="Avalon bitvector356"/>
                <entry key="1381" type="xstring" value="Avalon bitvector357"/>
                <entry key="1382" type="xstring" value="Avalon bitvector358"/>
                <entry key="1383" type="xstring" value="Avalon bitvector359"/>
                <entry key="1384" type="xstring" value="Avalon bitvector360"/>
                <entry key="1385" type="xstring" value="Avalon bitvector361"/>
                <entry key="1386" type="xstring" value="Avalon bitvector362"/>
                <entry key="1387" type="xstring" value="Avalon bitvector363"/>
                <entry key="1388" type="xstring" value="Avalon bitvector364"/>
                <entry key="1389" type="xstring" value="Avalon bitvector365"/>
                <entry key="1390" type="xstring" value="Avalon bitvector366"/>
                <entry key="1391" type="xstring" value="Avalon bitvector367"/>
                <entry key="1392" type="xstring" value="Avalon bitvector368"/>
                <entry key="1393" type="xstring" value="Avalon bitvector369"/>
                <entry key="1394" type="xstring" value="Avalon bitvector370"/>
                <entry key="1395" type="xstring" value="Avalon bitvector371"/>
                <entry key="1396" type="xstring" value="Avalon bitvector372"/>
                <entry key="1397" type="xstring" value="Avalon bitvector373"/>
                <entry key="1398" type="xstring" value="Avalon bitvector374"/>
                <entry key="1399" type="xstring" value="Avalon bitvector375"/>
                <entry key="1400" type="xstring" value="Avalon bitvector376"/>
                <entry key="1401" type="xstring" value="Avalon bitvector377"/>
                <entry key="1402" type="xstring" value="Avalon bitvector378"/>
                <entry key="1403" type="xstring" value="Avalon bitvector379"/>
                <entry key="1404" type="xstring" value="Avalon bitvector380"/>
                <entry key="1405" type="xstring" value="Avalon bitvector381"/>
                <entry key="1406" type="xstring" value="Avalon bitvector382"/>
                <entry key="1407" type="xstring" value="Avalon bitvector383"/>
                <entry key="1408" type="xstring" value="Avalon bitvector384"/>
                <entry key="1409" type="xstring" value="Avalon bitvector385"/>
                <entry key="1410" type="xstring" value="Avalon bitvector386"/>
                <entry key="1411" type="xstring" value="Avalon bitvector387"/>
                <entry key="1412" type="xstring" value="Avalon bitvector388"/>
                <entry key="1413" type="xstring" value="Avalon bitvector389"/>
                <entry key="1414" type="xstring" value="Avalon bitvector390"/>
                <entry key="1415" type="xstring" value="Avalon bitvector391"/>
                <entry key="1416" type="xstring" value="Avalon bitvector392"/>
                <entry key="1417" type="xstring" value="Avalon bitvector393"/>
                <entry key="1418" type="xstring" value="Avalon bitvector394"/>
                <entry key="1419" type="xstring" value="Avalon bitvector395"/>
                <entry key="1420" type="xstring" value="Avalon bitvector396"/>
                <entry key="1421" type="xstring" value="Avalon bitvector397"/>
                <entry key="1422" type="xstring" value="Avalon bitvector398"/>
                <entry key="1423" type="xstring" value="Avalon bitvector399"/>
                <entry key="1424" type="xstring" value="Avalon bitvector400"/>
                <entry key="1425" type="xstring" value="Avalon bitvector401"/>
                <entry key="1426" type="xstring" value="Avalon bitvector402"/>
                <entry key="1427" type="xstring" value="Avalon bitvector403"/>
                <entry key="1428" type="xstring" value="Avalon bitvector404"/>
                <entry key="1429" type="xstring" value="Avalon bitvector405"/>
                <entry key="1430" type="xstring" value="Avalon bitvector406"/>
                <entry key="1431" type="xstring" value="Avalon bitvector407"/>
                <entry key="1432" type="xstring" value="Avalon bitvector408"/>
                <entry key="1433" type="xstring" value="Avalon bitvector409"/>
                <entry key="1434" type="xstring" value="Avalon bitvector410"/>
                <entry key="1435" type="xstring" value="Avalon bitvector411"/>
                <entry key="1436" type="xstring" value="Avalon bitvector412"/>
                <entry key="1437" type="xstring" value="Avalon bitvector413"/>
                <entry key="1438" type="xstring" value="Avalon bitvector414"/>
                <entry key="1439" type="xstring" value="Avalon bitvector415"/>
                <entry key="1440" type="xstring" value="Avalon bitvector416"/>
                <entry key="1441" type="xstring" value="Avalon bitvector417"/>
                <entry key="1442" type="xstring" value="Avalon bitvector418"/>
                <entry key="1443" type="xstring" value="Avalon bitvector419"/>
                <entry key="1444" type="xstring" value="Avalon bitvector420"/>
                <entry key="1445" type="xstring" value="Avalon bitvector421"/>
                <entry key="1446" type="xstring" value="Avalon bitvector422"/>
                <entry key="1447" type="xstring" value="Avalon bitvector423"/>
                <entry key="1448" type="xstring" value="Avalon bitvector424"/>
                <entry key="1449" type="xstring" value="Avalon bitvector425"/>
                <entry key="1450" type="xstring" value="Avalon bitvector426"/>
                <entry key="1451" type="xstring" value="Avalon bitvector427"/>
                <entry key="1452" type="xstring" value="Avalon bitvector428"/>
                <entry key="1453" type="xstring" value="Avalon bitvector429"/>
                <entry key="1454" type="xstring" value="Avalon bitvector430"/>
                <entry key="1455" type="xstring" value="Avalon bitvector431"/>
                <entry key="1456" type="xstring" value="Avalon bitvector432"/>
                <entry key="1457" type="xstring" value="Avalon bitvector433"/>
                <entry key="1458" type="xstring" value="Avalon bitvector434"/>
                <entry key="1459" type="xstring" value="Avalon bitvector435"/>
                <entry key="1460" type="xstring" value="Avalon bitvector436"/>
                <entry key="1461" type="xstring" value="Avalon bitvector437"/>
                <entry key="1462" type="xstring" value="Avalon bitvector438"/>
                <entry key="1463" type="xstring" value="Avalon bitvector439"/>
                <entry key="1464" type="xstring" value="Avalon bitvector440"/>
                <entry key="1465" type="xstring" value="Avalon bitvector441"/>
                <entry key="1466" type="xstring" value="Avalon bitvector442"/>
                <entry key="1467" type="xstring" value="Avalon bitvector443"/>
                <entry key="1468" type="xstring" value="Avalon bitvector444"/>
                <entry key="1469" type="xstring" value="Avalon bitvector445"/>
                <entry key="1470" type="xstring" value="Avalon bitvector446"/>
                <entry key="1471" type="xstring" value="Avalon bitvector447"/>
                <entry key="1472" type="xstring" value="Avalon bitvector448"/>
                <entry key="1473" type="xstring" value="Avalon bitvector449"/>
                <entry key="1474" type="xstring" value="Avalon bitvector450"/>
                <entry key="1475" type="xstring" value="Avalon bitvector451"/>
                <entry key="1476" type="xstring" value="Avalon bitvector452"/>
                <entry key="1477" type="xstring" value="Avalon bitvector453"/>
                <entry key="1478" type="xstring" value="Avalon bitvector454"/>
                <entry key="1479" type="xstring" value="Avalon bitvector455"/>
                <entry key="1480" type="xstring" value="Avalon bitvector456"/>
                <entry key="1481" type="xstring" value="Avalon bitvector457"/>
                <entry key="1482" type="xstring" value="Avalon bitvector458"/>
                <entry key="1483" type="xstring" value="Avalon bitvector459"/>
                <entry key="1484" type="xstring" value="Avalon bitvector460"/>
                <entry key="1485" type="xstring" value="Avalon bitvector461"/>
                <entry key="1486" type="xstring" value="Avalon bitvector462"/>
                <entry key="1487" type="xstring" value="Avalon bitvector463"/>
                <entry key="1488" type="xstring" value="Avalon bitvector464"/>
                <entry key="1489" type="xstring" value="Avalon bitvector465"/>
                <entry key="1490" type="xstring" value="Avalon bitvector466"/>
                <entry key="1491" type="xstring" value="Avalon bitvector467"/>
                <entry key="1492" type="xstring" value="Avalon bitvector468"/>
                <entry key="1493" type="xstring" value="Avalon bitvector469"/>
                <entry key="1494" type="xstring" value="Avalon bitvector470"/>
                <entry key="1495" type="xstring" value="Avalon bitvector471"/>
                <entry key="1496" type="xstring" value="Avalon bitvector472"/>
                <entry key="1497" type="xstring" value="Avalon bitvector473"/>
                <entry key="1498" type="xstring" value="Avalon bitvector474"/>
                <entry key="1499" type="xstring" value="Avalon bitvector475"/>
                <entry key="1500" type="xstring" value="Avalon bitvector476"/>
                <entry key="1501" type="xstring" value="Avalon bitvector477"/>
                <entry key="1502" type="xstring" value="Avalon bitvector478"/>
                <entry key="1503" type="xstring" value="Avalon bitvector479"/>
                <entry key="1504" type="xstring" value="Avalon bitvector480"/>
                <entry key="1505" type="xstring" value="Avalon bitvector481"/>
                <entry key="1506" type="xstring" value="Avalon bitvector482"/>
                <entry key="1507" type="xstring" value="Avalon bitvector483"/>
                <entry key="1508" type="xstring" value="Avalon bitvector484"/>
                <entry key="1509" type="xstring" value="Avalon bitvector485"/>
                <entry key="1510" type="xstring" value="Avalon bitvector486"/>
                <entry key="1511" type="xstring" value="Avalon bitvector487"/>
                <entry key="1512" type="xstring" value="Avalon bitvector488"/>
                <entry key="1513" type="xstring" value="Avalon bitvector489"/>
                <entry key="1514" type="xstring" value="Avalon bitvector490"/>
                <entry key="1515" type="xstring" value="Avalon bitvector491"/>
                <entry key="1516" type="xstring" value="Avalon bitvector492"/>
                <entry key="1517" type="xstring" value="Avalon bitvector493"/>
                <entry key="1518" type="xstring" value="Avalon bitvector494"/>
                <entry key="1519" type="xstring" value="Avalon bitvector495"/>
                <entry key="1520" type="xstring" value="Avalon bitvector496"/>
                <entry key="1521" type="xstring" value="Avalon bitvector497"/>
                <entry key="1522" type="xstring" value="Avalon bitvector498"/>
                <entry key="1523" type="xstring" value="Avalon bitvector499"/>
                <entry key="1524" type="xstring" value="Avalon bitvector500"/>
                <entry key="1525" type="xstring" value="Avalon bitvector501"/>
                <entry key="1526" type="xstring" value="Avalon bitvector502"/>
                <entry key="1527" type="xstring" value="Avalon bitvector503"/>
                <entry key="1528" type="xstring" value="Avalon bitvector504"/>
                <entry key="1529" type="xstring" value="Avalon bitvector505"/>
                <entry key="1530" type="xstring" value="Avalon bitvector506"/>
                <entry key="1531" type="xstring" value="Avalon bitvector507"/>
                <entry key="1532" type="xstring" value="Avalon bitvector508"/>
                <entry key="1533" type="xstring" value="Avalon bitvector509"/>
                <entry key="1534" type="xstring" value="Avalon bitvector510"/>
                <entry key="1535" type="xstring" value="Avalon bitvector511"/>
                <entry key="1536" type="xstring" value="Avalon bitvector512"/>
                <entry key="1537" type="xstring" value="Avalon bitvector513"/>
                <entry key="1538" type="xstring" value="Avalon bitvector514"/>
                <entry key="1539" type="xstring" value="Avalon bitvector515"/>
                <entry key="1540" type="xstring" value="Avalon bitvector516"/>
                <entry key="1541" type="xstring" value="Avalon bitvector517"/>
                <entry key="1542" type="xstring" value="Avalon bitvector518"/>
                <entry key="1543" type="xstring" value="Avalon bitvector519"/>
                <entry key="1544" type="xstring" value="Avalon bitvector520"/>
                <entry key="1545" type="xstring" value="Avalon bitvector521"/>
                <entry key="1546" type="xstring" value="Avalon bitvector522"/>
                <entry key="1547" type="xstring" value="Avalon bitvector523"/>
                <entry key="1548" type="xstring" value="Avalon bitvector524"/>
                <entry key="1549" type="xstring" value="Avalon bitvector525"/>
                <entry key="1550" type="xstring" value="Avalon bitvector526"/>
                <entry key="1551" type="xstring" value="Avalon bitvector527"/>
                <entry key="1552" type="xstring" value="Avalon bitvector528"/>
                <entry key="1553" type="xstring" value="Avalon bitvector529"/>
                <entry key="1554" type="xstring" value="Avalon bitvector530"/>
                <entry key="1555" type="xstring" value="Avalon bitvector531"/>
                <entry key="1556" type="xstring" value="Avalon bitvector532"/>
                <entry key="1557" type="xstring" value="Avalon bitvector533"/>
                <entry key="1558" type="xstring" value="Avalon bitvector534"/>
                <entry key="1559" type="xstring" value="Avalon bitvector535"/>
                <entry key="1560" type="xstring" value="Avalon bitvector536"/>
                <entry key="1561" type="xstring" value="Avalon bitvector537"/>
                <entry key="1562" type="xstring" value="Avalon bitvector538"/>
                <entry key="1563" type="xstring" value="Avalon bitvector539"/>
                <entry key="1564" type="xstring" value="Avalon bitvector540"/>
                <entry key="1565" type="xstring" value="Avalon bitvector541"/>
                <entry key="1566" type="xstring" value="Avalon bitvector542"/>
                <entry key="1567" type="xstring" value="Avalon bitvector543"/>
                <entry key="1568" type="xstring" value="Avalon bitvector544"/>
                <entry key="1569" type="xstring" value="Avalon bitvector545"/>
                <entry key="1570" type="xstring" value="Avalon bitvector546"/>
                <entry key="1571" type="xstring" value="Avalon bitvector547"/>
                <entry key="1572" type="xstring" value="Avalon bitvector548"/>
                <entry key="1573" type="xstring" value="Avalon bitvector549"/>
                <entry key="1574" type="xstring" value="Avalon bitvector550"/>
                <entry key="1575" type="xstring" value="Avalon bitvector551"/>
                <entry key="1576" type="xstring" value="Avalon bitvector552"/>
                <entry key="1577" type="xstring" value="Avalon bitvector553"/>
                <entry key="1578" type="xstring" value="Avalon bitvector554"/>
                <entry key="1579" type="xstring" value="Avalon bitvector555"/>
                <entry key="1580" type="xstring" value="Avalon bitvector556"/>
                <entry key="1581" type="xstring" value="Avalon bitvector557"/>
                <entry key="1582" type="xstring" value="Avalon bitvector558"/>
                <entry key="1583" type="xstring" value="Avalon bitvector559"/>
                <entry key="1584" type="xstring" value="Avalon bitvector560"/>
                <entry key="1585" type="xstring" value="Avalon bitvector561"/>
                <entry key="1586" type="xstring" value="Avalon bitvector562"/>
                <entry key="1587" type="xstring" value="Avalon bitvector563"/>
                <entry key="1588" type="xstring" value="Avalon bitvector564"/>
                <entry key="1589" type="xstring" value="Avalon bitvector565"/>
                <entry key="1590" type="xstring" value="Avalon bitvector566"/>
                <entry key="1591" type="xstring" value="Avalon bitvector567"/>
                <entry key="1592" type="xstring" value="Avalon bitvector568"/>
                <entry key="1593" type="xstring" value="Avalon bitvector569"/>
                <entry key="1594" type="xstring" value="Avalon bitvector570"/>
                <entry key="1595" type="xstring" value="Avalon bitvector571"/>
                <entry key="1596" type="xstring" value="Avalon bitvector572"/>
                <entry key="1597" type="xstring" value="Avalon bitvector573"/>
                <entry key="1598" type="xstring" value="Avalon bitvector574"/>
                <entry key="1599" type="xstring" value="Avalon bitvector575"/>
                <entry key="1600" type="xstring" value="Avalon bitvector576"/>
                <entry key="1601" type="xstring" value="Avalon bitvector577"/>
                <entry key="1602" type="xstring" value="Avalon bitvector578"/>
                <entry key="1603" type="xstring" value="Avalon bitvector579"/>
                <entry key="1604" type="xstring" value="Avalon bitvector580"/>
                <entry key="1605" type="xstring" value="Avalon bitvector581"/>
                <entry key="1606" type="xstring" value="Avalon bitvector582"/>
                <entry key="1607" type="xstring" value="Avalon bitvector583"/>
                <entry key="1608" type="xstring" value="Avalon bitvector584"/>
                <entry key="1609" type="xstring" value="Avalon bitvector585"/>
                <entry key="1610" type="xstring" value="Avalon bitvector586"/>
                <entry key="1611" type="xstring" value="Avalon bitvector587"/>
                <entry key="1612" type="xstring" value="Avalon bitvector588"/>
                <entry key="1613" type="xstring" value="Avalon bitvector589"/>
                <entry key="1614" type="xstring" value="Avalon bitvector590"/>
                <entry key="1615" type="xstring" value="Avalon bitvector591"/>
                <entry key="1616" type="xstring" value="Avalon bitvector592"/>
                <entry key="1617" type="xstring" value="Avalon bitvector593"/>
                <entry key="1618" type="xstring" value="Avalon bitvector594"/>
                <entry key="1619" type="xstring" value="Avalon bitvector595"/>
                <entry key="1620" type="xstring" value="Avalon bitvector596"/>
                <entry key="1621" type="xstring" value="Avalon bitvector597"/>
                <entry key="1622" type="xstring" value="Avalon bitvector598"/>
                <entry key="1623" type="xstring" value="Avalon bitvector599"/>
                <entry key="1624" type="xstring" value="Avalon bitvector600"/>
                <entry key="1625" type="xstring" value="Avalon bitvector601"/>
                <entry key="1626" type="xstring" value="Avalon bitvector602"/>
                <entry key="1627" type="xstring" value="Avalon bitvector603"/>
                <entry key="1628" type="xstring" value="Avalon bitvector604"/>
                <entry key="1629" type="xstring" value="Avalon bitvector605"/>
                <entry key="1630" type="xstring" value="Avalon bitvector606"/>
                <entry key="1631" type="xstring" value="Avalon bitvector607"/>
                <entry key="1632" type="xstring" value="Avalon bitvector608"/>
                <entry key="1633" type="xstring" value="Avalon bitvector609"/>
                <entry key="1634" type="xstring" value="Avalon bitvector610"/>
                <entry key="1635" type="xstring" value="Avalon bitvector611"/>
                <entry key="1636" type="xstring" value="Avalon bitvector612"/>
                <entry key="1637" type="xstring" value="Avalon bitvector613"/>
                <entry key="1638" type="xstring" value="Avalon bitvector614"/>
                <entry key="1639" type="xstring" value="Avalon bitvector615"/>
                <entry key="1640" type="xstring" value="Avalon bitvector616"/>
                <entry key="1641" type="xstring" value="Avalon bitvector617"/>
                <entry key="1642" type="xstring" value="Avalon bitvector618"/>
                <entry key="1643" type="xstring" value="Avalon bitvector619"/>
                <entry key="1644" type="xstring" value="Avalon bitvector620"/>
                <entry key="1645" type="xstring" value="Avalon bitvector621"/>
                <entry key="1646" type="xstring" value="Avalon bitvector622"/>
                <entry key="1647" type="xstring" value="Avalon bitvector623"/>
                <entry key="1648" type="xstring" value="Avalon bitvector624"/>
                <entry key="1649" type="xstring" value="Avalon bitvector625"/>
                <entry key="1650" type="xstring" value="Avalon bitvector626"/>
                <entry key="1651" type="xstring" value="Avalon bitvector627"/>
                <entry key="1652" type="xstring" value="Avalon bitvector628"/>
                <entry key="1653" type="xstring" value="Avalon bitvector629"/>
                <entry key="1654" type="xstring" value="Avalon bitvector630"/>
                <entry key="1655" type="xstring" value="Avalon bitvector631"/>
                <entry key="1656" type="xstring" value="Avalon bitvector632"/>
                <entry key="1657" type="xstring" value="Avalon bitvector633"/>
                <entry key="1658" type="xstring" value="Avalon bitvector634"/>
                <entry key="1659" type="xstring" value="Avalon bitvector635"/>
                <entry key="1660" type="xstring" value="Avalon bitvector636"/>
                <entry key="1661" type="xstring" value="Avalon bitvector637"/>
                <entry key="1662" type="xstring" value="Avalon bitvector638"/>
                <entry key="1663" type="xstring" value="Avalon bitvector639"/>
                <entry key="1664" type="xstring" value="Avalon bitvector640"/>
                <entry key="1665" type="xstring" value="Avalon bitvector641"/>
                <entry key="1666" type="xstring" value="Avalon bitvector642"/>
                <entry key="1667" type="xstring" value="Avalon bitvector643"/>
                <entry key="1668" type="xstring" value="Avalon bitvector644"/>
                <entry key="1669" type="xstring" value="Avalon bitvector645"/>
                <entry key="1670" type="xstring" value="Avalon bitvector646"/>
                <entry key="1671" type="xstring" value="Avalon bitvector647"/>
                <entry key="1672" type="xstring" value="Avalon bitvector648"/>
                <entry key="1673" type="xstring" value="Avalon bitvector649"/>
                <entry key="1674" type="xstring" value="Avalon bitvector650"/>
                <entry key="1675" type="xstring" value="Avalon bitvector651"/>
                <entry key="1676" type="xstring" value="Avalon bitvector652"/>
                <entry key="1677" type="xstring" value="Avalon bitvector653"/>
                <entry key="1678" type="xstring" value="Avalon bitvector654"/>
                <entry key="1679" type="xstring" value="Avalon bitvector655"/>
                <entry key="1680" type="xstring" value="Avalon bitvector656"/>
                <entry key="1681" type="xstring" value="Avalon bitvector657"/>
                <entry key="1682" type="xstring" value="Avalon bitvector658"/>
                <entry key="1683" type="xstring" value="Avalon bitvector659"/>
                <entry key="1684" type="xstring" value="Avalon bitvector660"/>
                <entry key="1685" type="xstring" value="Avalon bitvector661"/>
                <entry key="1686" type="xstring" value="Avalon bitvector662"/>
                <entry key="1687" type="xstring" value="Avalon bitvector663"/>
                <entry key="1688" type="xstring" value="Avalon bitvector664"/>
                <entry key="1689" type="xstring" value="Avalon bitvector665"/>
                <entry key="1690" type="xstring" value="Avalon bitvector666"/>
                <entry key="1691" type="xstring" value="Avalon bitvector667"/>
                <entry key="1692" type="xstring" value="Avalon bitvector668"/>
                <entry key="1693" type="xstring" value="Avalon bitvector669"/>
                <entry key="1694" type="xstring" value="Avalon bitvector670"/>
                <entry key="1695" type="xstring" value="Avalon bitvector671"/>
                <entry key="1696" type="xstring" value="Avalon bitvector672"/>
                <entry key="1697" type="xstring" value="Avalon bitvector673"/>
                <entry key="1698" type="xstring" value="Avalon bitvector674"/>
                <entry key="1699" type="xstring" value="Avalon bitvector675"/>
                <entry key="1700" type="xstring" value="Avalon bitvector676"/>
                <entry key="1701" type="xstring" value="Avalon bitvector677"/>
                <entry key="1702" type="xstring" value="Avalon bitvector678"/>
                <entry key="1703" type="xstring" value="Avalon bitvector679"/>
                <entry key="1704" type="xstring" value="Avalon bitvector680"/>
                <entry key="1705" type="xstring" value="Avalon bitvector681"/>
                <entry key="1706" type="xstring" value="Avalon bitvector682"/>
                <entry key="1707" type="xstring" value="Avalon bitvector683"/>
                <entry key="1708" type="xstring" value="Avalon bitvector684"/>
                <entry key="1709" type="xstring" value="Avalon bitvector685"/>
                <entry key="1710" type="xstring" value="Avalon bitvector686"/>
                <entry key="1711" type="xstring" value="Avalon bitvector687"/>
                <entry key="1712" type="xstring" value="Avalon bitvector688"/>
                <entry key="1713" type="xstring" value="Avalon bitvector689"/>
                <entry key="1714" type="xstring" value="Avalon bitvector690"/>
                <entry key="1715" type="xstring" value="Avalon bitvector691"/>
                <entry key="1716" type="xstring" value="Avalon bitvector692"/>
                <entry key="1717" type="xstring" value="Avalon bitvector693"/>
                <entry key="1718" type="xstring" value="Avalon bitvector694"/>
                <entry key="1719" type="xstring" value="Avalon bitvector695"/>
                <entry key="1720" type="xstring" value="Avalon bitvector696"/>
                <entry key="1721" type="xstring" value="Avalon bitvector697"/>
                <entry key="1722" type="xstring" value="Avalon bitvector698"/>
                <entry key="1723" type="xstring" value="Avalon bitvector699"/>
                <entry key="1724" type="xstring" value="Avalon bitvector700"/>
                <entry key="1725" type="xstring" value="Avalon bitvector701"/>
                <entry key="1726" type="xstring" value="Avalon bitvector702"/>
                <entry key="1727" type="xstring" value="Avalon bitvector703"/>
                <entry key="1728" type="xstring" value="Avalon bitvector704"/>
                <entry key="1729" type="xstring" value="Avalon bitvector705"/>
                <entry key="1730" type="xstring" value="Avalon bitvector706"/>
                <entry key="1731" type="xstring" value="Avalon bitvector707"/>
                <entry key="1732" type="xstring" value="Avalon bitvector708"/>
                <entry key="1733" type="xstring" value="Avalon bitvector709"/>
                <entry key="1734" type="xstring" value="Avalon bitvector710"/>
                <entry key="1735" type="xstring" value="Avalon bitvector711"/>
                <entry key="1736" type="xstring" value="Avalon bitvector712"/>
                <entry key="1737" type="xstring" value="Avalon bitvector713"/>
                <entry key="1738" type="xstring" value="Avalon bitvector714"/>
                <entry key="1739" type="xstring" value="Avalon bitvector715"/>
                <entry key="1740" type="xstring" value="Avalon bitvector716"/>
                <entry key="1741" type="xstring" value="Avalon bitvector717"/>
                <entry key="1742" type="xstring" value="Avalon bitvector718"/>
                <entry key="1743" type="xstring" value="Avalon bitvector719"/>
                <entry key="1744" type="xstring" value="Avalon bitvector720"/>
                <entry key="1745" type="xstring" value="Avalon bitvector721"/>
                <entry key="1746" type="xstring" value="Avalon bitvector722"/>
                <entry key="1747" type="xstring" value="Avalon bitvector723"/>
                <entry key="1748" type="xstring" value="Avalon bitvector724"/>
                <entry key="1749" type="xstring" value="Avalon bitvector725"/>
                <entry key="1750" type="xstring" value="Avalon bitvector726"/>
                <entry key="1751" type="xstring" value="Avalon bitvector727"/>
                <entry key="1752" type="xstring" value="Avalon bitvector728"/>
                <entry key="1753" type="xstring" value="Avalon bitvector729"/>
                <entry key="1754" type="xstring" value="Avalon bitvector730"/>
                <entry key="1755" type="xstring" value="Avalon bitvector731"/>
                <entry key="1756" type="xstring" value="Avalon bitvector732"/>
                <entry key="1757" type="xstring" value="Avalon bitvector733"/>
                <entry key="1758" type="xstring" value="Avalon bitvector734"/>
                <entry key="1759" type="xstring" value="Avalon bitvector735"/>
                <entry key="1760" type="xstring" value="Avalon bitvector736"/>
                <entry key="1761" type="xstring" value="Avalon bitvector737"/>
                <entry key="1762" type="xstring" value="Avalon bitvector738"/>
                <entry key="1763" type="xstring" value="Avalon bitvector739"/>
                <entry key="1764" type="xstring" value="Avalon bitvector740"/>
                <entry key="1765" type="xstring" value="Avalon bitvector741"/>
                <entry key="1766" type="xstring" value="Avalon bitvector742"/>
                <entry key="1767" type="xstring" value="Avalon bitvector743"/>
                <entry key="1768" type="xstring" value="Avalon bitvector744"/>
                <entry key="1769" type="xstring" value="Avalon bitvector745"/>
                <entry key="1770" type="xstring" value="Avalon bitvector746"/>
                <entry key="1771" type="xstring" value="Avalon bitvector747"/>
                <entry key="1772" type="xstring" value="Avalon bitvector748"/>
                <entry key="1773" type="xstring" value="Avalon bitvector749"/>
                <entry key="1774" type="xstring" value="Avalon bitvector750"/>
                <entry key="1775" type="xstring" value="Avalon bitvector751"/>
                <entry key="1776" type="xstring" value="Avalon bitvector752"/>
                <entry key="1777" type="xstring" value="Avalon bitvector753"/>
                <entry key="1778" type="xstring" value="Avalon bitvector754"/>
                <entry key="1779" type="xstring" value="Avalon bitvector755"/>
                <entry key="1780" type="xstring" value="Avalon bitvector756"/>
                <entry key="1781" type="xstring" value="Avalon bitvector757"/>
                <entry key="1782" type="xstring" value="Avalon bitvector758"/>
                <entry key="1783" type="xstring" value="Avalon bitvector759"/>
                <entry key="1784" type="xstring" value="Avalon bitvector760"/>
                <entry key="1785" type="xstring" value="Avalon bitvector761"/>
                <entry key="1786" type="xstring" value="Avalon bitvector762"/>
                <entry key="1787" type="xstring" value="Avalon bitvector763"/>
                <entry key="1788" type="xstring" value="Avalon bitvector764"/>
                <entry key="1789" type="xstring" value="Avalon bitvector765"/>
                <entry key="1790" type="xstring" value="Avalon bitvector766"/>
                <entry key="1791" type="xstring" value="Avalon bitvector767"/>
                <entry key="1792" type="xstring" value="Avalon bitvector768"/>
                <entry key="1793" type="xstring" value="Avalon bitvector769"/>
                <entry key="1794" type="xstring" value="Avalon bitvector770"/>
                <entry key="1795" type="xstring" value="Avalon bitvector771"/>
                <entry key="1796" type="xstring" value="Avalon bitvector772"/>
                <entry key="1797" type="xstring" value="Avalon bitvector773"/>
                <entry key="1798" type="xstring" value="Avalon bitvector774"/>
                <entry key="1799" type="xstring" value="Avalon bitvector775"/>
                <entry key="1800" type="xstring" value="Avalon bitvector776"/>
                <entry key="1801" type="xstring" value="Avalon bitvector777"/>
                <entry key="1802" type="xstring" value="Avalon bitvector778"/>
                <entry key="1803" type="xstring" value="Avalon bitvector779"/>
                <entry key="1804" type="xstring" value="Avalon bitvector780"/>
                <entry key="1805" type="xstring" value="Avalon bitvector781"/>
                <entry key="1806" type="xstring" value="Avalon bitvector782"/>
                <entry key="1807" type="xstring" value="Avalon bitvector783"/>
                <entry key="1808" type="xstring" value="Avalon bitvector784"/>
                <entry key="1809" type="xstring" value="Avalon bitvector785"/>
                <entry key="1810" type="xstring" value="Avalon bitvector786"/>
                <entry key="1811" type="xstring" value="Avalon bitvector787"/>
                <entry key="1812" type="xstring" value="Avalon bitvector788"/>
                <entry key="1813" type="xstring" value="Avalon bitvector789"/>
                <entry key="1814" type="xstring" value="Avalon bitvector790"/>
                <entry key="1815" type="xstring" value="Avalon bitvector791"/>
                <entry key="1816" type="xstring" value="Avalon bitvector792"/>
                <entry key="1817" type="xstring" value="Avalon bitvector793"/>
                <entry key="1818" type="xstring" value="Avalon bitvector794"/>
                <entry key="1819" type="xstring" value="Avalon bitvector795"/>
                <entry key="1820" type="xstring" value="Avalon bitvector796"/>
                <entry key="1821" type="xstring" value="Avalon bitvector797"/>
                <entry key="1822" type="xstring" value="Avalon bitvector798"/>
                <entry key="1823" type="xstring" value="Avalon bitvector799"/>
                <entry key="1824" type="xstring" value="Avalon bitvector800"/>
                <entry key="1825" type="xstring" value="Avalon bitvector801"/>
                <entry key="1826" type="xstring" value="Avalon bitvector802"/>
                <entry key="1827" type="xstring" value="Avalon bitvector803"/>
                <entry key="1828" type="xstring" value="Avalon bitvector804"/>
                <entry key="1829" type="xstring" value="Avalon bitvector805"/>
                <entry key="1830" type="xstring" value="Avalon bitvector806"/>
                <entry key="1831" type="xstring" value="Avalon bitvector807"/>
                <entry key="1832" type="xstring" value="Avalon bitvector808"/>
                <entry key="1833" type="xstring" value="Avalon bitvector809"/>
                <entry key="1834" type="xstring" value="Avalon bitvector810"/>
                <entry key="1835" type="xstring" value="Avalon bitvector811"/>
                <entry key="1836" type="xstring" value="Avalon bitvector812"/>
                <entry key="1837" type="xstring" value="Avalon bitvector813"/>
                <entry key="1838" type="xstring" value="Avalon bitvector814"/>
                <entry key="1839" type="xstring" value="Avalon bitvector815"/>
                <entry key="1840" type="xstring" value="Avalon bitvector816"/>
                <entry key="1841" type="xstring" value="Avalon bitvector817"/>
                <entry key="1842" type="xstring" value="Avalon bitvector818"/>
                <entry key="1843" type="xstring" value="Avalon bitvector819"/>
                <entry key="1844" type="xstring" value="Avalon bitvector820"/>
                <entry key="1845" type="xstring" value="Avalon bitvector821"/>
                <entry key="1846" type="xstring" value="Avalon bitvector822"/>
                <entry key="1847" type="xstring" value="Avalon bitvector823"/>
                <entry key="1848" type="xstring" value="Avalon bitvector824"/>
                <entry key="1849" type="xstring" value="Avalon bitvector825"/>
                <entry key="1850" type="xstring" value="Avalon bitvector826"/>
                <entry key="1851" type="xstring" value="Avalon bitvector827"/>
                <entry key="1852" type="xstring" value="Avalon bitvector828"/>
                <entry key="1853" type="xstring" value="Avalon bitvector829"/>
                <entry key="1854" type="xstring" value="Avalon bitvector830"/>
                <entry key="1855" type="xstring" value="Avalon bitvector831"/>
                <entry key="1856" type="xstring" value="Avalon bitvector832"/>
                <entry key="1857" type="xstring" value="Avalon bitvector833"/>
                <entry key="1858" type="xstring" value="Avalon bitvector834"/>
                <entry key="1859" type="xstring" value="Avalon bitvector835"/>
                <entry key="1860" type="xstring" value="Avalon bitvector836"/>
                <entry key="1861" type="xstring" value="Avalon bitvector837"/>
                <entry key="1862" type="xstring" value="Avalon bitvector838"/>
                <entry key="1863" type="xstring" value="Avalon bitvector839"/>
                <entry key="1864" type="xstring" value="Avalon bitvector840"/>
                <entry key="1865" type="xstring" value="Avalon bitvector841"/>
                <entry key="1866" type="xstring" value="Avalon bitvector842"/>
                <entry key="1867" type="xstring" value="Avalon bitvector843"/>
                <entry key="1868" type="xstring" value="Avalon bitvector844"/>
                <entry key="1869" type="xstring" value="Avalon bitvector845"/>
                <entry key="1870" type="xstring" value="Avalon bitvector846"/>
                <entry key="1871" type="xstring" value="Avalon bitvector847"/>
                <entry key="1872" type="xstring" value="Avalon bitvector848"/>
                <entry key="1873" type="xstring" value="Avalon bitvector849"/>
                <entry key="1874" type="xstring" value="Avalon bitvector850"/>
                <entry key="1875" type="xstring" value="Avalon bitvector851"/>
                <entry key="1876" type="xstring" value="Avalon bitvector852"/>
                <entry key="1877" type="xstring" value="Avalon bitvector853"/>
                <entry key="1878" type="xstring" value="Avalon bitvector854"/>
                <entry key="1879" type="xstring" value="Avalon bitvector855"/>
                <entry key="1880" type="xstring" value="Avalon bitvector856"/>
                <entry key="1881" type="xstring" value="Avalon bitvector857"/>
                <entry key="1882" type="xstring" value="Avalon bitvector858"/>
                <entry key="1883" type="xstring" value="Avalon bitvector859"/>
                <entry key="1884" type="xstring" value="Avalon bitvector860"/>
                <entry key="1885" type="xstring" value="Avalon bitvector861"/>
                <entry key="1886" type="xstring" value="Avalon bitvector862"/>
                <entry key="1887" type="xstring" value="Avalon bitvector863"/>
                <entry key="1888" type="xstring" value="Avalon bitvector864"/>
                <entry key="1889" type="xstring" value="Avalon bitvector865"/>
                <entry key="1890" type="xstring" value="Avalon bitvector866"/>
                <entry key="1891" type="xstring" value="Avalon bitvector867"/>
                <entry key="1892" type="xstring" value="Avalon bitvector868"/>
                <entry key="1893" type="xstring" value="Avalon bitvector869"/>
                <entry key="1894" type="xstring" value="Avalon bitvector870"/>
                <entry key="1895" type="xstring" value="Avalon bitvector871"/>
                <entry key="1896" type="xstring" value="Avalon bitvector872"/>
                <entry key="1897" type="xstring" value="Avalon bitvector873"/>
                <entry key="1898" type="xstring" value="Avalon bitvector874"/>
                <entry key="1899" type="xstring" value="Avalon bitvector875"/>
                <entry key="1900" type="xstring" value="Avalon bitvector876"/>
                <entry key="1901" type="xstring" value="Avalon bitvector877"/>
                <entry key="1902" type="xstring" value="Avalon bitvector878"/>
                <entry key="1903" type="xstring" value="Avalon bitvector879"/>
                <entry key="1904" type="xstring" value="Avalon bitvector880"/>
                <entry key="1905" type="xstring" value="Avalon bitvector881"/>
                <entry key="1906" type="xstring" value="Avalon bitvector882"/>
                <entry key="1907" type="xstring" value="Avalon bitvector883"/>
                <entry key="1908" type="xstring" value="Avalon bitvector884"/>
                <entry key="1909" type="xstring" value="Avalon bitvector885"/>
                <entry key="1910" type="xstring" value="Avalon bitvector886"/>
                <entry key="1911" type="xstring" value="Avalon bitvector887"/>
                <entry key="1912" type="xstring" value="Avalon bitvector888"/>
                <entry key="1913" type="xstring" value="Avalon bitvector889"/>
                <entry key="1914" type="xstring" value="Avalon bitvector890"/>
                <entry key="1915" type="xstring" value="Avalon bitvector891"/>
                <entry key="1916" type="xstring" value="Avalon bitvector892"/>
                <entry key="1917" type="xstring" value="Avalon bitvector893"/>
                <entry key="1918" type="xstring" value="Avalon bitvector894"/>
                <entry key="1919" type="xstring" value="Avalon bitvector895"/>
                <entry key="1920" type="xstring" value="Avalon bitvector896"/>
                <entry key="1921" type="xstring" value="Avalon bitvector897"/>
                <entry key="1922" type="xstring" value="Avalon bitvector898"/>
                <entry key="1923" type="xstring" value="Avalon bitvector899"/>
                <entry key="1924" type="xstring" value="Avalon bitvector900"/>
                <entry key="1925" type="xstring" value="Avalon bitvector901"/>
                <entry key="1926" type="xstring" value="Avalon bitvector902"/>
                <entry key="1927" type="xstring" value="Avalon bitvector903"/>
                <entry key="1928" type="xstring" value="Avalon bitvector904"/>
                <entry key="1929" type="xstring" value="Avalon bitvector905"/>
                <entry key="1930" type="xstring" value="Avalon bitvector906"/>
                <entry key="1931" type="xstring" value="Avalon bitvector907"/>
                <entry key="1932" type="xstring" value="Avalon bitvector908"/>
                <entry key="1933" type="xstring" value="Avalon bitvector909"/>
                <entry key="1934" type="xstring" value="Avalon bitvector910"/>
                <entry key="1935" type="xstring" value="Avalon bitvector911"/>
                <entry key="1936" type="xstring" value="Avalon bitvector912"/>
                <entry key="1937" type="xstring" value="Avalon bitvector913"/>
                <entry key="1938" type="xstring" value="Avalon bitvector914"/>
                <entry key="1939" type="xstring" value="Avalon bitvector915"/>
                <entry key="1940" type="xstring" value="Avalon bitvector916"/>
                <entry key="1941" type="xstring" value="Avalon bitvector917"/>
                <entry key="1942" type="xstring" value="Avalon bitvector918"/>
                <entry key="1943" type="xstring" value="Avalon bitvector919"/>
                <entry key="1944" type="xstring" value="Avalon bitvector920"/>
                <entry key="1945" type="xstring" value="Avalon bitvector921"/>
                <entry key="1946" type="xstring" value="Avalon bitvector922"/>
                <entry key="1947" type="xstring" value="Avalon bitvector923"/>
                <entry key="1948" type="xstring" value="Avalon bitvector924"/>
                <entry key="1949" type="xstring" value="Avalon bitvector925"/>
                <entry key="1950" type="xstring" value="Avalon bitvector926"/>
                <entry key="1951" type="xstring" value="Avalon bitvector927"/>
                <entry key="1952" type="xstring" value="Avalon bitvector928"/>
                <entry key="1953" type="xstring" value="Avalon bitvector929"/>
                <entry key="1954" type="xstring" value="Avalon bitvector930"/>
                <entry key="1955" type="xstring" value="Avalon bitvector931"/>
                <entry key="1956" type="xstring" value="Avalon bitvector932"/>
                <entry key="1957" type="xstring" value="Avalon bitvector933"/>
                <entry key="1958" type="xstring" value="Avalon bitvector934"/>
                <entry key="1959" type="xstring" value="Avalon bitvector935"/>
                <entry key="1960" type="xstring" value="Avalon bitvector936"/>
                <entry key="1961" type="xstring" value="Avalon bitvector937"/>
                <entry key="1962" type="xstring" value="Avalon bitvector938"/>
                <entry key="1963" type="xstring" value="Avalon bitvector939"/>
                <entry key="1964" type="xstring" value="Avalon bitvector940"/>
                <entry key="1965" type="xstring" value="Avalon bitvector941"/>
                <entry key="1966" type="xstring" value="Avalon bitvector942"/>
                <entry key="1967" type="xstring" value="Avalon bitvector943"/>
                <entry key="1968" type="xstring" value="Avalon bitvector944"/>
                <entry key="1969" type="xstring" value="Avalon bitvector945"/>
                <entry key="1970" type="xstring" value="Avalon bitvector946"/>
                <entry key="1971" type="xstring" value="Avalon bitvector947"/>
                <entry key="1972" type="xstring" value="Avalon bitvector948"/>
                <entry key="1973" type="xstring" value="Avalon bitvector949"/>
                <entry key="1974" type="xstring" value="Avalon bitvector950"/>
                <entry key="1975" type="xstring" value="Avalon bitvector951"/>
                <entry key="1976" type="xstring" value="Avalon bitvector952"/>
                <entry key="1977" type="xstring" value="Avalon bitvector953"/>
                <entry key="1978" type="xstring" value="Avalon bitvector954"/>
                <entry key="1979" type="xstring" value="Avalon bitvector955"/>
                <entry key="1980" type="xstring" value="Avalon bitvector956"/>
                <entry key="1981" type="xstring" value="Avalon bitvector957"/>
                <entry key="1982" type="xstring" value="Avalon bitvector958"/>
                <entry key="1983" type="xstring" value="Avalon bitvector959"/>
                <entry key="1984" type="xstring" value="Avalon bitvector960"/>
                <entry key="1985" type="xstring" value="Avalon bitvector961"/>
                <entry key="1986" type="xstring" value="Avalon bitvector962"/>
                <entry key="1987" type="xstring" value="Avalon bitvector963"/>
                <entry key="1988" type="xstring" value="Avalon bitvector964"/>
                <entry key="1989" type="xstring" value="Avalon bitvector965"/>
                <entry key="1990" type="xstring" value="Avalon bitvector966"/>
                <entry key="1991" type="xstring" value="Avalon bitvector967"/>
                <entry key="1992" type="xstring" value="Avalon bitvector968"/>
                <entry key="1993" type="xstring" value="Avalon bitvector969"/>
                <entry key="1994" type="xstring" value="Avalon bitvector970"/>
                <entry key="1995" type="xstring" value="Avalon bitvector971"/>
                <entry key="1996" type="xstring" value="Avalon bitvector972"/>
                <entry key="1997" type="xstring" value="Avalon bitvector973"/>
                <entry key="1998" type="xstring" value="Avalon bitvector974"/>
                <entry key="1999" type="xstring" value="Avalon bitvector975"/>
                <entry key="2000" type="xstring" value="Avalon bitvector976"/>
                <entry key="2001" type="xstring" value="Avalon bitvector977"/>
                <entry key="2002" type="xstring" value="Avalon bitvector978"/>
                <entry key="2003" type="xstring" value="Avalon bitvector979"/>
                <entry key="2004" type="xstring" value="Avalon bitvector980"/>
                <entry key="2005" type="xstring" value="Avalon bitvector981"/>
                <entry key="2006" type="xstring" value="Avalon bitvector982"/>
                <entry key="2007" type="xstring" value="Avalon bitvector983"/>
                <entry key="2008" type="xstring" value="Avalon bitvector984"/>
                <entry key="2009" type="xstring" value="Avalon bitvector985"/>
                <entry key="2010" type="xstring" value="Avalon bitvector986"/>
                <entry key="2011" type="xstring" value="Avalon bitvector987"/>
                <entry key="2012" type="xstring" value="Avalon bitvector988"/>
                <entry key="2013" type="xstring" value="Avalon bitvector989"/>
                <entry key="2014" type="xstring" value="Avalon bitvector990"/>
                <entry key="2015" type="xstring" value="Avalon bitvector991"/>
                <entry key="2016" type="xstring" value="Avalon bitvector992"/>
                <entry key="2017" type="xstring" value="Avalon bitvector993"/>
                <entry key="2018" type="xstring" value="Avalon bitvector994"/>
                <entry key="2019" type="xstring" value="Avalon bitvector995"/>
                <entry key="2020" type="xstring" value="Avalon bitvector996"/>
                <entry key="2021" type="xstring" value="Avalon bitvector997"/>
                <entry key="2022" type="xstring" value="Avalon bitvector998"/>
                <entry key="2023" type="xstring" value="Avalon bitvector999"/>
                <entry key="2024" type="xstring" value="Avalon bitvector1000"/>
                <entry key="2025" type="xstring" value="Avalon bitvector1001"/>
                <entry key="2026" type="xstring" value="Avalon bitvector1002"/>
                <entry key="2027" type="xstring" value="Avalon bitvector1003"/>
                <entry key="2028" type="xstring" value="Avalon bitvector1004"/>
                <entry key="2029" type="xstring" value="Avalon bitvector1005"/>
                <entry key="2030" type="xstring" value="Avalon bitvector1006"/>
                <entry key="2031" type="xstring" value="Avalon bitvector1007"/>
                <entry key="2032" type="xstring" value="Avalon bitvector1008"/>
                <entry key="2033" type="xstring" value="Avalon bitvector1009"/>
                <entry key="2034" type="xstring" value="Avalon bitvector1010"/>
                <entry key="2035" type="xstring" value="Avalon bitvector1011"/>
                <entry key="2036" type="xstring" value="Avalon bitvector1012"/>
                <entry key="2037" type="xstring" value="Avalon bitvector1013"/>
                <entry key="2038" type="xstring" value="Avalon bitvector1014"/>
                <entry key="2039" type="xstring" value="Avalon bitvector1015"/>
                <entry key="2040" type="xstring" value="Avalon bitvector1016"/>
                <entry key="2041" type="xstring" value="Avalon bitvector1017"/>
                <entry key="2042" type="xstring" value="Avalon bitvector1018"/>
                <entry key="2043" type="xstring" value="Avalon bitvector1019"/>
                <entry key="2044" type="xstring" value="Avalon bitvector1020"/>
                <entry key="2045" type="xstring" value="Avalon bitvector1021"/>
                <entry key="2046" type="xstring" value="Avalon bitvector1022"/>
                <entry key="2047" type="xstring" value="Avalon bitvector1023"/>
            </config>
            <config key="excluded_names">
                <entry key="array-size" type="xint" value="7366"/>
                <entry key="0" type="xstring" value="Molecule"/>
                <entry key="1" type="xstring" value="MolRegNo"/>
                <entry key="2" type="xstring" value="Value"/>
                <entry key="3" type="xstring" value="Unit"/>
                <entry key="4" type="xstring" value="Type"/>
                <entry key="5" type="xstring" value="Ligand Efficiency"/>
                <entry key="6" type="xstring" value="Target Name"/>
                <entry key="7" type="xstring" value="Target Organism"/>
                <entry key="8" type="xstring" value="Target Description"/>
                <entry key="9" type="xstring" value="Reference"/>
                <entry key="10" type="xstring" value="Pubmed ID"/>
                <entry key="11" type="xstring" value="Total Molweight"/>
                <entry key="12" type="xstring" value="cLogP"/>
                <entry key="13" type="xstring" value="H-Acceptors"/>
                <entry key="14" type="xstring" value="H-Donors"/>
                <entry key="15" type="xstring" value="Polar Surface Area"/>
                <entry key="16" type="xstring" value="sp3-Carbon Fraction"/>
                <entry key="17" type="xstring" value="Aromatic Rings"/>
                <entry key="18" type="xstring" value="Carbo-Aromatic Rings"/>
                <entry key="19" type="xstring" value="Hetero-Aromatic Rings"/>
                <entry key="20" type="xstring" value="BaN"/>
                <entry key="21" type="xstring" value="Alkyl-Amines"/>
                <entry key="22" type="xstring" value="BaNMinusAlkAmines"/>
                <entry key="23" type="xstring" value="Non-H Atoms"/>
                <entry key="24" type="xstring" value="Electronegative Atoms"/>
                <entry key="25" type="xstring" value="TPSA by eAtoms"/>
                <entry key="26" type="xstring" value="clogp by eAtoms"/>
                <entry key="27" type="xstring" value="s-clogp"/>
                <entry key="28" type="xstring" value="s-TPSA"/>
                <entry key="29" type="xstring" value="Category"/>
                <entry key="30" type="xstring" value="Molecule (RDKit Mol)"/>
                <entry key="31" type="xstring" value="Morgan bitvector0"/>
                <entry key="32" type="xstring" value="Morgan bitvector1"/>
                <entry key="33" type="xstring" value="Morgan bitvector2"/>
                <entry key="34" type="xstring" value="Morgan bitvector3"/>
                <entry key="35" type="xstring" value="Morgan bitvector4"/>
                <entry key="36" type="xstring" value="Morgan bitvector5"/>
                <entry key="37" type="xstring" value="Morgan bitvector6"/>
                <entry key="38" type="xstring" value="Morgan bitvector7"/>
                <entry key="39" type="xstring" value="Morgan bitvector8"/>
                <entry key="40" type="xstring" value="Morgan bitvector9"/>
                <entry key="41" type="xstring" value="Morgan bitvector10"/>
                <entry key="42" type="xstring" value="Morgan bitvector11"/>
                <entry key="43" type="xstring" value="Morgan bitvector12"/>
                <entry key="44" type="xstring" value="Morgan bitvector13"/>
                <entry key="45" type="xstring" value="Morgan bitvector14"/>
                <entry key="46" type="xstring" value="Morgan bitvector15"/>
                <entry key="47" type="xstring" value="Morgan bitvector16"/>
                <entry key="48" type="xstring" value="Morgan bitvector17"/>
                <entry key="49" type="xstring" value="Morgan bitvector18"/>
                <entry key="50" type="xstring" value="Morgan bitvector19"/>
                <entry key="51" type="xstring" value="Morgan bitvector20"/>
                <entry key="52" type="xstring" value="Morgan bitvector21"/>
                <entry key="53" type="xstring" value="Morgan bitvector22"/>
                <entry key="54" type="xstring" value="Morgan bitvector23"/>
                <entry key="55" type="xstring" value="Morgan bitvector24"/>
                <entry key="56" type="xstring" value="Morgan bitvector25"/>
                <entry key="57" type="xstring" value="Morgan bitvector26"/>
                <entry key="58" type="xstring" value="Morgan bitvector27"/>
                <entry key="59" type="xstring" value="Morgan bitvector28"/>
                <entry key="60" type="xstring" value="Morgan bitvector29"/>
                <entry key="61" type="xstring" value="Morgan bitvector30"/>
                <entry key="62" type="xstring" value="Morgan bitvector31"/>
                <entry key="63" type="xstring" value="Morgan bitvector32"/>
                <entry key="64" type="xstring" value="Morgan bitvector33"/>
                <entry key="65" type="xstring" value="Morgan bitvector34"/>
                <entry key="66" type="xstring" value="Morgan bitvector35"/>
                <entry key="67" type="xstring" value="Morgan bitvector36"/>
                <entry key="68" type="xstring" value="Morgan bitvector37"/>
                <entry key="69" type="xstring" value="Morgan bitvector38"/>
                <entry key="70" type="xstring" value="Morgan bitvector39"/>
                <entry key="71" type="xstring" value="Morgan bitvector40"/>
                <entry key="72" type="xstring" value="Morgan bitvector41"/>
                <entry key="73" type="xstring" value="Morgan bitvector42"/>
                <entry key="74" type="xstring" value="Morgan bitvector43"/>
                <entry key="75" type="xstring" value="Morgan bitvector44"/>
                <entry key="76" type="xstring" value="Morgan bitvector45"/>
                <entry key="77" type="xstring" value="Morgan bitvector46"/>
                <entry key="78" type="xstring" value="Morgan bitvector47"/>
                <entry key="79" type="xstring" value="Morgan bitvector48"/>
                <entry key="80" type="xstring" value="Morgan bitvector49"/>
                <entry key="81" type="xstring" value="Morgan bitvector50"/>
                <entry key="82" type="xstring" value="Morgan bitvector51"/>
                <entry key="83" type="xstring" value="Morgan bitvector52"/>
                <entry key="84" type="xstring" value="Morgan bitvector53"/>
                <entry key="85" type="xstring" value="Morgan bitvector54"/>
                <entry key="86" type="xstring" value="Morgan bitvector55"/>
                <entry key="87" type="xstring" value="Morgan bitvector56"/>
                <entry key="88" type="xstring" value="Morgan bitvector57"/>
                <entry key="89" type="xstring" value="Morgan bitvector58"/>
                <entry key="90" type="xstring" value="Morgan bitvector59"/>
                <entry key="91" type="xstring" value="Morgan bitvector60"/>
                <entry key="92" type="xstring" value="Morgan bitvector61"/>
                <entry key="93" type="xstring" value="Morgan bitvector62"/>
                <entry key="94" type="xstring" value="Morgan bitvector63"/>
                <entry key="95" type="xstring" value="Morgan bitvector64"/>
                <entry key="96" type="xstring" value="Morgan bitvector65"/>
                <entry key="97" type="xstring" value="Morgan bitvector66"/>
                <entry key="98" type="xstring" value="Morgan bitvector67"/>
                <entry key="99" type="xstring" value="Morgan bitvector68"/>
                <entry key="100" type="xstring" value="Morgan bitvector69"/>
                <entry key="101" type="xstring" value="Morgan bitvector70"/>
                <entry key="102" type="xstring" value="Morgan bitvector71"/>
                <entry key="103" type="xstring" value="Morgan bitvector72"/>
                <entry key="104" type="xstring" value="Morgan bitvector73"/>
                <entry key="105" type="xstring" value="Morgan bitvector74"/>
                <entry key="106" type="xstring" value="Morgan bitvector75"/>
                <entry key="107" type="xstring" value="Morgan bitvector76"/>
                <entry key="108" type="xstring" value="Morgan bitvector77"/>
                <entry key="109" type="xstring" value="Morgan bitvector78"/>
                <entry key="110" type="xstring" value="Morgan bitvector79"/>
                <entry key="111" type="xstring" value="Morgan bitvector80"/>
                <entry key="112" type="xstring" value="Morgan bitvector81"/>
                <entry key="113" type="xstring" value="Morgan bitvector82"/>
                <entry key="114" type="xstring" value="Morgan bitvector83"/>
                <entry key="115" type="xstring" value="Morgan bitvector84"/>
                <entry key="116" type="xstring" value="Morgan bitvector85"/>
                <entry key="117" type="xstring" value="Morgan bitvector86"/>
                <entry key="118" type="xstring" value="Morgan bitvector87"/>
                <entry key="119" type="xstring" value="Morgan bitvector88"/>
                <entry key="120" type="xstring" value="Morgan bitvector89"/>
                <entry key="121" type="xstring" value="Morgan bitvector90"/>
                <entry key="122" type="xstring" value="Morgan bitvector91"/>
                <entry key="123" type="xstring" value="Morgan bitvector92"/>
                <entry key="124" type="xstring" value="Morgan bitvector93"/>
                <entry key="125" type="xstring" value="Morgan bitvector94"/>
                <entry key="126" type="xstring" value="Morgan bitvector95"/>
                <entry key="127" type="xstring" value="Morgan bitvector96"/>
                <entry key="128" type="xstring" value="Morgan bitvector97"/>
                <entry key="129" type="xstring" value="Morgan bitvector98"/>
                <entry key="130" type="xstring" value="Morgan bitvector99"/>
                <entry key="131" type="xstring" value="Morgan bitvector100"/>
                <entry key="132" type="xstring" value="Morgan bitvector101"/>
                <entry key="133" type="xstring" value="Morgan bitvector102"/>
                <entry key="134" type="xstring" value="Morgan bitvector103"/>
                <entry key="135" type="xstring" value="Morgan bitvector104"/>
                <entry key="136" type="xstring" value="Morgan bitvector105"/>
                <entry key="137" type="xstring" value="Morgan bitvector106"/>
                <entry key="138" type="xstring" value="Morgan bitvector107"/>
                <entry key="139" type="xstring" value="Morgan bitvector108"/>
                <entry key="140" type="xstring" value="Morgan bitvector109"/>
                <entry key="141" type="xstring" value="Morgan bitvector110"/>
                <entry key="142" type="xstring" value="Morgan bitvector111"/>
                <entry key="143" type="xstring" value="Morgan bitvector112"/>
                <entry key="144" type="xstring" value="Morgan bitvector113"/>
                <entry key="145" type="xstring" value="Morgan bitvector114"/>
                <entry key="146" type="xstring" value="Morgan bitvector115"/>
                <entry key="147" type="xstring" value="Morgan bitvector116"/>
                <entry key="148" type="xstring" value="Morgan bitvector117"/>
                <entry key="149" type="xstring" value="Morgan bitvector118"/>
                <entry key="150" type="xstring" value="Morgan bitvector119"/>
                <entry key="151" type="xstring" value="Morgan bitvector120"/>
                <entry key="152" type="xstring" value="Morgan bitvector121"/>
                <entry key="153" type="xstring" value="Morgan bitvector122"/>
                <entry key="154" type="xstring" value="Morgan bitvector123"/>
                <entry key="155" type="xstring" value="Morgan bitvector124"/>
                <entry key="156" type="xstring" value="Morgan bitvector125"/>
                <entry key="157" type="xstring" value="Morgan bitvector126"/>
                <entry key="158" type="xstring" value="Morgan bitvector127"/>
                <entry key="159" type="xstring" value="Morgan bitvector128"/>
                <entry key="160" type="xstring" value="Morgan bitvector129"/>
                <entry key="161" type="xstring" value="Morgan bitvector130"/>
                <entry key="162" type="xstring" value="Morgan bitvector131"/>
                <entry key="163" type="xstring" value="Morgan bitvector132"/>
                <entry key="164" type="xstring" value="Morgan bitvector133"/>
                <entry key="165" type="xstring" value="Morgan bitvector134"/>
                <entry key="166" type="xstring" value="Morgan bitvector135"/>
                <entry key="167" type="xstring" value="Morgan bitvector136"/>
                <entry key="168" type="xstring" value="Morgan bitvector137"/>
                <entry key="169" type="xstring" value="Morgan bitvector138"/>
                <entry key="170" type="xstring" value="Morgan bitvector139"/>
                <entry key="171" type="xstring" value="Morgan bitvector140"/>
                <entry key="172" type="xstring" value="Morgan bitvector141"/>
                <entry key="173" type="xstring" value="Morgan bitvector142"/>
                <entry key="174" type="xstring" value="Morgan bitvector143"/>
                <entry key="175" type="xstring" value="Morgan bitvector144"/>
                <entry key="176" type="xstring" value="Morgan bitvector145"/>
                <entry key="177" type="xstring" value="Morgan bitvector146"/>
                <entry key="178" type="xstring" value="Morgan bitvector147"/>
                <entry key="179" type="xstring" value="Morgan bitvector148"/>
                <entry key="180" type="xstring" value="Morgan bitvector149"/>
                <entry key="181" type="xstring" value="Morgan bitvector150"/>
                <entry key="182" type="xstring" value="Morgan bitvector151"/>
                <entry key="183" type="xstring" value="Morgan bitvector152"/>
                <entry key="184" type="xstring" value="Morgan bitvector153"/>
                <entry key="185" type="xstring" value="Morgan bitvector154"/>
                <entry key="186" type="xstring" value="Morgan bitvector155"/>
                <entry key="187" type="xstring" value="Morgan bitvector156"/>
                <entry key="188" type="xstring" value="Morgan bitvector157"/>
                <entry key="189" type="xstring" value="Morgan bitvector158"/>
                <entry key="190" type="xstring" value="Morgan bitvector159"/>
                <entry key="191" type="xstring" value="Morgan bitvector160"/>
                <entry key="192" type="xstring" value="Morgan bitvector161"/>
                <entry key="193" type="xstring" value="Morgan bitvector162"/>
                <entry key="194" type="xstring" value="Morgan bitvector163"/>
                <entry key="195" type="xstring" value="Morgan bitvector164"/>
                <entry key="196" type="xstring" value="Morgan bitvector165"/>
                <entry key="197" type="xstring" value="Morgan bitvector166"/>
                <entry key="198" type="xstring" value="Morgan bitvector167"/>
                <entry key="199" type="xstring" value="Morgan bitvector168"/>
                <entry key="200" type="xstring" value="Morgan bitvector169"/>
                <entry key="201" type="xstring" value="Morgan bitvector170"/>
                <entry key="202" type="xstring" value="Morgan bitvector171"/>
                <entry key="203" type="xstring" value="Morgan bitvector172"/>
                <entry key="204" type="xstring" value="Morgan bitvector173"/>
                <entry key="205" type="xstring" value="Morgan bitvector174"/>
                <entry key="206" type="xstring" value="Morgan bitvector175"/>
                <entry key="207" type="xstring" value="Morgan bitvector176"/>
                <entry key="208" type="xstring" value="Morgan bitvector177"/>
                <entry key="209" type="xstring" value="Morgan bitvector178"/>
                <entry key="210" type="xstring" value="Morgan bitvector179"/>
                <entry key="211" type="xstring" value="Morgan bitvector180"/>
                <entry key="212" type="xstring" value="Morgan bitvector181"/>
                <entry key="213" type="xstring" value="Morgan bitvector182"/>
                <entry key="214" type="xstring" value="Morgan bitvector183"/>
                <entry key="215" type="xstring" value="Morgan bitvector184"/>
                <entry key="216" type="xstring" value="Morgan bitvector185"/>
                <entry key="217" type="xstring" value="Morgan bitvector186"/>
                <entry key="218" type="xstring" value="Morgan bitvector187"/>
                <entry key="219" type="xstring" value="Morgan bitvector188"/>
                <entry key="220" type="xstring" value="Morgan bitvector189"/>
                <entry key="221" type="xstring" value="Morgan bitvector190"/>
                <entry key="222" type="xstring" value="Morgan bitvector191"/>
                <entry key="223" type="xstring" value="Morgan bitvector192"/>
                <entry key="224" type="xstring" value="Morgan bitvector193"/>
                <entry key="225" type="xstring" value="Morgan bitvector194"/>
                <entry key="226" type="xstring" value="Morgan bitvector195"/>
                <entry key="227" type="xstring" value="Morgan bitvector196"/>
                <entry key="228" type="xstring" value="Morgan bitvector197"/>
                <entry key="229" type="xstring" value="Morgan bitvector198"/>
                <entry key="230" type="xstring" value="Morgan bitvector199"/>
                <entry key="231" type="xstring" value="Morgan bitvector200"/>
                <entry key="232" type="xstring" value="Morgan bitvector201"/>
                <entry key="233" type="xstring" value="Morgan bitvector202"/>
                <entry key="234" type="xstring" value="Morgan bitvector203"/>
                <entry key="235" type="xstring" value="Morgan bitvector204"/>
                <entry key="236" type="xstring" value="Morgan bitvector205"/>
                <entry key="237" type="xstring" value="Morgan bitvector206"/>
                <entry key="238" type="xstring" value="Morgan bitvector207"/>
                <entry key="239" type="xstring" value="Morgan bitvector208"/>
                <entry key="240" type="xstring" value="Morgan bitvector209"/>
                <entry key="241" type="xstring" value="Morgan bitvector210"/>
                <entry key="242" type="xstring" value="Morgan bitvector211"/>
                <entry key="243" type="xstring" value="Morgan bitvector212"/>
                <entry key="244" type="xstring" value="Morgan bitvector213"/>
                <entry key="245" type="xstring" value="Morgan bitvector214"/>
                <entry key="246" type="xstring" value="Morgan bitvector215"/>
                <entry key="247" type="xstring" value="Morgan bitvector216"/>
                <entry key="248" type="xstring" value="Morgan bitvector217"/>
                <entry key="249" type="xstring" value="Morgan bitvector218"/>
                <entry key="250" type="xstring" value="Morgan bitvector219"/>
                <entry key="251" type="xstring" value="Morgan bitvector220"/>
                <entry key="252" type="xstring" value="Morgan bitvector221"/>
                <entry key="253" type="xstring" value="Morgan bitvector222"/>
                <entry key="254" type="xstring" value="Morgan bitvector223"/>
                <entry key="255" type="xstring" value="Morgan bitvector224"/>
                <entry key="256" type="xstring" value="Morgan bitvector225"/>
                <entry key="257" type="xstring" value="Morgan bitvector226"/>
                <entry key="258" type="xstring" value="Morgan bitvector227"/>
                <entry key="259" type="xstring" value="Morgan bitvector228"/>
                <entry key="260" type="xstring" value="Morgan bitvector229"/>
                <entry key="261" type="xstring" value="Morgan bitvector230"/>
                <entry key="262" type="xstring" value="Morgan bitvector231"/>
                <entry key="263" type="xstring" value="Morgan bitvector232"/>
                <entry key="264" type="xstring" value="Morgan bitvector233"/>
                <entry key="265" type="xstring" value="Morgan bitvector234"/>
                <entry key="266" type="xstring" value="Morgan bitvector235"/>
                <entry key="267" type="xstring" value="Morgan bitvector236"/>
                <entry key="268" type="xstring" value="Morgan bitvector237"/>
                <entry key="269" type="xstring" value="Morgan bitvector238"/>
                <entry key="270" type="xstring" value="Morgan bitvector239"/>
                <entry key="271" type="xstring" value="Morgan bitvector240"/>
                <entry key="272" type="xstring" value="Morgan bitvector241"/>
                <entry key="273" type="xstring" value="Morgan bitvector242"/>
                <entry key="274" type="xstring" value="Morgan bitvector243"/>
                <entry key="275" type="xstring" value="Morgan bitvector244"/>
                <entry key="276" type="xstring" value="Morgan bitvector245"/>
                <entry key="277" type="xstring" value="Morgan bitvector246"/>
                <entry key="278" type="xstring" value="Morgan bitvector247"/>
                <entry key="279" type="xstring" value="Morgan bitvector248"/>
                <entry key="280" type="xstring" value="Morgan bitvector249"/>
                <entry key="281" type="xstring" value="Morgan bitvector250"/>
                <entry key="282" type="xstring" value="Morgan bitvector251"/>
                <entry key="283" type="xstring" value="Morgan bitvector252"/>
                <entry key="284" type="xstring" value="Morgan bitvector253"/>
                <entry key="285" type="xstring" value="Morgan bitvector254"/>
                <entry key="286" type="xstring" value="Morgan bitvector255"/>
                <entry key="287" type="xstring" value="Morgan bitvector256"/>
                <entry key="288" type="xstring" value="Morgan bitvector257"/>
                <entry key="289" type="xstring" value="Morgan bitvector258"/>
                <entry key="290" type="xstring" value="Morgan bitvector259"/>
                <entry key="291" type="xstring" value="Morgan bitvector260"/>
                <entry key="292" type="xstring" value="Morgan bitvector261"/>
                <entry key="293" type="xstring" value="Morgan bitvector262"/>
                <entry key="294" type="xstring" value="Morgan bitvector263"/>
                <entry key="295" type="xstring" value="Morgan bitvector264"/>
                <entry key="296" type="xstring" value="Morgan bitvector265"/>
                <entry key="297" type="xstring" value="Morgan bitvector266"/>
                <entry key="298" type="xstring" value="Morgan bitvector267"/>
                <entry key="299" type="xstring" value="Morgan bitvector268"/>
                <entry key="300" type="xstring" value="Morgan bitvector269"/>
                <entry key="301" type="xstring" value="Morgan bitvector270"/>
                <entry key="302" type="xstring" value="Morgan bitvector271"/>
                <entry key="303" type="xstring" value="Morgan bitvector272"/>
                <entry key="304" type="xstring" value="Morgan bitvector273"/>
                <entry key="305" type="xstring" value="Morgan bitvector274"/>
                <entry key="306" type="xstring" value="Morgan bitvector275"/>
                <entry key="307" type="xstring" value="Morgan bitvector276"/>
                <entry key="308" type="xstring" value="Morgan bitvector277"/>
                <entry key="309" type="xstring" value="Morgan bitvector278"/>
                <entry key="310" type="xstring" value="Morgan bitvector279"/>
                <entry key="311" type="xstring" value="Morgan bitvector280"/>
                <entry key="312" type="xstring" value="Morgan bitvector281"/>
                <entry key="313" type="xstring" value="Morgan bitvector282"/>
                <entry key="314" type="xstring" value="Morgan bitvector283"/>
                <entry key="315" type="xstring" value="Morgan bitvector284"/>
                <entry key="316" type="xstring" value="Morgan bitvector285"/>
                <entry key="317" type="xstring" value="Morgan bitvector286"/>
                <entry key="318" type="xstring" value="Morgan bitvector287"/>
                <entry key="319" type="xstring" value="Morgan bitvector288"/>
                <entry key="320" type="xstring" value="Morgan bitvector289"/>
                <entry key="321" type="xstring" value="Morgan bitvector290"/>
                <entry key="322" type="xstring" value="Morgan bitvector291"/>
                <entry key="323" type="xstring" value="Morgan bitvector292"/>
                <entry key="324" type="xstring" value="Morgan bitvector293"/>
                <entry key="325" type="xstring" value="Morgan bitvector294"/>
                <entry key="326" type="xstring" value="Morgan bitvector295"/>
                <entry key="327" type="xstring" value="Morgan bitvector296"/>
                <entry key="328" type="xstring" value="Morgan bitvector297"/>
                <entry key="329" type="xstring" value="Morgan bitvector298"/>
                <entry key="330" type="xstring" value="Morgan bitvector299"/>
                <entry key="331" type="xstring" value="Morgan bitvector300"/>
                <entry key="332" type="xstring" value="Morgan bitvector301"/>
                <entry key="333" type="xstring" value="Morgan bitvector302"/>
                <entry key="334" type="xstring" value="Morgan bitvector303"/>
                <entry key="335" type="xstring" value="Morgan bitvector304"/>
                <entry key="336" type="xstring" value="Morgan bitvector305"/>
                <entry key="337" type="xstring" value="Morgan bitvector306"/>
                <entry key="338" type="xstring" value="Morgan bitvector307"/>
                <entry key="339" type="xstring" value="Morgan bitvector308"/>
                <entry key="340" type="xstring" value="Morgan bitvector309"/>
                <entry key="341" type="xstring" value="Morgan bitvector310"/>
                <entry key="342" type="xstring" value="Morgan bitvector311"/>
                <entry key="343" type="xstring" value="Morgan bitvector312"/>
                <entry key="344" type="xstring" value="Morgan bitvector313"/>
                <entry key="345" type="xstring" value="Morgan bitvector314"/>
                <entry key="346" type="xstring" value="Morgan bitvector315"/>
                <entry key="347" type="xstring" value="Morgan bitvector316"/>
                <entry key="348" type="xstring" value="Morgan bitvector317"/>
                <entry key="349" type="xstring" value="Morgan bitvector318"/>
                <entry key="350" type="xstring" value="Morgan bitvector319"/>
                <entry key="351" type="xstring" value="Morgan bitvector320"/>
                <entry key="352" type="xstring" value="Morgan bitvector321"/>
                <entry key="353" type="xstring" value="Morgan bitvector322"/>
                <entry key="354" type="xstring" value="Morgan bitvector323"/>
                <entry key="355" type="xstring" value="Morgan bitvector324"/>
                <entry key="356" type="xstring" value="Morgan bitvector325"/>
                <entry key="357" type="xstring" value="Morgan bitvector326"/>
                <entry key="358" type="xstring" value="Morgan bitvector327"/>
                <entry key="359" type="xstring" value="Morgan bitvector328"/>
                <entry key="360" type="xstring" value="Morgan bitvector329"/>
                <entry key="361" type="xstring" value="Morgan bitvector330"/>
                <entry key="362" type="xstring" value="Morgan bitvector331"/>
                <entry key="363" type="xstring" value="Morgan bitvector332"/>
                <entry key="364" type="xstring" value="Morgan bitvector333"/>
                <entry key="365" type="xstring" value="Morgan bitvector334"/>
                <entry key="366" type="xstring" value="Morgan bitvector335"/>
                <entry key="367" type="xstring" value="Morgan bitvector336"/>
                <entry key="368" type="xstring" value="Morgan bitvector337"/>
                <entry key="369" type="xstring" value="Morgan bitvector338"/>
                <entry key="370" type="xstring" value="Morgan bitvector339"/>
                <entry key="371" type="xstring" value="Morgan bitvector340"/>
                <entry key="372" type="xstring" value="Morgan bitvector341"/>
                <entry key="373" type="xstring" value="Morgan bitvector342"/>
                <entry key="374" type="xstring" value="Morgan bitvector343"/>
                <entry key="375" type="xstring" value="Morgan bitvector344"/>
                <entry key="376" type="xstring" value="Morgan bitvector345"/>
                <entry key="377" type="xstring" value="Morgan bitvector346"/>
                <entry key="378" type="xstring" value="Morgan bitvector347"/>
                <entry key="379" type="xstring" value="Morgan bitvector348"/>
                <entry key="380" type="xstring" value="Morgan bitvector349"/>
                <entry key="381" type="xstring" value="Morgan bitvector350"/>
                <entry key="382" type="xstring" value="Morgan bitvector351"/>
                <entry key="383" type="xstring" value="Morgan bitvector352"/>
                <entry key="384" type="xstring" value="Morgan bitvector353"/>
                <entry key="385" type="xstring" value="Morgan bitvector354"/>
                <entry key="386" type="xstring" value="Morgan bitvector355"/>
                <entry key="387" type="xstring" value="Morgan bitvector356"/>
                <entry key="388" type="xstring" value="Morgan bitvector357"/>
                <entry key="389" type="xstring" value="Morgan bitvector358"/>
                <entry key="390" type="xstring" value="Morgan bitvector359"/>
                <entry key="391" type="xstring" value="Morgan bitvector360"/>
                <entry key="392" type="xstring" value="Morgan bitvector361"/>
                <entry key="393" type="xstring" value="Morgan bitvector362"/>
                <entry key="394" type="xstring" value="Morgan bitvector363"/>
                <entry key="395" type="xstring" value="Morgan bitvector364"/>
                <entry key="396" type="xstring" value="Morgan bitvector365"/>
                <entry key="397" type="xstring" value="Morgan bitvector366"/>
                <entry key="398" type="xstring" value="Morgan bitvector367"/>
                <entry key="399" type="xstring" value="Morgan bitvector368"/>
                <entry key="400" type="xstring" value="Morgan bitvector369"/>
                <entry key="401" type="xstring" value="Morgan bitvector370"/>
                <entry key="402" type="xstring" value="Morgan bitvector371"/>
                <entry key="403" type="xstring" value="Morgan bitvector372"/>
                <entry key="404" type="xstring" value="Morgan bitvector373"/>
                <entry key="405" type="xstring" value="Morgan bitvector374"/>
                <entry key="406" type="xstring" value="Morgan bitvector375"/>
                <entry key="407" type="xstring" value="Morgan bitvector376"/>
                <entry key="408" type="xstring" value="Morgan bitvector377"/>
                <entry key="409" type="xstring" value="Morgan bitvector378"/>
                <entry key="410" type="xstring" value="Morgan bitvector379"/>
                <entry key="411" type="xstring" value="Morgan bitvector380"/>
                <entry key="412" type="xstring" value="Morgan bitvector381"/>
                <entry key="413" type="xstring" value="Morgan bitvector382"/>
                <entry key="414" type="xstring" value="Morgan bitvector383"/>
                <entry key="415" type="xstring" value="Morgan bitvector384"/>
                <entry key="416" type="xstring" value="Morgan bitvector385"/>
                <entry key="417" type="xstring" value="Morgan bitvector386"/>
                <entry key="418" type="xstring" value="Morgan bitvector387"/>
                <entry key="419" type="xstring" value="Morgan bitvector388"/>
                <entry key="420" type="xstring" value="Morgan bitvector389"/>
                <entry key="421" type="xstring" value="Morgan bitvector390"/>
                <entry key="422" type="xstring" value="Morgan bitvector391"/>
                <entry key="423" type="xstring" value="Morgan bitvector392"/>
                <entry key="424" type="xstring" value="Morgan bitvector393"/>
                <entry key="425" type="xstring" value="Morgan bitvector394"/>
                <entry key="426" type="xstring" value="Morgan bitvector395"/>
                <entry key="427" type="xstring" value="Morgan bitvector396"/>
                <entry key="428" type="xstring" value="Morgan bitvector397"/>
                <entry key="429" type="xstring" value="Morgan bitvector398"/>
                <entry key="430" type="xstring" value="Morgan bitvector399"/>
                <entry key="431" type="xstring" value="Morgan bitvector400"/>
                <entry key="432" type="xstring" value="Morgan bitvector401"/>
                <entry key="433" type="xstring" value="Morgan bitvector402"/>
                <entry key="434" type="xstring" value="Morgan bitvector403"/>
                <entry key="435" type="xstring" value="Morgan bitvector404"/>
                <entry key="436" type="xstring" value="Morgan bitvector405"/>
                <entry key="437" type="xstring" value="Morgan bitvector406"/>
                <entry key="438" type="xstring" value="Morgan bitvector407"/>
                <entry key="439" type="xstring" value="Morgan bitvector408"/>
                <entry key="440" type="xstring" value="Morgan bitvector409"/>
                <entry key="441" type="xstring" value="Morgan bitvector410"/>
                <entry key="442" type="xstring" value="Morgan bitvector411"/>
                <entry key="443" type="xstring" value="Morgan bitvector412"/>
                <entry key="444" type="xstring" value="Morgan bitvector413"/>
                <entry key="445" type="xstring" value="Morgan bitvector414"/>
                <entry key="446" type="xstring" value="Morgan bitvector415"/>
                <entry key="447" type="xstring" value="Morgan bitvector416"/>
                <entry key="448" type="xstring" value="Morgan bitvector417"/>
                <entry key="449" type="xstring" value="Morgan bitvector418"/>
                <entry key="450" type="xstring" value="Morgan bitvector419"/>
                <entry key="451" type="xstring" value="Morgan bitvector420"/>
                <entry key="452" type="xstring" value="Morgan bitvector421"/>
                <entry key="453" type="xstring" value="Morgan bitvector422"/>
                <entry key="454" type="xstring" value="Morgan bitvector423"/>
                <entry key="455" type="xstring" value="Morgan bitvector424"/>
                <entry key="456" type="xstring" value="Morgan bitvector425"/>
                <entry key="457" type="xstring" value="Morgan bitvector426"/>
                <entry key="458" type="xstring" value="Morgan bitvector427"/>
                <entry key="459" type="xstring" value="Morgan bitvector428"/>
                <entry key="460" type="xstring" value="Morgan bitvector429"/>
                <entry key="461" type="xstring" value="Morgan bitvector430"/>
                <entry key="462" type="xstring" value="Morgan bitvector431"/>
                <entry key="463" type="xstring" value="Morgan bitvector432"/>
                <entry key="464" type="xstring" value="Morgan bitvector433"/>
                <entry key="465" type="xstring" value="Morgan bitvector434"/>
                <entry key="466" type="xstring" value="Morgan bitvector435"/>
                <entry key="467" type="xstring" value="Morgan bitvector436"/>
                <entry key="468" type="xstring" value="Morgan bitvector437"/>
                <entry key="469" type="xstring" value="Morgan bitvector438"/>
                <entry key="470" type="xstring" value="Morgan bitvector439"/>
                <entry key="471" type="xstring" value="Morgan bitvector440"/>
                <entry key="472" type="xstring" value="Morgan bitvector441"/>
                <entry key="473" type="xstring" value="Morgan bitvector442"/>
                <entry key="474" type="xstring" value="Morgan bitvector443"/>
                <entry key="475" type="xstring" value="Morgan bitvector444"/>
                <entry key="476" type="xstring" value="Morgan bitvector445"/>
                <entry key="477" type="xstring" value="Morgan bitvector446"/>
                <entry key="478" type="xstring" value="Morgan bitvector447"/>
                <entry key="479" type="xstring" value="Morgan bitvector448"/>
                <entry key="480" type="xstring" value="Morgan bitvector449"/>
                <entry key="481" type="xstring" value="Morgan bitvector450"/>
                <entry key="482" type="xstring" value="Morgan bitvector451"/>
                <entry key="483" type="xstring" value="Morgan bitvector452"/>
                <entry key="484" type="xstring" value="Morgan bitvector453"/>
                <entry key="485" type="xstring" value="Morgan bitvector454"/>
                <entry key="486" type="xstring" value="Morgan bitvector455"/>
                <entry key="487" type="xstring" value="Morgan bitvector456"/>
                <entry key="488" type="xstring" value="Morgan bitvector457"/>
                <entry key="489" type="xstring" value="Morgan bitvector458"/>
                <entry key="490" type="xstring" value="Morgan bitvector459"/>
                <entry key="491" type="xstring" value="Morgan bitvector460"/>
                <entry key="492" type="xstring" value="Morgan bitvector461"/>
                <entry key="493" type="xstring" value="Morgan bitvector462"/>
                <entry key="494" type="xstring" value="Morgan bitvector463"/>
                <entry key="495" type="xstring" value="Morgan bitvector464"/>
                <entry key="496" type="xstring" value="Morgan bitvector465"/>
                <entry key="497" type="xstring" value="Morgan bitvector466"/>
                <entry key="498" type="xstring" value="Morgan bitvector467"/>
                <entry key="499" type="xstring" value="Morgan bitvector468"/>
                <entry key="500" type="xstring" value="Morgan bitvector469"/>
                <entry key="501" type="xstring" value="Morgan bitvector470"/>
                <entry key="502" type="xstring" value="Morgan bitvector471"/>
                <entry key="503" type="xstring" value="Morgan bitvector472"/>
                <entry key="504" type="xstring" value="Morgan bitvector473"/>
                <entry key="505" type="xstring" value="Morgan bitvector474"/>
                <entry key="506" type="xstring" value="Morgan bitvector475"/>
                <entry key="507" type="xstring" value="Morgan bitvector476"/>
                <entry key="508" type="xstring" value="Morgan bitvector477"/>
                <entry key="509" type="xstring" value="Morgan bitvector478"/>
                <entry key="510" type="xstring" value="Morgan bitvector479"/>
                <entry key="511" type="xstring" value="Morgan bitvector480"/>
                <entry key="512" type="xstring" value="Morgan bitvector481"/>
                <entry key="513" type="xstring" value="Morgan bitvector482"/>
                <entry key="514" type="xstring" value="Morgan bitvector483"/>
                <entry key="515" type="xstring" value="Morgan bitvector484"/>
                <entry key="516" type="xstring" value="Morgan bitvector485"/>
                <entry key="517" type="xstring" value="Morgan bitvector486"/>
                <entry key="518" type="xstring" value="Morgan bitvector487"/>
                <entry key="519" type="xstring" value="Morgan bitvector488"/>
                <entry key="520" type="xstring" value="Morgan bitvector489"/>
                <entry key="521" type="xstring" value="Morgan bitvector490"/>
                <entry key="522" type="xstring" value="Morgan bitvector491"/>
                <entry key="523" type="xstring" value="Morgan bitvector492"/>
                <entry key="524" type="xstring" value="Morgan bitvector493"/>
                <entry key="525" type="xstring" value="Morgan bitvector494"/>
                <entry key="526" type="xstring" value="Morgan bitvector495"/>
                <entry key="527" type="xstring" value="Morgan bitvector496"/>
                <entry key="528" type="xstring" value="Morgan bitvector497"/>
                <entry key="529" type="xstring" value="Morgan bitvector498"/>
                <entry key="530" type="xstring" value="Morgan bitvector499"/>
                <entry key="531" type="xstring" value="Morgan bitvector500"/>
                <entry key="532" type="xstring" value="Morgan bitvector501"/>
                <entry key="533" type="xstring" value="Morgan bitvector502"/>
                <entry key="534" type="xstring" value="Morgan bitvector503"/>
                <entry key="535" type="xstring" value="Morgan bitvector504"/>
                <entry key="536" type="xstring" value="Morgan bitvector505"/>
                <entry key="537" type="xstring" value="Morgan bitvector506"/>
                <entry key="538" type="xstring" value="Morgan bitvector507"/>
                <entry key="539" type="xstring" value="Morgan bitvector508"/>
                <entry key="540" type="xstring" value="Morgan bitvector509"/>
                <entry key="541" type="xstring" value="Morgan bitvector510"/>
                <entry key="542" type="xstring" value="Morgan bitvector511"/>
                <entry key="543" type="xstring" value="Morgan bitvector512"/>
                <entry key="544" type="xstring" value="Morgan bitvector513"/>
                <entry key="545" type="xstring" value="Morgan bitvector514"/>
                <entry key="546" type="xstring" value="Morgan bitvector515"/>
                <entry key="547" type="xstring" value="Morgan bitvector516"/>
                <entry key="548" type="xstring" value="Morgan bitvector517"/>
                <entry key="549" type="xstring" value="Morgan bitvector518"/>
                <entry key="550" type="xstring" value="Morgan bitvector519"/>
                <entry key="551" type="xstring" value="Morgan bitvector520"/>
                <entry key="552" type="xstring" value="Morgan bitvector521"/>
                <entry key="553" type="xstring" value="Morgan bitvector522"/>
                <entry key="554" type="xstring" value="Morgan bitvector523"/>
                <entry key="555" type="xstring" value="Morgan bitvector524"/>
                <entry key="556" type="xstring" value="Morgan bitvector525"/>
                <entry key="557" type="xstring" value="Morgan bitvector526"/>
                <entry key="558" type="xstring" value="Morgan bitvector527"/>
                <entry key="559" type="xstring" value="Morgan bitvector528"/>
                <entry key="560" type="xstring" value="Morgan bitvector529"/>
                <entry key="561" type="xstring" value="Morgan bitvector530"/>
                <entry key="562" type="xstring" value="Morgan bitvector531"/>
                <entry key="563" type="xstring" value="Morgan bitvector532"/>
                <entry key="564" type="xstring" value="Morgan bitvector533"/>
                <entry key="565" type="xstring" value="Morgan bitvector534"/>
                <entry key="566" type="xstring" value="Morgan bitvector535"/>
                <entry key="567" type="xstring" value="Morgan bitvector536"/>
                <entry key="568" type="xstring" value="Morgan bitvector537"/>
                <entry key="569" type="xstring" value="Morgan bitvector538"/>
                <entry key="570" type="xstring" value="Morgan bitvector539"/>
                <entry key="571" type="xstring" value="Morgan bitvector540"/>
                <entry key="572" type="xstring" value="Morgan bitvector541"/>
                <entry key="573" type="xstring" value="Morgan bitvector542"/>
                <entry key="574" type="xstring" value="Morgan bitvector543"/>
                <entry key="575" type="xstring" value="Morgan bitvector544"/>
                <entry key="576" type="xstring" value="Morgan bitvector545"/>
                <entry key="577" type="xstring" value="Morgan bitvector546"/>
                <entry key="578" type="xstring" value="Morgan bitvector547"/>
                <entry key="579" type="xstring" value="Morgan bitvector548"/>
                <entry key="580" type="xstring" value="Morgan bitvector549"/>
                <entry key="581" type="xstring" value="Morgan bitvector550"/>
                <entry key="582" type="xstring" value="Morgan bitvector551"/>
                <entry key="583" type="xstring" value="Morgan bitvector552"/>
                <entry key="584" type="xstring" value="Morgan bitvector553"/>
                <entry key="585" type="xstring" value="Morgan bitvector554"/>
                <entry key="586" type="xstring" value="Morgan bitvector555"/>
                <entry key="587" type="xstring" value="Morgan bitvector556"/>
                <entry key="588" type="xstring" value="Morgan bitvector557"/>
                <entry key="589" type="xstring" value="Morgan bitvector558"/>
                <entry key="590" type="xstring" value="Morgan bitvector559"/>
                <entry key="591" type="xstring" value="Morgan bitvector560"/>
                <entry key="592" type="xstring" value="Morgan bitvector561"/>
                <entry key="593" type="xstring" value="Morgan bitvector562"/>
                <entry key="594" type="xstring" value="Morgan bitvector563"/>
                <entry key="595" type="xstring" value="Morgan bitvector564"/>
                <entry key="596" type="xstring" value="Morgan bitvector565"/>
                <entry key="597" type="xstring" value="Morgan bitvector566"/>
                <entry key="598" type="xstring" value="Morgan bitvector567"/>
                <entry key="599" type="xstring" value="Morgan bitvector568"/>
                <entry key="600" type="xstring" value="Morgan bitvector569"/>
                <entry key="601" type="xstring" value="Morgan bitvector570"/>
                <entry key="602" type="xstring" value="Morgan bitvector571"/>
                <entry key="603" type="xstring" value="Morgan bitvector572"/>
                <entry key="604" type="xstring" value="Morgan bitvector573"/>
                <entry key="605" type="xstring" value="Morgan bitvector574"/>
                <entry key="606" type="xstring" value="Morgan bitvector575"/>
                <entry key="607" type="xstring" value="Morgan bitvector576"/>
                <entry key="608" type="xstring" value="Morgan bitvector577"/>
                <entry key="609" type="xstring" value="Morgan bitvector578"/>
                <entry key="610" type="xstring" value="Morgan bitvector579"/>
                <entry key="611" type="xstring" value="Morgan bitvector580"/>
                <entry key="612" type="xstring" value="Morgan bitvector581"/>
                <entry key="613" type="xstring" value="Morgan bitvector582"/>
                <entry key="614" type="xstring" value="Morgan bitvector583"/>
                <entry key="615" type="xstring" value="Morgan bitvector584"/>
                <entry key="616" type="xstring" value="Morgan bitvector585"/>
                <entry key="617" type="xstring" value="Morgan bitvector586"/>
                <entry key="618" type="xstring" value="Morgan bitvector587"/>
                <entry key="619" type="xstring" value="Morgan bitvector588"/>
                <entry key="620" type="xstring" value="Morgan bitvector589"/>
                <entry key="621" type="xstring" value="Morgan bitvector590"/>
                <entry key="622" type="xstring" value="Morgan bitvector591"/>
                <entry key="623" type="xstring" value="Morgan bitvector592"/>
                <entry key="624" type="xstring" value="Morgan bitvector593"/>
                <entry key="625" type="xstring" value="Morgan bitvector594"/>
                <entry key="626" type="xstring" value="Morgan bitvector595"/>
                <entry key="627" type="xstring" value="Morgan bitvector596"/>
                <entry key="628" type="xstring" value="Morgan bitvector597"/>
                <entry key="629" type="xstring" value="Morgan bitvector598"/>
                <entry key="630" type="xstring" value="Morgan bitvector599"/>
                <entry key="631" type="xstring" value="Morgan bitvector600"/>
                <entry key="632" type="xstring" value="Morgan bitvector601"/>
                <entry key="633" type="xstring" value="Morgan bitvector602"/>
                <entry key="634" type="xstring" value="Morgan bitvector603"/>
                <entry key="635" type="xstring" value="Morgan bitvector604"/>
                <entry key="636" type="xstring" value="Morgan bitvector605"/>
                <entry key="637" type="xstring" value="Morgan bitvector606"/>
                <entry key="638" type="xstring" value="Morgan bitvector607"/>
                <entry key="639" type="xstring" value="Morgan bitvector608"/>
                <entry key="640" type="xstring" value="Morgan bitvector609"/>
                <entry key="641" type="xstring" value="Morgan bitvector610"/>
                <entry key="642" type="xstring" value="Morgan bitvector611"/>
                <entry key="643" type="xstring" value="Morgan bitvector612"/>
                <entry key="644" type="xstring" value="Morgan bitvector613"/>
                <entry key="645" type="xstring" value="Morgan bitvector614"/>
                <entry key="646" type="xstring" value="Morgan bitvector615"/>
                <entry key="647" type="xstring" value="Morgan bitvector616"/>
                <entry key="648" type="xstring" value="Morgan bitvector617"/>
                <entry key="649" type="xstring" value="Morgan bitvector618"/>
                <entry key="650" type="xstring" value="Morgan bitvector619"/>
                <entry key="651" type="xstring" value="Morgan bitvector620"/>
                <entry key="652" type="xstring" value="Morgan bitvector621"/>
                <entry key="653" type="xstring" value="Morgan bitvector622"/>
                <entry key="654" type="xstring" value="Morgan bitvector623"/>
                <entry key="655" type="xstring" value="Morgan bitvector624"/>
                <entry key="656" type="xstring" value="Morgan bitvector625"/>
                <entry key="657" type="xstring" value="Morgan bitvector626"/>
                <entry key="658" type="xstring" value="Morgan bitvector627"/>
                <entry key="659" type="xstring" value="Morgan bitvector628"/>
                <entry key="660" type="xstring" value="Morgan bitvector629"/>
                <entry key="661" type="xstring" value="Morgan bitvector630"/>
                <entry key="662" type="xstring" value="Morgan bitvector631"/>
                <entry key="663" type="xstring" value="Morgan bitvector632"/>
                <entry key="664" type="xstring" value="Morgan bitvector633"/>
                <entry key="665" type="xstring" value="Morgan bitvector634"/>
                <entry key="666" type="xstring" value="Morgan bitvector635"/>
                <entry key="667" type="xstring" value="Morgan bitvector636"/>
                <entry key="668" type="xstring" value="Morgan bitvector637"/>
                <entry key="669" type="xstring" value="Morgan bitvector638"/>
                <entry key="670" type="xstring" value="Morgan bitvector639"/>
                <entry key="671" type="xstring" value="Morgan bitvector640"/>
                <entry key="672" type="xstring" value="Morgan bitvector641"/>
                <entry key="673" type="xstring" value="Morgan bitvector642"/>
                <entry key="674" type="xstring" value="Morgan bitvector643"/>
                <entry key="675" type="xstring" value="Morgan bitvector644"/>
                <entry key="676" type="xstring" value="Morgan bitvector645"/>
                <entry key="677" type="xstring" value="Morgan bitvector646"/>
                <entry key="678" type="xstring" value="Morgan bitvector647"/>
                <entry key="679" type="xstring" value="Morgan bitvector648"/>
                <entry key="680" type="xstring" value="Morgan bitvector649"/>
                <entry key="681" type="xstring" value="Morgan bitvector650"/>
                <entry key="682" type="xstring" value="Morgan bitvector651"/>
                <entry key="683" type="xstring" value="Morgan bitvector652"/>
                <entry key="684" type="xstring" value="Morgan bitvector653"/>
                <entry key="685" type="xstring" value="Morgan bitvector654"/>
                <entry key="686" type="xstring" value="Morgan bitvector655"/>
                <entry key="687" type="xstring" value="Morgan bitvector656"/>
                <entry key="688" type="xstring" value="Morgan bitvector657"/>
                <entry key="689" type="xstring" value="Morgan bitvector658"/>
                <entry key="690" type="xstring" value="Morgan bitvector659"/>
                <entry key="691" type="xstring" value="Morgan bitvector660"/>
                <entry key="692" type="xstring" value="Morgan bitvector661"/>
                <entry key="693" type="xstring" value="Morgan bitvector662"/>
                <entry key="694" type="xstring" value="Morgan bitvector663"/>
                <entry key="695" type="xstring" value="Morgan bitvector664"/>
                <entry key="696" type="xstring" value="Morgan bitvector665"/>
                <entry key="697" type="xstring" value="Morgan bitvector666"/>
                <entry key="698" type="xstring" value="Morgan bitvector667"/>
                <entry key="699" type="xstring" value="Morgan bitvector668"/>
                <entry key="700" type="xstring" value="Morgan bitvector669"/>
                <entry key="701" type="xstring" value="Morgan bitvector670"/>
                <entry key="702" type="xstring" value="Morgan bitvector671"/>
                <entry key="703" type="xstring" value="Morgan bitvector672"/>
                <entry key="704" type="xstring" value="Morgan bitvector673"/>
                <entry key="705" type="xstring" value="Morgan bitvector674"/>
                <entry key="706" type="xstring" value="Morgan bitvector675"/>
                <entry key="707" type="xstring" value="Morgan bitvector676"/>
                <entry key="708" type="xstring" value="Morgan bitvector677"/>
                <entry key="709" type="xstring" value="Morgan bitvector678"/>
                <entry key="710" type="xstring" value="Morgan bitvector679"/>
                <entry key="711" type="xstring" value="Morgan bitvector680"/>
                <entry key="712" type="xstring" value="Morgan bitvector681"/>
                <entry key="713" type="xstring" value="Morgan bitvector682"/>
                <entry key="714" type="xstring" value="Morgan bitvector683"/>
                <entry key="715" type="xstring" value="Morgan bitvector684"/>
                <entry key="716" type="xstring" value="Morgan bitvector685"/>
                <entry key="717" type="xstring" value="Morgan bitvector686"/>
                <entry key="718" type="xstring" value="Morgan bitvector687"/>
                <entry key="719" type="xstring" value="Morgan bitvector688"/>
                <entry key="720" type="xstring" value="Morgan bitvector689"/>
                <entry key="721" type="xstring" value="Morgan bitvector690"/>
                <entry key="722" type="xstring" value="Morgan bitvector691"/>
                <entry key="723" type="xstring" value="Morgan bitvector692"/>
                <entry key="724" type="xstring" value="Morgan bitvector693"/>
                <entry key="725" type="xstring" value="Morgan bitvector694"/>
                <entry key="726" type="xstring" value="Morgan bitvector695"/>
                <entry key="727" type="xstring" value="Morgan bitvector696"/>
                <entry key="728" type="xstring" value="Morgan bitvector697"/>
                <entry key="729" type="xstring" value="Morgan bitvector698"/>
                <entry key="730" type="xstring" value="Morgan bitvector699"/>
                <entry key="731" type="xstring" value="Morgan bitvector700"/>
                <entry key="732" type="xstring" value="Morgan bitvector701"/>
                <entry key="733" type="xstring" value="Morgan bitvector702"/>
                <entry key="734" type="xstring" value="Morgan bitvector703"/>
                <entry key="735" type="xstring" value="Morgan bitvector704"/>
                <entry key="736" type="xstring" value="Morgan bitvector705"/>
                <entry key="737" type="xstring" value="Morgan bitvector706"/>
                <entry key="738" type="xstring" value="Morgan bitvector707"/>
                <entry key="739" type="xstring" value="Morgan bitvector708"/>
                <entry key="740" type="xstring" value="Morgan bitvector709"/>
                <entry key="741" type="xstring" value="Morgan bitvector710"/>
                <entry key="742" type="xstring" value="Morgan bitvector711"/>
                <entry key="743" type="xstring" value="Morgan bitvector712"/>
                <entry key="744" type="xstring" value="Morgan bitvector713"/>
                <entry key="745" type="xstring" value="Morgan bitvector714"/>
                <entry key="746" type="xstring" value="Morgan bitvector715"/>
                <entry key="747" type="xstring" value="Morgan bitvector716"/>
                <entry key="748" type="xstring" value="Morgan bitvector717"/>
                <entry key="749" type="xstring" value="Morgan bitvector718"/>
                <entry key="750" type="xstring" value="Morgan bitvector719"/>
                <entry key="751" type="xstring" value="Morgan bitvector720"/>
                <entry key="752" type="xstring" value="Morgan bitvector721"/>
                <entry key="753" type="xstring" value="Morgan bitvector722"/>
                <entry key="754" type="xstring" value="Morgan bitvector723"/>
                <entry key="755" type="xstring" value="Morgan bitvector724"/>
                <entry key="756" type="xstring" value="Morgan bitvector725"/>
                <entry key="757" type="xstring" value="Morgan bitvector726"/>
                <entry key="758" type="xstring" value="Morgan bitvector727"/>
                <entry key="759" type="xstring" value="Morgan bitvector728"/>
                <entry key="760" type="xstring" value="Morgan bitvector729"/>
                <entry key="761" type="xstring" value="Morgan bitvector730"/>
                <entry key="762" type="xstring" value="Morgan bitvector731"/>
                <entry key="763" type="xstring" value="Morgan bitvector732"/>
                <entry key="764" type="xstring" value="Morgan bitvector733"/>
                <entry key="765" type="xstring" value="Morgan bitvector734"/>
                <entry key="766" type="xstring" value="Morgan bitvector735"/>
                <entry key="767" type="xstring" value="Morgan bitvector736"/>
                <entry key="768" type="xstring" value="Morgan bitvector737"/>
                <entry key="769" type="xstring" value="Morgan bitvector738"/>
                <entry key="770" type="xstring" value="Morgan bitvector739"/>
                <entry key="771" type="xstring" value="Morgan bitvector740"/>
                <entry key="772" type="xstring" value="Morgan bitvector741"/>
                <entry key="773" type="xstring" value="Morgan bitvector742"/>
                <entry key="774" type="xstring" value="Morgan bitvector743"/>
                <entry key="775" type="xstring" value="Morgan bitvector744"/>
                <entry key="776" type="xstring" value="Morgan bitvector745"/>
                <entry key="777" type="xstring" value="Morgan bitvector746"/>
                <entry key="778" type="xstring" value="Morgan bitvector747"/>
                <entry key="779" type="xstring" value="Morgan bitvector748"/>
                <entry key="780" type="xstring" value="Morgan bitvector749"/>
                <entry key="781" type="xstring" value="Morgan bitvector750"/>
                <entry key="782" type="xstring" value="Morgan bitvector751"/>
                <entry key="783" type="xstring" value="Morgan bitvector752"/>
                <entry key="784" type="xstring" value="Morgan bitvector753"/>
                <entry key="785" type="xstring" value="Morgan bitvector754"/>
                <entry key="786" type="xstring" value="Morgan bitvector755"/>
                <entry key="787" type="xstring" value="Morgan bitvector756"/>
                <entry key="788" type="xstring" value="Morgan bitvector757"/>
                <entry key="789" type="xstring" value="Morgan bitvector758"/>
                <entry key="790" type="xstring" value="Morgan bitvector759"/>
                <entry key="791" type="xstring" value="Morgan bitvector760"/>
                <entry key="792" type="xstring" value="Morgan bitvector761"/>
                <entry key="793" type="xstring" value="Morgan bitvector762"/>
                <entry key="794" type="xstring" value="Morgan bitvector763"/>
                <entry key="795" type="xstring" value="Morgan bitvector764"/>
                <entry key="796" type="xstring" value="Morgan bitvector765"/>
                <entry key="797" type="xstring" value="Morgan bitvector766"/>
                <entry key="798" type="xstring" value="Morgan bitvector767"/>
                <entry key="799" type="xstring" value="Morgan bitvector768"/>
                <entry key="800" type="xstring" value="Morgan bitvector769"/>
                <entry key="801" type="xstring" value="Morgan bitvector770"/>
                <entry key="802" type="xstring" value="Morgan bitvector771"/>
                <entry key="803" type="xstring" value="Morgan bitvector772"/>
                <entry key="804" type="xstring" value="Morgan bitvector773"/>
                <entry key="805" type="xstring" value="Morgan bitvector774"/>
                <entry key="806" type="xstring" value="Morgan bitvector775"/>
                <entry key="807" type="xstring" value="Morgan bitvector776"/>
                <entry key="808" type="xstring" value="Morgan bitvector777"/>
                <entry key="809" type="xstring" value="Morgan bitvector778"/>
                <entry key="810" type="xstring" value="Morgan bitvector779"/>
                <entry key="811" type="xstring" value="Morgan bitvector780"/>
                <entry key="812" type="xstring" value="Morgan bitvector781"/>
                <entry key="813" type="xstring" value="Morgan bitvector782"/>
                <entry key="814" type="xstring" value="Morgan bitvector783"/>
                <entry key="815" type="xstring" value="Morgan bitvector784"/>
                <entry key="816" type="xstring" value="Morgan bitvector785"/>
                <entry key="817" type="xstring" value="Morgan bitvector786"/>
                <entry key="818" type="xstring" value="Morgan bitvector787"/>
                <entry key="819" type="xstring" value="Morgan bitvector788"/>
                <entry key="820" type="xstring" value="Morgan bitvector789"/>
                <entry key="821" type="xstring" value="Morgan bitvector790"/>
                <entry key="822" type="xstring" value="Morgan bitvector791"/>
                <entry key="823" type="xstring" value="Morgan bitvector792"/>
                <entry key="824" type="xstring" value="Morgan bitvector793"/>
                <entry key="825" type="xstring" value="Morgan bitvector794"/>
                <entry key="826" type="xstring" value="Morgan bitvector795"/>
                <entry key="827" type="xstring" value="Morgan bitvector796"/>
                <entry key="828" type="xstring" value="Morgan bitvector797"/>
                <entry key="829" type="xstring" value="Morgan bitvector798"/>
                <entry key="830" type="xstring" value="Morgan bitvector799"/>
                <entry key="831" type="xstring" value="Morgan bitvector800"/>
                <entry key="832" type="xstring" value="Morgan bitvector801"/>
                <entry key="833" type="xstring" value="Morgan bitvector802"/>
                <entry key="834" type="xstring" value="Morgan bitvector803"/>
                <entry key="835" type="xstring" value="Morgan bitvector804"/>
                <entry key="836" type="xstring" value="Morgan bitvector805"/>
                <entry key="837" type="xstring" value="Morgan bitvector806"/>
                <entry key="838" type="xstring" value="Morgan bitvector807"/>
                <entry key="839" type="xstring" value="Morgan bitvector808"/>
                <entry key="840" type="xstring" value="Morgan bitvector809"/>
                <entry key="841" type="xstring" value="Morgan bitvector810"/>
                <entry key="842" type="xstring" value="Morgan bitvector811"/>
                <entry key="843" type="xstring" value="Morgan bitvector812"/>
                <entry key="844" type="xstring" value="Morgan bitvector813"/>
                <entry key="845" type="xstring" value="Morgan bitvector814"/>
                <entry key="846" type="xstring" value="Morgan bitvector815"/>
                <entry key="847" type="xstring" value="Morgan bitvector816"/>
                <entry key="848" type="xstring" value="Morgan bitvector817"/>
                <entry key="849" type="xstring" value="Morgan bitvector818"/>
                <entry key="850" type="xstring" value="Morgan bitvector819"/>
                <entry key="851" type="xstring" value="Morgan bitvector820"/>
                <entry key="852" type="xstring" value="Morgan bitvector821"/>
                <entry key="853" type="xstring" value="Morgan bitvector822"/>
                <entry key="854" type="xstring" value="Morgan bitvector823"/>
                <entry key="855" type="xstring" value="Morgan bitvector824"/>
                <entry key="856" type="xstring" value="Morgan bitvector825"/>
                <entry key="857" type="xstring" value="Morgan bitvector826"/>
                <entry key="858" type="xstring" value="Morgan bitvector827"/>
                <entry key="859" type="xstring" value="Morgan bitvector828"/>
                <entry key="860" type="xstring" value="Morgan bitvector829"/>
                <entry key="861" type="xstring" value="Morgan bitvector830"/>
                <entry key="862" type="xstring" value="Morgan bitvector831"/>
                <entry key="863" type="xstring" value="Morgan bitvector832"/>
                <entry key="864" type="xstring" value="Morgan bitvector833"/>
                <entry key="865" type="xstring" value="Morgan bitvector834"/>
                <entry key="866" type="xstring" value="Morgan bitvector835"/>
                <entry key="867" type="xstring" value="Morgan bitvector836"/>
                <entry key="868" type="xstring" value="Morgan bitvector837"/>
                <entry key="869" type="xstring" value="Morgan bitvector838"/>
                <entry key="870" type="xstring" value="Morgan bitvector839"/>
                <entry key="871" type="xstring" value="Morgan bitvector840"/>
                <entry key="872" type="xstring" value="Morgan bitvector841"/>
                <entry key="873" type="xstring" value="Morgan bitvector842"/>
                <entry key="874" type="xstring" value="Morgan bitvector843"/>
                <entry key="875" type="xstring" value="Morgan bitvector844"/>
                <entry key="876" type="xstring" value="Morgan bitvector845"/>
                <entry key="877" type="xstring" value="Morgan bitvector846"/>
                <entry key="878" type="xstring" value="Morgan bitvector847"/>
                <entry key="879" type="xstring" value="Morgan bitvector848"/>
                <entry key="880" type="xstring" value="Morgan bitvector849"/>
                <entry key="881" type="xstring" value="Morgan bitvector850"/>
                <entry key="882" type="xstring" value="Morgan bitvector851"/>
                <entry key="883" type="xstring" value="Morgan bitvector852"/>
                <entry key="884" type="xstring" value="Morgan bitvector853"/>
                <entry key="885" type="xstring" value="Morgan bitvector854"/>
                <entry key="886" type="xstring" value="Morgan bitvector855"/>
                <entry key="887" type="xstring" value="Morgan bitvector856"/>
                <entry key="888" type="xstring" value="Morgan bitvector857"/>
                <entry key="889" type="xstring" value="Morgan bitvector858"/>
                <entry key="890" type="xstring" value="Morgan bitvector859"/>
                <entry key="891" type="xstring" value="Morgan bitvector860"/>
                <entry key="892" type="xstring" value="Morgan bitvector861"/>
                <entry key="893" type="xstring" value="Morgan bitvector862"/>
                <entry key="894" type="xstring" value="Morgan bitvector863"/>
                <entry key="895" type="xstring" value="Morgan bitvector864"/>
                <entry key="896" type="xstring" value="Morgan bitvector865"/>
                <entry key="897" type="xstring" value="Morgan bitvector866"/>
                <entry key="898" type="xstring" value="Morgan bitvector867"/>
                <entry key="899" type="xstring" value="Morgan bitvector868"/>
                <entry key="900" type="xstring" value="Morgan bitvector869"/>
                <entry key="901" type="xstring" value="Morgan bitvector870"/>
                <entry key="902" type="xstring" value="Morgan bitvector871"/>
                <entry key="903" type="xstring" value="Morgan bitvector872"/>
                <entry key="904" type="xstring" value="Morgan bitvector873"/>
                <entry key="905" type="xstring" value="Morgan bitvector874"/>
                <entry key="906" type="xstring" value="Morgan bitvector875"/>
                <entry key="907" type="xstring" value="Morgan bitvector876"/>
                <entry key="908" type="xstring" value="Morgan bitvector877"/>
                <entry key="909" type="xstring" value="Morgan bitvector878"/>
                <entry key="910" type="xstring" value="Morgan bitvector879"/>
                <entry key="911" type="xstring" value="Morgan bitvector880"/>
                <entry key="912" type="xstring" value="Morgan bitvector881"/>
                <entry key="913" type="xstring" value="Morgan bitvector882"/>
                <entry key="914" type="xstring" value="Morgan bitvector883"/>
                <entry key="915" type="xstring" value="Morgan bitvector884"/>
                <entry key="916" type="xstring" value="Morgan bitvector885"/>
                <entry key="917" type="xstring" value="Morgan bitvector886"/>
                <entry key="918" type="xstring" value="Morgan bitvector887"/>
                <entry key="919" type="xstring" value="Morgan bitvector888"/>
                <entry key="920" type="xstring" value="Morgan bitvector889"/>
                <entry key="921" type="xstring" value="Morgan bitvector890"/>
                <entry key="922" type="xstring" value="Morgan bitvector891"/>
                <entry key="923" type="xstring" value="Morgan bitvector892"/>
                <entry key="924" type="xstring" value="Morgan bitvector893"/>
                <entry key="925" type="xstring" value="Morgan bitvector894"/>
                <entry key="926" type="xstring" value="Morgan bitvector895"/>
                <entry key="927" type="xstring" value="Morgan bitvector896"/>
                <entry key="928" type="xstring" value="Morgan bitvector897"/>
                <entry key="929" type="xstring" value="Morgan bitvector898"/>
                <entry key="930" type="xstring" value="Morgan bitvector899"/>
                <entry key="931" type="xstring" value="Morgan bitvector900"/>
                <entry key="932" type="xstring" value="Morgan bitvector901"/>
                <entry key="933" type="xstring" value="Morgan bitvector902"/>
                <entry key="934" type="xstring" value="Morgan bitvector903"/>
                <entry key="935" type="xstring" value="Morgan bitvector904"/>
                <entry key="936" type="xstring" value="Morgan bitvector905"/>
                <entry key="937" type="xstring" value="Morgan bitvector906"/>
                <entry key="938" type="xstring" value="Morgan bitvector907"/>
                <entry key="939" type="xstring" value="Morgan bitvector908"/>
                <entry key="940" type="xstring" value="Morgan bitvector909"/>
                <entry key="941" type="xstring" value="Morgan bitvector910"/>
                <entry key="942" type="xstring" value="Morgan bitvector911"/>
                <entry key="943" type="xstring" value="Morgan bitvector912"/>
                <entry key="944" type="xstring" value="Morgan bitvector913"/>
                <entry key="945" type="xstring" value="Morgan bitvector914"/>
                <entry key="946" type="xstring" value="Morgan bitvector915"/>
                <entry key="947" type="xstring" value="Morgan bitvector916"/>
                <entry key="948" type="xstring" value="Morgan bitvector917"/>
                <entry key="949" type="xstring" value="Morgan bitvector918"/>
                <entry key="950" type="xstring" value="Morgan bitvector919"/>
                <entry key="951" type="xstring" value="Morgan bitvector920"/>
                <entry key="952" type="xstring" value="Morgan bitvector921"/>
                <entry key="953" type="xstring" value="Morgan bitvector922"/>
                <entry key="954" type="xstring" value="Morgan bitvector923"/>
                <entry key="955" type="xstring" value="Morgan bitvector924"/>
                <entry key="956" type="xstring" value="Morgan bitvector925"/>
                <entry key="957" type="xstring" value="Morgan bitvector926"/>
                <entry key="958" type="xstring" value="Morgan bitvector927"/>
                <entry key="959" type="xstring" value="Morgan bitvector928"/>
                <entry key="960" type="xstring" value="Morgan bitvector929"/>
                <entry key="961" type="xstring" value="Morgan bitvector930"/>
                <entry key="962" type="xstring" value="Morgan bitvector931"/>
                <entry key="963" type="xstring" value="Morgan bitvector932"/>
                <entry key="964" type="xstring" value="Morgan bitvector933"/>
                <entry key="965" type="xstring" value="Morgan bitvector934"/>
                <entry key="966" type="xstring" value="Morgan bitvector935"/>
                <entry key="967" type="xstring" value="Morgan bitvector936"/>
                <entry key="968" type="xstring" value="Morgan bitvector937"/>
                <entry key="969" type="xstring" value="Morgan bitvector938"/>
                <entry key="970" type="xstring" value="Morgan bitvector939"/>
                <entry key="971" type="xstring" value="Morgan bitvector940"/>
                <entry key="972" type="xstring" value="Morgan bitvector941"/>
                <entry key="973" type="xstring" value="Morgan bitvector942"/>
                <entry key="974" type="xstring" value="Morgan bitvector943"/>
                <entry key="975" type="xstring" value="Morgan bitvector944"/>
                <entry key="976" type="xstring" value="Morgan bitvector945"/>
                <entry key="977" type="xstring" value="Morgan bitvector946"/>
                <entry key="978" type="xstring" value="Morgan bitvector947"/>
                <entry key="979" type="xstring" value="Morgan bitvector948"/>
                <entry key="980" type="xstring" value="Morgan bitvector949"/>
                <entry key="981" type="xstring" value="Morgan bitvector950"/>
                <entry key="982" type="xstring" value="Morgan bitvector951"/>
                <entry key="983" type="xstring" value="Morgan bitvector952"/>
                <entry key="984" type="xstring" value="Morgan bitvector953"/>
                <entry key="985" type="xstring" value="Morgan bitvector954"/>
                <entry key="986" type="xstring" value="Morgan bitvector955"/>
                <entry key="987" type="xstring" value="Morgan bitvector956"/>
                <entry key="988" type="xstring" value="Morgan bitvector957"/>
                <entry key="989" type="xstring" value="Morgan bitvector958"/>
                <entry key="990" type="xstring" value="Morgan bitvector959"/>
                <entry key="991" type="xstring" value="Morgan bitvector960"/>
                <entry key="992" type="xstring" value="Morgan bitvector961"/>
                <entry key="993" type="xstring" value="Morgan bitvector962"/>
                <entry key="994" type="xstring" value="Morgan bitvector963"/>
                <entry key="995" type="xstring" value="Morgan bitvector964"/>
                <entry key="996" type="xstring" value="Morgan bitvector965"/>
                <entry key="997" type="xstring" value="Morgan bitvector966"/>
                <entry key="998" type="xstring" value="Morgan bitvector967"/>
                <entry key="999" type="xstring" value="Morgan bitvector968"/>
                <entry key="1000" type="xstring" value="Morgan bitvector969"/>
                <entry key="1001" type="xstring" value="Morgan bitvector970"/>
                <entry key="1002" type="xstring" value="Morgan bitvector971"/>
                <entry key="1003" type="xstring" value="Morgan bitvector972"/>
                <entry key="1004" type="xstring" value="Morgan bitvector973"/>
                <entry key="1005" type="xstring" value="Morgan bitvector974"/>
                <entry key="1006" type="xstring" value="Morgan bitvector975"/>
                <entry key="1007" type="xstring" value="Morgan bitvector976"/>
                <entry key="1008" type="xstring" value="Morgan bitvector977"/>
                <entry key="1009" type="xstring" value="Morgan bitvector978"/>
                <entry key="1010" type="xstring" value="Morgan bitvector979"/>
                <entry key="1011" type="xstring" value="Morgan bitvector980"/>
                <entry key="1012" type="xstring" value="Morgan bitvector981"/>
                <entry key="1013" type="xstring" value="Morgan bitvector982"/>
                <entry key="1014" type="xstring" value="Morgan bitvector983"/>
                <entry key="1015" type="xstring" value="Morgan bitvector984"/>
                <entry key="1016" type="xstring" value="Morgan bitvector985"/>
                <entry key="1017" type="xstring" value="Morgan bitvector986"/>
                <entry key="1018" type="xstring" value="Morgan bitvector987"/>
                <entry key="1019" type="xstring" value="Morgan bitvector988"/>
                <entry key="1020" type="xstring" value="Morgan bitvector989"/>
                <entry key="1021" type="xstring" value="Morgan bitvector990"/>
                <entry key="1022" type="xstring" value="Morgan bitvector991"/>
                <entry key="1023" type="xstring" value="Morgan bitvector992"/>
                <entry key="1024" type="xstring" value="Morgan bitvector993"/>
                <entry key="1025" type="xstring" value="Morgan bitvector994"/>
                <entry key="1026" type="xstring" value="Morgan bitvector995"/>
                <entry key="1027" type="xstring" value="Morgan bitvector996"/>
                <entry key="1028" type="xstring" value="Morgan bitvector997"/>
                <entry key="1029" type="xstring" value="Morgan bitvector998"/>
                <entry key="1030" type="xstring" value="Morgan bitvector999"/>
                <entry key="1031" type="xstring" value="Morgan bitvector1000"/>
                <entry key="1032" type="xstring" value="Morgan bitvector1001"/>
                <entry key="1033" type="xstring" value="Morgan bitvector1002"/>
                <entry key="1034" type="xstring" value="Morgan bitvector1003"/>
                <entry key="1035" type="xstring" value="Morgan bitvector1004"/>
                <entry key="1036" type="xstring" value="Morgan bitvector1005"/>
                <entry key="1037" type="xstring" value="Morgan bitvector1006"/>
                <entry key="1038" type="xstring" value="Morgan bitvector1007"/>
                <entry key="1039" type="xstring" value="Morgan bitvector1008"/>
                <entry key="1040" type="xstring" value="Morgan bitvector1009"/>
                <entry key="1041" type="xstring" value="Morgan bitvector1010"/>
                <entry key="1042" type="xstring" value="Morgan bitvector1011"/>
                <entry key="1043" type="xstring" value="Morgan bitvector1012"/>
                <entry key="1044" type="xstring" value="Morgan bitvector1013"/>
                <entry key="1045" type="xstring" value="Morgan bitvector1014"/>
                <entry key="1046" type="xstring" value="Morgan bitvector1015"/>
                <entry key="1047" type="xstring" value="Morgan bitvector1016"/>
                <entry key="1048" type="xstring" value="Morgan bitvector1017"/>
                <entry key="1049" type="xstring" value="Morgan bitvector1018"/>
                <entry key="1050" type="xstring" value="Morgan bitvector1019"/>
                <entry key="1051" type="xstring" value="Morgan bitvector1020"/>
                <entry key="1052" type="xstring" value="Morgan bitvector1021"/>
                <entry key="1053" type="xstring" value="Morgan bitvector1022"/>
                <entry key="1054" type="xstring" value="Morgan bitvector1023"/>
                <entry key="1055" type="xstring" value="FeatMorgan bitvector0"/>
                <entry key="1056" type="xstring" value="FeatMorgan bitvector1"/>
                <entry key="1057" type="xstring" value="FeatMorgan bitvector2"/>
                <entry key="1058" type="xstring" value="FeatMorgan bitvector3"/>
                <entry key="1059" type="xstring" value="FeatMorgan bitvector4"/>
                <entry key="1060" type="xstring" value="FeatMorgan bitvector5"/>
                <entry key="1061" type="xstring" value="FeatMorgan bitvector6"/>
                <entry key="1062" type="xstring" value="FeatMorgan bitvector7"/>
                <entry key="1063" type="xstring" value="FeatMorgan bitvector8"/>
                <entry key="1064" type="xstring" value="FeatMorgan bitvector9"/>
                <entry key="1065" type="xstring" value="FeatMorgan bitvector10"/>
                <entry key="1066" type="xstring" value="FeatMorgan bitvector11"/>
                <entry key="1067" type="xstring" value="FeatMorgan bitvector12"/>
                <entry key="1068" type="xstring" value="FeatMorgan bitvector13"/>
                <entry key="1069" type="xstring" value="FeatMorgan bitvector14"/>
                <entry key="1070" type="xstring" value="FeatMorgan bitvector15"/>
                <entry key="1071" type="xstring" value="FeatMorgan bitvector16"/>
                <entry key="1072" type="xstring" value="FeatMorgan bitvector17"/>
                <entry key="1073" type="xstring" value="FeatMorgan bitvector18"/>
                <entry key="1074" type="xstring" value="FeatMorgan bitvector19"/>
                <entry key="1075" type="xstring" value="FeatMorgan bitvector20"/>
                <entry key="1076" type="xstring" value="FeatMorgan bitvector21"/>
                <entry key="1077" type="xstring" value="FeatMorgan bitvector22"/>
                <entry key="1078" type="xstring" value="FeatMorgan bitvector23"/>
                <entry key="1079" type="xstring" value="FeatMorgan bitvector24"/>
                <entry key="1080" type="xstring" value="FeatMorgan bitvector25"/>
                <entry key="1081" type="xstring" value="FeatMorgan bitvector26"/>
                <entry key="1082" type="xstring" value="FeatMorgan bitvector27"/>
                <entry key="1083" type="xstring" value="FeatMorgan bitvector28"/>
                <entry key="1084" type="xstring" value="FeatMorgan bitvector29"/>
                <entry key="1085" type="xstring" value="FeatMorgan bitvector30"/>
                <entry key="1086" type="xstring" value="FeatMorgan bitvector31"/>
                <entry key="1087" type="xstring" value="FeatMorgan bitvector32"/>
                <entry key="1088" type="xstring" value="FeatMorgan bitvector33"/>
                <entry key="1089" type="xstring" value="FeatMorgan bitvector34"/>
                <entry key="1090" type="xstring" value="FeatMorgan bitvector35"/>
                <entry key="1091" type="xstring" value="FeatMorgan bitvector36"/>
                <entry key="1092" type="xstring" value="FeatMorgan bitvector37"/>
                <entry key="1093" type="xstring" value="FeatMorgan bitvector38"/>
                <entry key="1094" type="xstring" value="FeatMorgan bitvector39"/>
                <entry key="1095" type="xstring" value="FeatMorgan bitvector40"/>
                <entry key="1096" type="xstring" value="FeatMorgan bitvector41"/>
                <entry key="1097" type="xstring" value="FeatMorgan bitvector42"/>
                <entry key="1098" type="xstring" value="FeatMorgan bitvector43"/>
                <entry key="1099" type="xstring" value="FeatMorgan bitvector44"/>
                <entry key="1100" type="xstring" value="FeatMorgan bitvector45"/>
                <entry key="1101" type="xstring" value="FeatMorgan bitvector46"/>
                <entry key="1102" type="xstring" value="FeatMorgan bitvector47"/>
                <entry key="1103" type="xstring" value="FeatMorgan bitvector48"/>
                <entry key="1104" type="xstring" value="FeatMorgan bitvector49"/>
                <entry key="1105" type="xstring" value="FeatMorgan bitvector50"/>
                <entry key="1106" type="xstring" value="FeatMorgan bitvector51"/>
                <entry key="1107" type="xstring" value="FeatMorgan bitvector52"/>
                <entry key="1108" type="xstring" value="FeatMorgan bitvector53"/>
                <entry key="1109" type="xstring" value="FeatMorgan bitvector54"/>
                <entry key="1110" type="xstring" value="FeatMorgan bitvector55"/>
                <entry key="1111" type="xstring" value="FeatMorgan bitvector56"/>
                <entry key="1112" type="xstring" value="FeatMorgan bitvector57"/>
                <entry key="1113" type="xstring" value="FeatMorgan bitvector58"/>
                <entry key="1114" type="xstring" value="FeatMorgan bitvector59"/>
                <entry key="1115" type="xstring" value="FeatMorgan bitvector60"/>
                <entry key="1116" type="xstring" value="FeatMorgan bitvector61"/>
                <entry key="1117" type="xstring" value="FeatMorgan bitvector62"/>
                <entry key="1118" type="xstring" value="FeatMorgan bitvector63"/>
                <entry key="1119" type="xstring" value="FeatMorgan bitvector64"/>
                <entry key="1120" type="xstring" value="FeatMorgan bitvector65"/>
                <entry key="1121" type="xstring" value="FeatMorgan bitvector66"/>
                <entry key="1122" type="xstring" value="FeatMorgan bitvector67"/>
                <entry key="1123" type="xstring" value="FeatMorgan bitvector68"/>
                <entry key="1124" type="xstring" value="FeatMorgan bitvector69"/>
                <entry key="1125" type="xstring" value="FeatMorgan bitvector70"/>
                <entry key="1126" type="xstring" value="FeatMorgan bitvector71"/>
                <entry key="1127" type="xstring" value="FeatMorgan bitvector72"/>
                <entry key="1128" type="xstring" value="FeatMorgan bitvector73"/>
                <entry key="1129" type="xstring" value="FeatMorgan bitvector74"/>
                <entry key="1130" type="xstring" value="FeatMorgan bitvector75"/>
                <entry key="1131" type="xstring" value="FeatMorgan bitvector76"/>
                <entry key="1132" type="xstring" value="FeatMorgan bitvector77"/>
                <entry key="1133" type="xstring" value="FeatMorgan bitvector78"/>
                <entry key="1134" type="xstring" value="FeatMorgan bitvector79"/>
                <entry key="1135" type="xstring" value="FeatMorgan bitvector80"/>
                <entry key="1136" type="xstring" value="FeatMorgan bitvector81"/>
                <entry key="1137" type="xstring" value="FeatMorgan bitvector82"/>
                <entry key="1138" type="xstring" value="FeatMorgan bitvector83"/>
                <entry key="1139" type="xstring" value="FeatMorgan bitvector84"/>
                <entry key="1140" type="xstring" value="FeatMorgan bitvector85"/>
                <entry key="1141" type="xstring" value="FeatMorgan bitvector86"/>
                <entry key="1142" type="xstring" value="FeatMorgan bitvector87"/>
                <entry key="1143" type="xstring" value="FeatMorgan bitvector88"/>
                <entry key="1144" type="xstring" value="FeatMorgan bitvector89"/>
                <entry key="1145" type="xstring" value="FeatMorgan bitvector90"/>
                <entry key="1146" type="xstring" value="FeatMorgan bitvector91"/>
                <entry key="1147" type="xstring" value="FeatMorgan bitvector92"/>
                <entry key="1148" type="xstring" value="FeatMorgan bitvector93"/>
                <entry key="1149" type="xstring" value="FeatMorgan bitvector94"/>
                <entry key="1150" type="xstring" value="FeatMorgan bitvector95"/>
                <entry key="1151" type="xstring" value="FeatMorgan bitvector96"/>
                <entry key="1152" type="xstring" value="FeatMorgan bitvector97"/>
                <entry key="1153" type="xstring" value="FeatMorgan bitvector98"/>
                <entry key="1154" type="xstring" value="FeatMorgan bitvector99"/>
                <entry key="1155" type="xstring" value="FeatMorgan bitvector100"/>
                <entry key="1156" type="xstring" value="FeatMorgan bitvector101"/>
                <entry key="1157" type="xstring" value="FeatMorgan bitvector102"/>
                <entry key="1158" type="xstring" value="FeatMorgan bitvector103"/>
                <entry key="1159" type="xstring" value="FeatMorgan bitvector104"/>
                <entry key="1160" type="xstring" value="FeatMorgan bitvector105"/>
                <entry key="1161" type="xstring" value="FeatMorgan bitvector106"/>
                <entry key="1162" type="xstring" value="FeatMorgan bitvector107"/>
                <entry key="1163" type="xstring" value="FeatMorgan bitvector108"/>
                <entry key="1164" type="xstring" value="FeatMorgan bitvector109"/>
                <entry key="1165" type="xstring" value="FeatMorgan bitvector110"/>
                <entry key="1166" type="xstring" value="FeatMorgan bitvector111"/>
                <entry key="1167" type="xstring" value="FeatMorgan bitvector112"/>
                <entry key="1168" type="xstring" value="FeatMorgan bitvector113"/>
                <entry key="1169" type="xstring" value="FeatMorgan bitvector114"/>
                <entry key="1170" type="xstring" value="FeatMorgan bitvector115"/>
                <entry key="1171" type="xstring" value="FeatMorgan bitvector116"/>
                <entry key="1172" type="xstring" value="FeatMorgan bitvector117"/>
                <entry key="1173" type="xstring" value="FeatMorgan bitvector118"/>
                <entry key="1174" type="xstring" value="FeatMorgan bitvector119"/>
                <entry key="1175" type="xstring" value="FeatMorgan bitvector120"/>
                <entry key="1176" type="xstring" value="FeatMorgan bitvector121"/>
                <entry key="1177" type="xstring" value="FeatMorgan bitvector122"/>
                <entry key="1178" type="xstring" value="FeatMorgan bitvector123"/>
                <entry key="1179" type="xstring" value="FeatMorgan bitvector124"/>
                <entry key="1180" type="xstring" value="FeatMorgan bitvector125"/>
                <entry key="1181" type="xstring" value="FeatMorgan bitvector126"/>
                <entry key="1182" type="xstring" value="FeatMorgan bitvector127"/>
                <entry key="1183" type="xstring" value="FeatMorgan bitvector128"/>
                <entry key="1184" type="xstring" value="FeatMorgan bitvector129"/>
                <entry key="1185" type="xstring" value="FeatMorgan bitvector130"/>
                <entry key="1186" type="xstring" value="FeatMorgan bitvector131"/>
                <entry key="1187" type="xstring" value="FeatMorgan bitvector132"/>
                <entry key="1188" type="xstring" value="FeatMorgan bitvector133"/>
                <entry key="1189" type="xstring" value="FeatMorgan bitvector134"/>
                <entry key="1190" type="xstring" value="FeatMorgan bitvector135"/>
                <entry key="1191" type="xstring" value="FeatMorgan bitvector136"/>
                <entry key="1192" type="xstring" value="FeatMorgan bitvector137"/>
                <entry key="1193" type="xstring" value="FeatMorgan bitvector138"/>
                <entry key="1194" type="xstring" value="FeatMorgan bitvector139"/>
                <entry key="1195" type="xstring" value="FeatMorgan bitvector140"/>
                <entry key="1196" type="xstring" value="FeatMorgan bitvector141"/>
                <entry key="1197" type="xstring" value="FeatMorgan bitvector142"/>
                <entry key="1198" type="xstring" value="FeatMorgan bitvector143"/>
                <entry key="1199" type="xstring" value="FeatMorgan bitvector144"/>
                <entry key="1200" type="xstring" value="FeatMorgan bitvector145"/>
                <entry key="1201" type="xstring" value="FeatMorgan bitvector146"/>
                <entry key="1202" type="xstring" value="FeatMorgan bitvector147"/>
                <entry key="1203" type="xstring" value="FeatMorgan bitvector148"/>
                <entry key="1204" type="xstring" value="FeatMorgan bitvector149"/>
                <entry key="1205" type="xstring" value="FeatMorgan bitvector150"/>
                <entry key="1206" type="xstring" value="FeatMorgan bitvector151"/>
                <entry key="1207" type="xstring" value="FeatMorgan bitvector152"/>
                <entry key="1208" type="xstring" value="FeatMorgan bitvector153"/>
                <entry key="1209" type="xstring" value="FeatMorgan bitvector154"/>
                <entry key="1210" type="xstring" value="FeatMorgan bitvector155"/>
                <entry key="1211" type="xstring" value="FeatMorgan bitvector156"/>
                <entry key="1212" type="xstring" value="FeatMorgan bitvector157"/>
                <entry key="1213" type="xstring" value="FeatMorgan bitvector158"/>
                <entry key="1214" type="xstring" value="FeatMorgan bitvector159"/>
                <entry key="1215" type="xstring" value="FeatMorgan bitvector160"/>
                <entry key="1216" type="xstring" value="FeatMorgan bitvector161"/>
                <entry key="1217" type="xstring" value="FeatMorgan bitvector162"/>
                <entry key="1218" type="xstring" value="FeatMorgan bitvector163"/>
                <entry key="1219" type="xstring" value="FeatMorgan bitvector164"/>
                <entry key="1220" type="xstring" value="FeatMorgan bitvector165"/>
                <entry key="1221" type="xstring" value="FeatMorgan bitvector166"/>
                <entry key="1222" type="xstring" value="FeatMorgan bitvector167"/>
                <entry key="1223" type="xstring" value="FeatMorgan bitvector168"/>
                <entry key="1224" type="xstring" value="FeatMorgan bitvector169"/>
                <entry key="1225" type="xstring" value="FeatMorgan bitvector170"/>
                <entry key="1226" type="xstring" value="FeatMorgan bitvector171"/>
                <entry key="1227" type="xstring" value="FeatMorgan bitvector172"/>
                <entry key="1228" type="xstring" value="FeatMorgan bitvector173"/>
                <entry key="1229" type="xstring" value="FeatMorgan bitvector174"/>
                <entry key="1230" type="xstring" value="FeatMorgan bitvector175"/>
                <entry key="1231" type="xstring" value="FeatMorgan bitvector176"/>
                <entry key="1232" type="xstring" value="FeatMorgan bitvector177"/>
                <entry key="1233" type="xstring" value="FeatMorgan bitvector178"/>
                <entry key="1234" type="xstring" value="FeatMorgan bitvector179"/>
                <entry key="1235" type="xstring" value="FeatMorgan bitvector180"/>
                <entry key="1236" type="xstring" value="FeatMorgan bitvector181"/>
                <entry key="1237" type="xstring" value="FeatMorgan bitvector182"/>
                <entry key="1238" type="xstring" value="FeatMorgan bitvector183"/>
                <entry key="1239" type="xstring" value="FeatMorgan bitvector184"/>
                <entry key="1240" type="xstring" value="FeatMorgan bitvector185"/>
                <entry key="1241" type="xstring" value="FeatMorgan bitvector186"/>
                <entry key="1242" type="xstring" value="FeatMorgan bitvector187"/>
                <entry key="1243" type="xstring" value="FeatMorgan bitvector188"/>
                <entry key="1244" type="xstring" value="FeatMorgan bitvector189"/>
                <entry key="1245" type="xstring" value="FeatMorgan bitvector190"/>
                <entry key="1246" type="xstring" value="FeatMorgan bitvector191"/>
                <entry key="1247" type="xstring" value="FeatMorgan bitvector192"/>
                <entry key="1248" type="xstring" value="FeatMorgan bitvector193"/>
                <entry key="1249" type="xstring" value="FeatMorgan bitvector194"/>
                <entry key="1250" type="xstring" value="FeatMorgan bitvector195"/>
                <entry key="1251" type="xstring" value="FeatMorgan bitvector196"/>
                <entry key="1252" type="xstring" value="FeatMorgan bitvector197"/>
                <entry key="1253" type="xstring" value="FeatMorgan bitvector198"/>
                <entry key="1254" type="xstring" value="FeatMorgan bitvector199"/>
                <entry key="1255" type="xstring" value="FeatMorgan bitvector200"/>
                <entry key="1256" type="xstring" value="FeatMorgan bitvector201"/>
                <entry key="1257" type="xstring" value="FeatMorgan bitvector202"/>
                <entry key="1258" type="xstring" value="FeatMorgan bitvector203"/>
                <entry key="1259" type="xstring" value="FeatMorgan bitvector204"/>
                <entry key="1260" type="xstring" value="FeatMorgan bitvector205"/>
                <entry key="1261" type="xstring" value="FeatMorgan bitvector206"/>
                <entry key="1262" type="xstring" value="FeatMorgan bitvector207"/>
                <entry key="1263" type="xstring" value="FeatMorgan bitvector208"/>
                <entry key="1264" type="xstring" value="FeatMorgan bitvector209"/>
                <entry key="1265" type="xstring" value="FeatMorgan bitvector210"/>
                <entry key="1266" type="xstring" value="FeatMorgan bitvector211"/>
                <entry key="1267" type="xstring" value="FeatMorgan bitvector212"/>
                <entry key="1268" type="xstring" value="FeatMorgan bitvector213"/>
                <entry key="1269" type="xstring" value="FeatMorgan bitvector214"/>
                <entry key="1270" type="xstring" value="FeatMorgan bitvector215"/>
                <entry key="1271" type="xstring" value="FeatMorgan bitvector216"/>
                <entry key="1272" type="xstring" value="FeatMorgan bitvector217"/>
                <entry key="1273" type="xstring" value="FeatMorgan bitvector218"/>
                <entry key="1274" type="xstring" value="FeatMorgan bitvector219"/>
                <entry key="1275" type="xstring" value="FeatMorgan bitvector220"/>
                <entry key="1276" type="xstring" value="FeatMorgan bitvector221"/>
                <entry key="1277" type="xstring" value="FeatMorgan bitvector222"/>
                <entry key="1278" type="xstring" value="FeatMorgan bitvector223"/>
                <entry key="1279" type="xstring" value="FeatMorgan bitvector224"/>
                <entry key="1280" type="xstring" value="FeatMorgan bitvector225"/>
                <entry key="1281" type="xstring" value="FeatMorgan bitvector226"/>
                <entry key="1282" type="xstring" value="FeatMorgan bitvector227"/>
                <entry key="1283" type="xstring" value="FeatMorgan bitvector228"/>
                <entry key="1284" type="xstring" value="FeatMorgan bitvector229"/>
                <entry key="1285" type="xstring" value="FeatMorgan bitvector230"/>
                <entry key="1286" type="xstring" value="FeatMorgan bitvector231"/>
                <entry key="1287" type="xstring" value="FeatMorgan bitvector232"/>
                <entry key="1288" type="xstring" value="FeatMorgan bitvector233"/>
                <entry key="1289" type="xstring" value="FeatMorgan bitvector234"/>
                <entry key="1290" type="xstring" value="FeatMorgan bitvector235"/>
                <entry key="1291" type="xstring" value="FeatMorgan bitvector236"/>
                <entry key="1292" type="xstring" value="FeatMorgan bitvector237"/>
                <entry key="1293" type="xstring" value="FeatMorgan bitvector238"/>
                <entry key="1294" type="xstring" value="FeatMorgan bitvector239"/>
                <entry key="1295" type="xstring" value="FeatMorgan bitvector240"/>
                <entry key="1296" type="xstring" value="FeatMorgan bitvector241"/>
                <entry key="1297" type="xstring" value="FeatMorgan bitvector242"/>
                <entry key="1298" type="xstring" value="FeatMorgan bitvector243"/>
                <entry key="1299" type="xstring" value="FeatMorgan bitvector244"/>
                <entry key="1300" type="xstring" value="FeatMorgan bitvector245"/>
                <entry key="1301" type="xstring" value="FeatMorgan bitvector246"/>
                <entry key="1302" type="xstring" value="FeatMorgan bitvector247"/>
                <entry key="1303" type="xstring" value="FeatMorgan bitvector248"/>
                <entry key="1304" type="xstring" value="FeatMorgan bitvector249"/>
                <entry key="1305" type="xstring" value="FeatMorgan bitvector250"/>
                <entry key="1306" type="xstring" value="FeatMorgan bitvector251"/>
                <entry key="1307" type="xstring" value="FeatMorgan bitvector252"/>
                <entry key="1308" type="xstring" value="FeatMorgan bitvector253"/>
                <entry key="1309" type="xstring" value="FeatMorgan bitvector254"/>
                <entry key="1310" type="xstring" value="FeatMorgan bitvector255"/>
                <entry key="1311" type="xstring" value="FeatMorgan bitvector256"/>
                <entry key="1312" type="xstring" value="FeatMorgan bitvector257"/>
                <entry key="1313" type="xstring" value="FeatMorgan bitvector258"/>
                <entry key="1314" type="xstring" value="FeatMorgan bitvector259"/>
                <entry key="1315" type="xstring" value="FeatMorgan bitvector260"/>
                <entry key="1316" type="xstring" value="FeatMorgan bitvector261"/>
                <entry key="1317" type="xstring" value="FeatMorgan bitvector262"/>
                <entry key="1318" type="xstring" value="FeatMorgan bitvector263"/>
                <entry key="1319" type="xstring" value="FeatMorgan bitvector264"/>
                <entry key="1320" type="xstring" value="FeatMorgan bitvector265"/>
                <entry key="1321" type="xstring" value="FeatMorgan bitvector266"/>
                <entry key="1322" type="xstring" value="FeatMorgan bitvector267"/>
                <entry key="1323" type="xstring" value="FeatMorgan bitvector268"/>
                <entry key="1324" type="xstring" value="FeatMorgan bitvector269"/>
                <entry key="1325" type="xstring" value="FeatMorgan bitvector270"/>
                <entry key="1326" type="xstring" value="FeatMorgan bitvector271"/>
                <entry key="1327" type="xstring" value="FeatMorgan bitvector272"/>
                <entry key="1328" type="xstring" value="FeatMorgan bitvector273"/>
                <entry key="1329" type="xstring" value="FeatMorgan bitvector274"/>
                <entry key="1330" type="xstring" value="FeatMorgan bitvector275"/>
                <entry key="1331" type="xstring" value="FeatMorgan bitvector276"/>
                <entry key="1332" type="xstring" value="FeatMorgan bitvector277"/>
                <entry key="1333" type="xstring" value="FeatMorgan bitvector278"/>
                <entry key="1334" type="xstring" value="FeatMorgan bitvector279"/>
                <entry key="1335" type="xstring" value="FeatMorgan bitvector280"/>
                <entry key="1336" type="xstring" value="FeatMorgan bitvector281"/>
                <entry key="1337" type="xstring" value="FeatMorgan bitvector282"/>
                <entry key="1338" type="xstring" value="FeatMorgan bitvector283"/>
                <entry key="1339" type="xstring" value="FeatMorgan bitvector284"/>
                <entry key="1340" type="xstring" value="FeatMorgan bitvector285"/>
                <entry key="1341" type="xstring" value="FeatMorgan bitvector286"/>
                <entry key="1342" type="xstring" value="FeatMorgan bitvector287"/>
                <entry key="1343" type="xstring" value="FeatMorgan bitvector288"/>
                <entry key="1344" type="xstring" value="FeatMorgan bitvector289"/>
                <entry key="1345" type="xstring" value="FeatMorgan bitvector290"/>
                <entry key="1346" type="xstring" value="FeatMorgan bitvector291"/>
                <entry key="1347" type="xstring" value="FeatMorgan bitvector292"/>
                <entry key="1348" type="xstring" value="FeatMorgan bitvector293"/>
                <entry key="1349" type="xstring" value="FeatMorgan bitvector294"/>
                <entry key="1350" type="xstring" value="FeatMorgan bitvector295"/>
                <entry key="1351" type="xstring" value="FeatMorgan bitvector296"/>
                <entry key="1352" type="xstring" value="FeatMorgan bitvector297"/>
                <entry key="1353" type="xstring" value="FeatMorgan bitvector298"/>
                <entry key="1354" type="xstring" value="FeatMorgan bitvector299"/>
                <entry key="1355" type="xstring" value="FeatMorgan bitvector300"/>
                <entry key="1356" type="xstring" value="FeatMorgan bitvector301"/>
                <entry key="1357" type="xstring" value="FeatMorgan bitvector302"/>
                <entry key="1358" type="xstring" value="FeatMorgan bitvector303"/>
                <entry key="1359" type="xstring" value="FeatMorgan bitvector304"/>
                <entry key="1360" type="xstring" value="FeatMorgan bitvector305"/>
                <entry key="1361" type="xstring" value="FeatMorgan bitvector306"/>
                <entry key="1362" type="xstring" value="FeatMorgan bitvector307"/>
                <entry key="1363" type="xstring" value="FeatMorgan bitvector308"/>
                <entry key="1364" type="xstring" value="FeatMorgan bitvector309"/>
                <entry key="1365" type="xstring" value="FeatMorgan bitvector310"/>
                <entry key="1366" type="xstring" value="FeatMorgan bitvector311"/>
                <entry key="1367" type="xstring" value="FeatMorgan bitvector312"/>
                <entry key="1368" type="xstring" value="FeatMorgan bitvector313"/>
                <entry key="1369" type="xstring" value="FeatMorgan bitvector314"/>
                <entry key="1370" type="xstring" value="FeatMorgan bitvector315"/>
                <entry key="1371" type="xstring" value="FeatMorgan bitvector316"/>
                <entry key="1372" type="xstring" value="FeatMorgan bitvector317"/>
                <entry key="1373" type="xstring" value="FeatMorgan bitvector318"/>
                <entry key="1374" type="xstring" value="FeatMorgan bitvector319"/>
                <entry key="1375" type="xstring" value="FeatMorgan bitvector320"/>
                <entry key="1376" type="xstring" value="FeatMorgan bitvector321"/>
                <entry key="1377" type="xstring" value="FeatMorgan bitvector322"/>
                <entry key="1378" type="xstring" value="FeatMorgan bitvector323"/>
                <entry key="1379" type="xstring" value="FeatMorgan bitvector324"/>
                <entry key="1380" type="xstring" value="FeatMorgan bitvector325"/>
                <entry key="1381" type="xstring" value="FeatMorgan bitvector326"/>
                <entry key="1382" type="xstring" value="FeatMorgan bitvector327"/>
                <entry key="1383" type="xstring" value="FeatMorgan bitvector328"/>
                <entry key="1384" type="xstring" value="FeatMorgan bitvector329"/>
                <entry key="1385" type="xstring" value="FeatMorgan bitvector330"/>
                <entry key="1386" type="xstring" value="FeatMorgan bitvector331"/>
                <entry key="1387" type="xstring" value="FeatMorgan bitvector332"/>
                <entry key="1388" type="xstring" value="FeatMorgan bitvector333"/>
                <entry key="1389" type="xstring" value="FeatMorgan bitvector334"/>
                <entry key="1390" type="xstring" value="FeatMorgan bitvector335"/>
                <entry key="1391" type="xstring" value="FeatMorgan bitvector336"/>
                <entry key="1392" type="xstring" value="FeatMorgan bitvector337"/>
                <entry key="1393" type="xstring" value="FeatMorgan bitvector338"/>
                <entry key="1394" type="xstring" value="FeatMorgan bitvector339"/>
                <entry key="1395" type="xstring" value="FeatMorgan bitvector340"/>
                <entry key="1396" type="xstring" value="FeatMorgan bitvector341"/>
                <entry key="1397" type="xstring" value="FeatMorgan bitvector342"/>
                <entry key="1398" type="xstring" value="FeatMorgan bitvector343"/>
                <entry key="1399" type="xstring" value="FeatMorgan bitvector344"/>
                <entry key="1400" type="xstring" value="FeatMorgan bitvector345"/>
                <entry key="1401" type="xstring" value="FeatMorgan bitvector346"/>
                <entry key="1402" type="xstring" value="FeatMorgan bitvector347"/>
                <entry key="1403" type="xstring" value="FeatMorgan bitvector348"/>
                <entry key="1404" type="xstring" value="FeatMorgan bitvector349"/>
                <entry key="1405" type="xstring" value="FeatMorgan bitvector350"/>
                <entry key="1406" type="xstring" value="FeatMorgan bitvector351"/>
                <entry key="1407" type="xstring" value="FeatMorgan bitvector352"/>
                <entry key="1408" type="xstring" value="FeatMorgan bitvector353"/>
                <entry key="1409" type="xstring" value="FeatMorgan bitvector354"/>
                <entry key="1410" type="xstring" value="FeatMorgan bitvector355"/>
                <entry key="1411" type="xstring" value="FeatMorgan bitvector356"/>
                <entry key="1412" type="xstring" value="FeatMorgan bitvector357"/>
                <entry key="1413" type="xstring" value="FeatMorgan bitvector358"/>
                <entry key="1414" type="xstring" value="FeatMorgan bitvector359"/>
                <entry key="1415" type="xstring" value="FeatMorgan bitvector360"/>
                <entry key="1416" type="xstring" value="FeatMorgan bitvector361"/>
                <entry key="1417" type="xstring" value="FeatMorgan bitvector362"/>
                <entry key="1418" type="xstring" value="FeatMorgan bitvector363"/>
                <entry key="1419" type="xstring" value="FeatMorgan bitvector364"/>
                <entry key="1420" type="xstring" value="FeatMorgan bitvector365"/>
                <entry key="1421" type="xstring" value="FeatMorgan bitvector366"/>
                <entry key="1422" type="xstring" value="FeatMorgan bitvector367"/>
                <entry key="1423" type="xstring" value="FeatMorgan bitvector368"/>
                <entry key="1424" type="xstring" value="FeatMorgan bitvector369"/>
                <entry key="1425" type="xstring" value="FeatMorgan bitvector370"/>
                <entry key="1426" type="xstring" value="FeatMorgan bitvector371"/>
                <entry key="1427" type="xstring" value="FeatMorgan bitvector372"/>
                <entry key="1428" type="xstring" value="FeatMorgan bitvector373"/>
                <entry key="1429" type="xstring" value="FeatMorgan bitvector374"/>
                <entry key="1430" type="xstring" value="FeatMorgan bitvector375"/>
                <entry key="1431" type="xstring" value="FeatMorgan bitvector376"/>
                <entry key="1432" type="xstring" value="FeatMorgan bitvector377"/>
                <entry key="1433" type="xstring" value="FeatMorgan bitvector378"/>
                <entry key="1434" type="xstring" value="FeatMorgan bitvector379"/>
                <entry key="1435" type="xstring" value="FeatMorgan bitvector380"/>
                <entry key="1436" type="xstring" value="FeatMorgan bitvector381"/>
                <entry key="1437" type="xstring" value="FeatMorgan bitvector382"/>
                <entry key="1438" type="xstring" value="FeatMorgan bitvector383"/>
                <entry key="1439" type="xstring" value="FeatMorgan bitvector384"/>
                <entry key="1440" type="xstring" value="FeatMorgan bitvector385"/>
                <entry key="1441" type="xstring" value="FeatMorgan bitvector386"/>
                <entry key="1442" type="xstring" value="FeatMorgan bitvector387"/>
                <entry key="1443" type="xstring" value="FeatMorgan bitvector388"/>
                <entry key="1444" type="xstring" value="FeatMorgan bitvector389"/>
                <entry key="1445" type="xstring" value="FeatMorgan bitvector390"/>
                <entry key="1446" type="xstring" value="FeatMorgan bitvector391"/>
                <entry key="1447" type="xstring" value="FeatMorgan bitvector392"/>
                <entry key="1448" type="xstring" value="FeatMorgan bitvector393"/>
                <entry key="1449" type="xstring" value="FeatMorgan bitvector394"/>
                <entry key="1450" type="xstring" value="FeatMorgan bitvector395"/>
                <entry key="1451" type="xstring" value="FeatMorgan bitvector396"/>
                <entry key="1452" type="xstring" value="FeatMorgan bitvector397"/>
                <entry key="1453" type="xstring" value="FeatMorgan bitvector398"/>
                <entry key="1454" type="xstring" value="FeatMorgan bitvector399"/>
                <entry key="1455" type="xstring" value="FeatMorgan bitvector400"/>
                <entry key="1456" type="xstring" value="FeatMorgan bitvector401"/>
                <entry key="1457" type="xstring" value="FeatMorgan bitvector402"/>
                <entry key="1458" type="xstring" value="FeatMorgan bitvector403"/>
                <entry key="1459" type="xstring" value="FeatMorgan bitvector404"/>
                <entry key="1460" type="xstring" value="FeatMorgan bitvector405"/>
                <entry key="1461" type="xstring" value="FeatMorgan bitvector406"/>
                <entry key="1462" type="xstring" value="FeatMorgan bitvector407"/>
                <entry key="1463" type="xstring" value="FeatMorgan bitvector408"/>
                <entry key="1464" type="xstring" value="FeatMorgan bitvector409"/>
                <entry key="1465" type="xstring" value="FeatMorgan bitvector410"/>
                <entry key="1466" type="xstring" value="FeatMorgan bitvector411"/>
                <entry key="1467" type="xstring" value="FeatMorgan bitvector412"/>
                <entry key="1468" type="xstring" value="FeatMorgan bitvector413"/>
                <entry key="1469" type="xstring" value="FeatMorgan bitvector414"/>
                <entry key="1470" type="xstring" value="FeatMorgan bitvector415"/>
                <entry key="1471" type="xstring" value="FeatMorgan bitvector416"/>
                <entry key="1472" type="xstring" value="FeatMorgan bitvector417"/>
                <entry key="1473" type="xstring" value="FeatMorgan bitvector418"/>
                <entry key="1474" type="xstring" value="FeatMorgan bitvector419"/>
                <entry key="1475" type="xstring" value="FeatMorgan bitvector420"/>
                <entry key="1476" type="xstring" value="FeatMorgan bitvector421"/>
                <entry key="1477" type="xstring" value="FeatMorgan bitvector422"/>
                <entry key="1478" type="xstring" value="FeatMorgan bitvector423"/>
                <entry key="1479" type="xstring" value="FeatMorgan bitvector424"/>
                <entry key="1480" type="xstring" value="FeatMorgan bitvector425"/>
                <entry key="1481" type="xstring" value="FeatMorgan bitvector426"/>
                <entry key="1482" type="xstring" value="FeatMorgan bitvector427"/>
                <entry key="1483" type="xstring" value="FeatMorgan bitvector428"/>
                <entry key="1484" type="xstring" value="FeatMorgan bitvector429"/>
                <entry key="1485" type="xstring" value="FeatMorgan bitvector430"/>
                <entry key="1486" type="xstring" value="FeatMorgan bitvector431"/>
                <entry key="1487" type="xstring" value="FeatMorgan bitvector432"/>
                <entry key="1488" type="xstring" value="FeatMorgan bitvector433"/>
                <entry key="1489" type="xstring" value="FeatMorgan bitvector434"/>
                <entry key="1490" type="xstring" value="FeatMorgan bitvector435"/>
                <entry key="1491" type="xstring" value="FeatMorgan bitvector436"/>
                <entry key="1492" type="xstring" value="FeatMorgan bitvector437"/>
                <entry key="1493" type="xstring" value="FeatMorgan bitvector438"/>
                <entry key="1494" type="xstring" value="FeatMorgan bitvector439"/>
                <entry key="1495" type="xstring" value="FeatMorgan bitvector440"/>
                <entry key="1496" type="xstring" value="FeatMorgan bitvector441"/>
                <entry key="1497" type="xstring" value="FeatMorgan bitvector442"/>
                <entry key="1498" type="xstring" value="FeatMorgan bitvector443"/>
                <entry key="1499" type="xstring" value="FeatMorgan bitvector444"/>
                <entry key="1500" type="xstring" value="FeatMorgan bitvector445"/>
                <entry key="1501" type="xstring" value="FeatMorgan bitvector446"/>
                <entry key="1502" type="xstring" value="FeatMorgan bitvector447"/>
                <entry key="1503" type="xstring" value="FeatMorgan bitvector448"/>
                <entry key="1504" type="xstring" value="FeatMorgan bitvector449"/>
                <entry key="1505" type="xstring" value="FeatMorgan bitvector450"/>
                <entry key="1506" type="xstring" value="FeatMorgan bitvector451"/>
                <entry key="1507" type="xstring" value="FeatMorgan bitvector452"/>
                <entry key="1508" type="xstring" value="FeatMorgan bitvector453"/>
                <entry key="1509" type="xstring" value="FeatMorgan bitvector454"/>
                <entry key="1510" type="xstring" value="FeatMorgan bitvector455"/>
                <entry key="1511" type="xstring" value="FeatMorgan bitvector456"/>
                <entry key="1512" type="xstring" value="FeatMorgan bitvector457"/>
                <entry key="1513" type="xstring" value="FeatMorgan bitvector458"/>
                <entry key="1514" type="xstring" value="FeatMorgan bitvector459"/>
                <entry key="1515" type="xstring" value="FeatMorgan bitvector460"/>
                <entry key="1516" type="xstring" value="FeatMorgan bitvector461"/>
                <entry key="1517" type="xstring" value="FeatMorgan bitvector462"/>
                <entry key="1518" type="xstring" value="FeatMorgan bitvector463"/>
                <entry key="1519" type="xstring" value="FeatMorgan bitvector464"/>
                <entry key="1520" type="xstring" value="FeatMorgan bitvector465"/>
                <entry key="1521" type="xstring" value="FeatMorgan bitvector466"/>
                <entry key="1522" type="xstring" value="FeatMorgan bitvector467"/>
                <entry key="1523" type="xstring" value="FeatMorgan bitvector468"/>
                <entry key="1524" type="xstring" value="FeatMorgan bitvector469"/>
                <entry key="1525" type="xstring" value="FeatMorgan bitvector470"/>
                <entry key="1526" type="xstring" value="FeatMorgan bitvector471"/>
                <entry key="1527" type="xstring" value="FeatMorgan bitvector472"/>
                <entry key="1528" type="xstring" value="FeatMorgan bitvector473"/>
                <entry key="1529" type="xstring" value="FeatMorgan bitvector474"/>
                <entry key="1530" type="xstring" value="FeatMorgan bitvector475"/>
                <entry key="1531" type="xstring" value="FeatMorgan bitvector476"/>
                <entry key="1532" type="xstring" value="FeatMorgan bitvector477"/>
                <entry key="1533" type="xstring" value="FeatMorgan bitvector478"/>
                <entry key="1534" type="xstring" value="FeatMorgan bitvector479"/>
                <entry key="1535" type="xstring" value="FeatMorgan bitvector480"/>
                <entry key="1536" type="xstring" value="FeatMorgan bitvector481"/>
                <entry key="1537" type="xstring" value="FeatMorgan bitvector482"/>
                <entry key="1538" type="xstring" value="FeatMorgan bitvector483"/>
                <entry key="1539" type="xstring" value="FeatMorgan bitvector484"/>
                <entry key="1540" type="xstring" value="FeatMorgan bitvector485"/>
                <entry key="1541" type="xstring" value="FeatMorgan bitvector486"/>
                <entry key="1542" type="xstring" value="FeatMorgan bitvector487"/>
                <entry key="1543" type="xstring" value="FeatMorgan bitvector488"/>
                <entry key="1544" type="xstring" value="FeatMorgan bitvector489"/>
                <entry key="1545" type="xstring" value="FeatMorgan bitvector490"/>
                <entry key="1546" type="xstring" value="FeatMorgan bitvector491"/>
                <entry key="1547" type="xstring" value="FeatMorgan bitvector492"/>
                <entry key="1548" type="xstring" value="FeatMorgan bitvector493"/>
                <entry key="1549" type="xstring" value="FeatMorgan bitvector494"/>
                <entry key="1550" type="xstring" value="FeatMorgan bitvector495"/>
                <entry key="1551" type="xstring" value="FeatMorgan bitvector496"/>
                <entry key="1552" type="xstring" value="FeatMorgan bitvector497"/>
                <entry key="1553" type="xstring" value="FeatMorgan bitvector498"/>
                <entry key="1554" type="xstring" value="FeatMorgan bitvector499"/>
                <entry key="1555" type="xstring" value="FeatMorgan bitvector500"/>
                <entry key="1556" type="xstring" value="FeatMorgan bitvector501"/>
                <entry key="1557" type="xstring" value="FeatMorgan bitvector502"/>
                <entry key="1558" type="xstring" value="FeatMorgan bitvector503"/>
                <entry key="1559" type="xstring" value="FeatMorgan bitvector504"/>
                <entry key="1560" type="xstring" value="FeatMorgan bitvector505"/>
                <entry key="1561" type="xstring" value="FeatMorgan bitvector506"/>
                <entry key="1562" type="xstring" value="FeatMorgan bitvector507"/>
                <entry key="1563" type="xstring" value="FeatMorgan bitvector508"/>
                <entry key="1564" type="xstring" value="FeatMorgan bitvector509"/>
                <entry key="1565" type="xstring" value="FeatMorgan bitvector510"/>
                <entry key="1566" type="xstring" value="FeatMorgan bitvector511"/>
                <entry key="1567" type="xstring" value="FeatMorgan bitvector512"/>
                <entry key="1568" type="xstring" value="FeatMorgan bitvector513"/>
                <entry key="1569" type="xstring" value="FeatMorgan bitvector514"/>
                <entry key="1570" type="xstring" value="FeatMorgan bitvector515"/>
                <entry key="1571" type="xstring" value="FeatMorgan bitvector516"/>
                <entry key="1572" type="xstring" value="FeatMorgan bitvector517"/>
                <entry key="1573" type="xstring" value="FeatMorgan bitvector518"/>
                <entry key="1574" type="xstring" value="FeatMorgan bitvector519"/>
                <entry key="1575" type="xstring" value="FeatMorgan bitvector520"/>
                <entry key="1576" type="xstring" value="FeatMorgan bitvector521"/>
                <entry key="1577" type="xstring" value="FeatMorgan bitvector522"/>
                <entry key="1578" type="xstring" value="FeatMorgan bitvector523"/>
                <entry key="1579" type="xstring" value="FeatMorgan bitvector524"/>
                <entry key="1580" type="xstring" value="FeatMorgan bitvector525"/>
                <entry key="1581" type="xstring" value="FeatMorgan bitvector526"/>
                <entry key="1582" type="xstring" value="FeatMorgan bitvector527"/>
                <entry key="1583" type="xstring" value="FeatMorgan bitvector528"/>
                <entry key="1584" type="xstring" value="FeatMorgan bitvector529"/>
                <entry key="1585" type="xstring" value="FeatMorgan bitvector530"/>
                <entry key="1586" type="xstring" value="FeatMorgan bitvector531"/>
                <entry key="1587" type="xstring" value="FeatMorgan bitvector532"/>
                <entry key="1588" type="xstring" value="FeatMorgan bitvector533"/>
                <entry key="1589" type="xstring" value="FeatMorgan bitvector534"/>
                <entry key="1590" type="xstring" value="FeatMorgan bitvector535"/>
                <entry key="1591" type="xstring" value="FeatMorgan bitvector536"/>
                <entry key="1592" type="xstring" value="FeatMorgan bitvector537"/>
                <entry key="1593" type="xstring" value="FeatMorgan bitvector538"/>
                <entry key="1594" type="xstring" value="FeatMorgan bitvector539"/>
                <entry key="1595" type="xstring" value="FeatMorgan bitvector540"/>
                <entry key="1596" type="xstring" value="FeatMorgan bitvector541"/>
                <entry key="1597" type="xstring" value="FeatMorgan bitvector542"/>
                <entry key="1598" type="xstring" value="FeatMorgan bitvector543"/>
                <entry key="1599" type="xstring" value="FeatMorgan bitvector544"/>
                <entry key="1600" type="xstring" value="FeatMorgan bitvector545"/>
                <entry key="1601" type="xstring" value="FeatMorgan bitvector546"/>
                <entry key="1602" type="xstring" value="FeatMorgan bitvector547"/>
                <entry key="1603" type="xstring" value="FeatMorgan bitvector548"/>
                <entry key="1604" type="xstring" value="FeatMorgan bitvector549"/>
                <entry key="1605" type="xstring" value="FeatMorgan bitvector550"/>
                <entry key="1606" type="xstring" value="FeatMorgan bitvector551"/>
                <entry key="1607" type="xstring" value="FeatMorgan bitvector552"/>
                <entry key="1608" type="xstring" value="FeatMorgan bitvector553"/>
                <entry key="1609" type="xstring" value="FeatMorgan bitvector554"/>
                <entry key="1610" type="xstring" value="FeatMorgan bitvector555"/>
                <entry key="1611" type="xstring" value="FeatMorgan bitvector556"/>
                <entry key="1612" type="xstring" value="FeatMorgan bitvector557"/>
                <entry key="1613" type="xstring" value="FeatMorgan bitvector558"/>
                <entry key="1614" type="xstring" value="FeatMorgan bitvector559"/>
                <entry key="1615" type="xstring" value="FeatMorgan bitvector560"/>
                <entry key="1616" type="xstring" value="FeatMorgan bitvector561"/>
                <entry key="1617" type="xstring" value="FeatMorgan bitvector562"/>
                <entry key="1618" type="xstring" value="FeatMorgan bitvector563"/>
                <entry key="1619" type="xstring" value="FeatMorgan bitvector564"/>
                <entry key="1620" type="xstring" value="FeatMorgan bitvector565"/>
                <entry key="1621" type="xstring" value="FeatMorgan bitvector566"/>
                <entry key="1622" type="xstring" value="FeatMorgan bitvector567"/>
                <entry key="1623" type="xstring" value="FeatMorgan bitvector568"/>
                <entry key="1624" type="xstring" value="FeatMorgan bitvector569"/>
                <entry key="1625" type="xstring" value="FeatMorgan bitvector570"/>
                <entry key="1626" type="xstring" value="FeatMorgan bitvector571"/>
                <entry key="1627" type="xstring" value="FeatMorgan bitvector572"/>
                <entry key="1628" type="xstring" value="FeatMorgan bitvector573"/>
                <entry key="1629" type="xstring" value="FeatMorgan bitvector574"/>
                <entry key="1630" type="xstring" value="FeatMorgan bitvector575"/>
                <entry key="1631" type="xstring" value="FeatMorgan bitvector576"/>
                <entry key="1632" type="xstring" value="FeatMorgan bitvector577"/>
                <entry key="1633" type="xstring" value="FeatMorgan bitvector578"/>
                <entry key="1634" type="xstring" value="FeatMorgan bitvector579"/>
                <entry key="1635" type="xstring" value="FeatMorgan bitvector580"/>
                <entry key="1636" type="xstring" value="FeatMorgan bitvector581"/>
                <entry key="1637" type="xstring" value="FeatMorgan bitvector582"/>
                <entry key="1638" type="xstring" value="FeatMorgan bitvector583"/>
                <entry key="1639" type="xstring" value="FeatMorgan bitvector584"/>
                <entry key="1640" type="xstring" value="FeatMorgan bitvector585"/>
                <entry key="1641" type="xstring" value="FeatMorgan bitvector586"/>
                <entry key="1642" type="xstring" value="FeatMorgan bitvector587"/>
                <entry key="1643" type="xstring" value="FeatMorgan bitvector588"/>
                <entry key="1644" type="xstring" value="FeatMorgan bitvector589"/>
                <entry key="1645" type="xstring" value="FeatMorgan bitvector590"/>
                <entry key="1646" type="xstring" value="FeatMorgan bitvector591"/>
                <entry key="1647" type="xstring" value="FeatMorgan bitvector592"/>
                <entry key="1648" type="xstring" value="FeatMorgan bitvector593"/>
                <entry key="1649" type="xstring" value="FeatMorgan bitvector594"/>
                <entry key="1650" type="xstring" value="FeatMorgan bitvector595"/>
                <entry key="1651" type="xstring" value="FeatMorgan bitvector596"/>
                <entry key="1652" type="xstring" value="FeatMorgan bitvector597"/>
                <entry key="1653" type="xstring" value="FeatMorgan bitvector598"/>
                <entry key="1654" type="xstring" value="FeatMorgan bitvector599"/>
                <entry key="1655" type="xstring" value="FeatMorgan bitvector600"/>
                <entry key="1656" type="xstring" value="FeatMorgan bitvector601"/>
                <entry key="1657" type="xstring" value="FeatMorgan bitvector602"/>
                <entry key="1658" type="xstring" value="FeatMorgan bitvector603"/>
                <entry key="1659" type="xstring" value="FeatMorgan bitvector604"/>
                <entry key="1660" type="xstring" value="FeatMorgan bitvector605"/>
                <entry key="1661" type="xstring" value="FeatMorgan bitvector606"/>
                <entry key="1662" type="xstring" value="FeatMorgan bitvector607"/>
                <entry key="1663" type="xstring" value="FeatMorgan bitvector608"/>
                <entry key="1664" type="xstring" value="FeatMorgan bitvector609"/>
                <entry key="1665" type="xstring" value="FeatMorgan bitvector610"/>
                <entry key="1666" type="xstring" value="FeatMorgan bitvector611"/>
                <entry key="1667" type="xstring" value="FeatMorgan bitvector612"/>
                <entry key="1668" type="xstring" value="FeatMorgan bitvector613"/>
                <entry key="1669" type="xstring" value="FeatMorgan bitvector614"/>
                <entry key="1670" type="xstring" value="FeatMorgan bitvector615"/>
                <entry key="1671" type="xstring" value="FeatMorgan bitvector616"/>
                <entry key="1672" type="xstring" value="FeatMorgan bitvector617"/>
                <entry key="1673" type="xstring" value="FeatMorgan bitvector618"/>
                <entry key="1674" type="xstring" value="FeatMorgan bitvector619"/>
                <entry key="1675" type="xstring" value="FeatMorgan bitvector620"/>
                <entry key="1676" type="xstring" value="FeatMorgan bitvector621"/>
                <entry key="1677" type="xstring" value="FeatMorgan bitvector622"/>
                <entry key="1678" type="xstring" value="FeatMorgan bitvector623"/>
                <entry key="1679" type="xstring" value="FeatMorgan bitvector624"/>
                <entry key="1680" type="xstring" value="FeatMorgan bitvector625"/>
                <entry key="1681" type="xstring" value="FeatMorgan bitvector626"/>
                <entry key="1682" type="xstring" value="FeatMorgan bitvector627"/>
                <entry key="1683" type="xstring" value="FeatMorgan bitvector628"/>
                <entry key="1684" type="xstring" value="FeatMorgan bitvector629"/>
                <entry key="1685" type="xstring" value="FeatMorgan bitvector630"/>
                <entry key="1686" type="xstring" value="FeatMorgan bitvector631"/>
                <entry key="1687" type="xstring" value="FeatMorgan bitvector632"/>
                <entry key="1688" type="xstring" value="FeatMorgan bitvector633"/>
                <entry key="1689" type="xstring" value="FeatMorgan bitvector634"/>
                <entry key="1690" type="xstring" value="FeatMorgan bitvector635"/>
                <entry key="1691" type="xstring" value="FeatMorgan bitvector636"/>
                <entry key="1692" type="xstring" value="FeatMorgan bitvector637"/>
                <entry key="1693" type="xstring" value="FeatMorgan bitvector638"/>
                <entry key="1694" type="xstring" value="FeatMorgan bitvector639"/>
                <entry key="1695" type="xstring" value="FeatMorgan bitvector640"/>
                <entry key="1696" type="xstring" value="FeatMorgan bitvector641"/>
                <entry key="1697" type="xstring" value="FeatMorgan bitvector642"/>
                <entry key="1698" type="xstring" value="FeatMorgan bitvector643"/>
                <entry key="1699" type="xstring" value="FeatMorgan bitvector644"/>
                <entry key="1700" type="xstring" value="FeatMorgan bitvector645"/>
                <entry key="1701" type="xstring" value="FeatMorgan bitvector646"/>
                <entry key="1702" type="xstring" value="FeatMorgan bitvector647"/>
                <entry key="1703" type="xstring" value="FeatMorgan bitvector648"/>
                <entry key="1704" type="xstring" value="FeatMorgan bitvector649"/>
                <entry key="1705" type="xstring" value="FeatMorgan bitvector650"/>
                <entry key="1706" type="xstring" value="FeatMorgan bitvector651"/>
                <entry key="1707" type="xstring" value="FeatMorgan bitvector652"/>
                <entry key="1708" type="xstring" value="FeatMorgan bitvector653"/>
                <entry key="1709" type="xstring" value="FeatMorgan bitvector654"/>
                <entry key="1710" type="xstring" value="FeatMorgan bitvector655"/>
                <entry key="1711" type="xstring" value="FeatMorgan bitvector656"/>
                <entry key="1712" type="xstring" value="FeatMorgan bitvector657"/>
                <entry key="1713" type="xstring" value="FeatMorgan bitvector658"/>
                <entry key="1714" type="xstring" value="FeatMorgan bitvector659"/>
                <entry key="1715" type="xstring" value="FeatMorgan bitvector660"/>
                <entry key="1716" type="xstring" value="FeatMorgan bitvector661"/>
                <entry key="1717" type="xstring" value="FeatMorgan bitvector662"/>
                <entry key="1718" type="xstring" value="FeatMorgan bitvector663"/>
                <entry key="1719" type="xstring" value="FeatMorgan bitvector664"/>
                <entry key="1720" type="xstring" value="FeatMorgan bitvector665"/>
                <entry key="1721" type="xstring" value="FeatMorgan bitvector666"/>
                <entry key="1722" type="xstring" value="FeatMorgan bitvector667"/>
                <entry key="1723" type="xstring" value="FeatMorgan bitvector668"/>
                <entry key="1724" type="xstring" value="FeatMorgan bitvector669"/>
                <entry key="1725" type="xstring" value="FeatMorgan bitvector670"/>
                <entry key="1726" type="xstring" value="FeatMorgan bitvector671"/>
                <entry key="1727" type="xstring" value="FeatMorgan bitvector672"/>
                <entry key="1728" type="xstring" value="FeatMorgan bitvector673"/>
                <entry key="1729" type="xstring" value="FeatMorgan bitvector674"/>
                <entry key="1730" type="xstring" value="FeatMorgan bitvector675"/>
                <entry key="1731" type="xstring" value="FeatMorgan bitvector676"/>
                <entry key="1732" type="xstring" value="FeatMorgan bitvector677"/>
                <entry key="1733" type="xstring" value="FeatMorgan bitvector678"/>
                <entry key="1734" type="xstring" value="FeatMorgan bitvector679"/>
                <entry key="1735" type="xstring" value="FeatMorgan bitvector680"/>
                <entry key="1736" type="xstring" value="FeatMorgan bitvector681"/>
                <entry key="1737" type="xstring" value="FeatMorgan bitvector682"/>
                <entry key="1738" type="xstring" value="FeatMorgan bitvector683"/>
                <entry key="1739" type="xstring" value="FeatMorgan bitvector684"/>
                <entry key="1740" type="xstring" value="FeatMorgan bitvector685"/>
                <entry key="1741" type="xstring" value="FeatMorgan bitvector686"/>
                <entry key="1742" type="xstring" value="FeatMorgan bitvector687"/>
                <entry key="1743" type="xstring" value="FeatMorgan bitvector688"/>
                <entry key="1744" type="xstring" value="FeatMorgan bitvector689"/>
                <entry key="1745" type="xstring" value="FeatMorgan bitvector690"/>
                <entry key="1746" type="xstring" value="FeatMorgan bitvector691"/>
                <entry key="1747" type="xstring" value="FeatMorgan bitvector692"/>
                <entry key="1748" type="xstring" value="FeatMorgan bitvector693"/>
                <entry key="1749" type="xstring" value="FeatMorgan bitvector694"/>
                <entry key="1750" type="xstring" value="FeatMorgan bitvector695"/>
                <entry key="1751" type="xstring" value="FeatMorgan bitvector696"/>
                <entry key="1752" type="xstring" value="FeatMorgan bitvector697"/>
                <entry key="1753" type="xstring" value="FeatMorgan bitvector698"/>
                <entry key="1754" type="xstring" value="FeatMorgan bitvector699"/>
                <entry key="1755" type="xstring" value="FeatMorgan bitvector700"/>
                <entry key="1756" type="xstring" value="FeatMorgan bitvector701"/>
                <entry key="1757" type="xstring" value="FeatMorgan bitvector702"/>
                <entry key="1758" type="xstring" value="FeatMorgan bitvector703"/>
                <entry key="1759" type="xstring" value="FeatMorgan bitvector704"/>
                <entry key="1760" type="xstring" value="FeatMorgan bitvector705"/>
                <entry key="1761" type="xstring" value="FeatMorgan bitvector706"/>
                <entry key="1762" type="xstring" value="FeatMorgan bitvector707"/>
                <entry key="1763" type="xstring" value="FeatMorgan bitvector708"/>
                <entry key="1764" type="xstring" value="FeatMorgan bitvector709"/>
                <entry key="1765" type="xstring" value="FeatMorgan bitvector710"/>
                <entry key="1766" type="xstring" value="FeatMorgan bitvector711"/>
                <entry key="1767" type="xstring" value="FeatMorgan bitvector712"/>
                <entry key="1768" type="xstring" value="FeatMorgan bitvector713"/>
                <entry key="1769" type="xstring" value="FeatMorgan bitvector714"/>
                <entry key="1770" type="xstring" value="FeatMorgan bitvector715"/>
                <entry key="1771" type="xstring" value="FeatMorgan bitvector716"/>
                <entry key="1772" type="xstring" value="FeatMorgan bitvector717"/>
                <entry key="1773" type="xstring" value="FeatMorgan bitvector718"/>
                <entry key="1774" type="xstring" value="FeatMorgan bitvector719"/>
                <entry key="1775" type="xstring" value="FeatMorgan bitvector720"/>
                <entry key="1776" type="xstring" value="FeatMorgan bitvector721"/>
                <entry key="1777" type="xstring" value="FeatMorgan bitvector722"/>
                <entry key="1778" type="xstring" value="FeatMorgan bitvector723"/>
                <entry key="1779" type="xstring" value="FeatMorgan bitvector724"/>
                <entry key="1780" type="xstring" value="FeatMorgan bitvector725"/>
                <entry key="1781" type="xstring" value="FeatMorgan bitvector726"/>
                <entry key="1782" type="xstring" value="FeatMorgan bitvector727"/>
                <entry key="1783" type="xstring" value="FeatMorgan bitvector728"/>
                <entry key="1784" type="xstring" value="FeatMorgan bitvector729"/>
                <entry key="1785" type="xstring" value="FeatMorgan bitvector730"/>
                <entry key="1786" type="xstring" value="FeatMorgan bitvector731"/>
                <entry key="1787" type="xstring" value="FeatMorgan bitvector732"/>
                <entry key="1788" type="xstring" value="FeatMorgan bitvector733"/>
                <entry key="1789" type="xstring" value="FeatMorgan bitvector734"/>
                <entry key="1790" type="xstring" value="FeatMorgan bitvector735"/>
                <entry key="1791" type="xstring" value="FeatMorgan bitvector736"/>
                <entry key="1792" type="xstring" value="FeatMorgan bitvector737"/>
                <entry key="1793" type="xstring" value="FeatMorgan bitvector738"/>
                <entry key="1794" type="xstring" value="FeatMorgan bitvector739"/>
                <entry key="1795" type="xstring" value="FeatMorgan bitvector740"/>
                <entry key="1796" type="xstring" value="FeatMorgan bitvector741"/>
                <entry key="1797" type="xstring" value="FeatMorgan bitvector742"/>
                <entry key="1798" type="xstring" value="FeatMorgan bitvector743"/>
                <entry key="1799" type="xstring" value="FeatMorgan bitvector744"/>
                <entry key="1800" type="xstring" value="FeatMorgan bitvector745"/>
                <entry key="1801" type="xstring" value="FeatMorgan bitvector746"/>
                <entry key="1802" type="xstring" value="FeatMorgan bitvector747"/>
                <entry key="1803" type="xstring" value="FeatMorgan bitvector748"/>
                <entry key="1804" type="xstring" value="FeatMorgan bitvector749"/>
                <entry key="1805" type="xstring" value="FeatMorgan bitvector750"/>
                <entry key="1806" type="xstring" value="FeatMorgan bitvector751"/>
                <entry key="1807" type="xstring" value="FeatMorgan bitvector752"/>
                <entry key="1808" type="xstring" value="FeatMorgan bitvector753"/>
                <entry key="1809" type="xstring" value="FeatMorgan bitvector754"/>
                <entry key="1810" type="xstring" value="FeatMorgan bitvector755"/>
                <entry key="1811" type="xstring" value="FeatMorgan bitvector756"/>
                <entry key="1812" type="xstring" value="FeatMorgan bitvector757"/>
                <entry key="1813" type="xstring" value="FeatMorgan bitvector758"/>
                <entry key="1814" type="xstring" value="FeatMorgan bitvector759"/>
                <entry key="1815" type="xstring" value="FeatMorgan bitvector760"/>
                <entry key="1816" type="xstring" value="FeatMorgan bitvector761"/>
                <entry key="1817" type="xstring" value="FeatMorgan bitvector762"/>
                <entry key="1818" type="xstring" value="FeatMorgan bitvector763"/>
                <entry key="1819" type="xstring" value="FeatMorgan bitvector764"/>
                <entry key="1820" type="xstring" value="FeatMorgan bitvector765"/>
                <entry key="1821" type="xstring" value="FeatMorgan bitvector766"/>
                <entry key="1822" type="xstring" value="FeatMorgan bitvector767"/>
                <entry key="1823" type="xstring" value="FeatMorgan bitvector768"/>
                <entry key="1824" type="xstring" value="FeatMorgan bitvector769"/>
                <entry key="1825" type="xstring" value="FeatMorgan bitvector770"/>
                <entry key="1826" type="xstring" value="FeatMorgan bitvector771"/>
                <entry key="1827" type="xstring" value="FeatMorgan bitvector772"/>
                <entry key="1828" type="xstring" value="FeatMorgan bitvector773"/>
                <entry key="1829" type="xstring" value="FeatMorgan bitvector774"/>
                <entry key="1830" type="xstring" value="FeatMorgan bitvector775"/>
                <entry key="1831" type="xstring" value="FeatMorgan bitvector776"/>
                <entry key="1832" type="xstring" value="FeatMorgan bitvector777"/>
                <entry key="1833" type="xstring" value="FeatMorgan bitvector778"/>
                <entry key="1834" type="xstring" value="FeatMorgan bitvector779"/>
                <entry key="1835" type="xstring" value="FeatMorgan bitvector780"/>
                <entry key="1836" type="xstring" value="FeatMorgan bitvector781"/>
                <entry key="1837" type="xstring" value="FeatMorgan bitvector782"/>
                <entry key="1838" type="xstring" value="FeatMorgan bitvector783"/>
                <entry key="1839" type="xstring" value="FeatMorgan bitvector784"/>
                <entry key="1840" type="xstring" value="FeatMorgan bitvector785"/>
                <entry key="1841" type="xstring" value="FeatMorgan bitvector786"/>
                <entry key="1842" type="xstring" value="FeatMorgan bitvector787"/>
                <entry key="1843" type="xstring" value="FeatMorgan bitvector788"/>
                <entry key="1844" type="xstring" value="FeatMorgan bitvector789"/>
                <entry key="1845" type="xstring" value="FeatMorgan bitvector790"/>
                <entry key="1846" type="xstring" value="FeatMorgan bitvector791"/>
                <entry key="1847" type="xstring" value="FeatMorgan bitvector792"/>
                <entry key="1848" type="xstring" value="FeatMorgan bitvector793"/>
                <entry key="1849" type="xstring" value="FeatMorgan bitvector794"/>
                <entry key="1850" type="xstring" value="FeatMorgan bitvector795"/>
                <entry key="1851" type="xstring" value="FeatMorgan bitvector796"/>
                <entry key="1852" type="xstring" value="FeatMorgan bitvector797"/>
                <entry key="1853" type="xstring" value="FeatMorgan bitvector798"/>
                <entry key="1854" type="xstring" value="FeatMorgan bitvector799"/>
                <entry key="1855" type="xstring" value="FeatMorgan bitvector800"/>
                <entry key="1856" type="xstring" value="FeatMorgan bitvector801"/>
                <entry key="1857" type="xstring" value="FeatMorgan bitvector802"/>
                <entry key="1858" type="xstring" value="FeatMorgan bitvector803"/>
                <entry key="1859" type="xstring" value="FeatMorgan bitvector804"/>
                <entry key="1860" type="xstring" value="FeatMorgan bitvector805"/>
                <entry key="1861" type="xstring" value="FeatMorgan bitvector806"/>
                <entry key="1862" type="xstring" value="FeatMorgan bitvector807"/>
                <entry key="1863" type="xstring" value="FeatMorgan bitvector808"/>
                <entry key="1864" type="xstring" value="FeatMorgan bitvector809"/>
                <entry key="1865" type="xstring" value="FeatMorgan bitvector810"/>
                <entry key="1866" type="xstring" value="FeatMorgan bitvector811"/>
                <entry key="1867" type="xstring" value="FeatMorgan bitvector812"/>
                <entry key="1868" type="xstring" value="FeatMorgan bitvector813"/>
                <entry key="1869" type="xstring" value="FeatMorgan bitvector814"/>
                <entry key="1870" type="xstring" value="FeatMorgan bitvector815"/>
                <entry key="1871" type="xstring" value="FeatMorgan bitvector816"/>
                <entry key="1872" type="xstring" value="FeatMorgan bitvector817"/>
                <entry key="1873" type="xstring" value="FeatMorgan bitvector818"/>
                <entry key="1874" type="xstring" value="FeatMorgan bitvector819"/>
                <entry key="1875" type="xstring" value="FeatMorgan bitvector820"/>
                <entry key="1876" type="xstring" value="FeatMorgan bitvector821"/>
                <entry key="1877" type="xstring" value="FeatMorgan bitvector822"/>
                <entry key="1878" type="xstring" value="FeatMorgan bitvector823"/>
                <entry key="1879" type="xstring" value="FeatMorgan bitvector824"/>
                <entry key="1880" type="xstring" value="FeatMorgan bitvector825"/>
                <entry key="1881" type="xstring" value="FeatMorgan bitvector826"/>
                <entry key="1882" type="xstring" value="FeatMorgan bitvector827"/>
                <entry key="1883" type="xstring" value="FeatMorgan bitvector828"/>
                <entry key="1884" type="xstring" value="FeatMorgan bitvector829"/>
                <entry key="1885" type="xstring" value="FeatMorgan bitvector830"/>
                <entry key="1886" type="xstring" value="FeatMorgan bitvector831"/>
                <entry key="1887" type="xstring" value="FeatMorgan bitvector832"/>
                <entry key="1888" type="xstring" value="FeatMorgan bitvector833"/>
                <entry key="1889" type="xstring" value="FeatMorgan bitvector834"/>
                <entry key="1890" type="xstring" value="FeatMorgan bitvector835"/>
                <entry key="1891" type="xstring" value="FeatMorgan bitvector836"/>
                <entry key="1892" type="xstring" value="FeatMorgan bitvector837"/>
                <entry key="1893" type="xstring" value="FeatMorgan bitvector838"/>
                <entry key="1894" type="xstring" value="FeatMorgan bitvector839"/>
                <entry key="1895" type="xstring" value="FeatMorgan bitvector840"/>
                <entry key="1896" type="xstring" value="FeatMorgan bitvector841"/>
                <entry key="1897" type="xstring" value="FeatMorgan bitvector842"/>
                <entry key="1898" type="xstring" value="FeatMorgan bitvector843"/>
                <entry key="1899" type="xstring" value="FeatMorgan bitvector844"/>
                <entry key="1900" type="xstring" value="FeatMorgan bitvector845"/>
                <entry key="1901" type="xstring" value="FeatMorgan bitvector846"/>
                <entry key="1902" type="xstring" value="FeatMorgan bitvector847"/>
                <entry key="1903" type="xstring" value="FeatMorgan bitvector848"/>
                <entry key="1904" type="xstring" value="FeatMorgan bitvector849"/>
                <entry key="1905" type="xstring" value="FeatMorgan bitvector850"/>
                <entry key="1906" type="xstring" value="FeatMorgan bitvector851"/>
                <entry key="1907" type="xstring" value="FeatMorgan bitvector852"/>
                <entry key="1908" type="xstring" value="FeatMorgan bitvector853"/>
                <entry key="1909" type="xstring" value="FeatMorgan bitvector854"/>
                <entry key="1910" type="xstring" value="FeatMorgan bitvector855"/>
                <entry key="1911" type="xstring" value="FeatMorgan bitvector856"/>
                <entry key="1912" type="xstring" value="FeatMorgan bitvector857"/>
                <entry key="1913" type="xstring" value="FeatMorgan bitvector858"/>
                <entry key="1914" type="xstring" value="FeatMorgan bitvector859"/>
                <entry key="1915" type="xstring" value="FeatMorgan bitvector860"/>
                <entry key="1916" type="xstring" value="FeatMorgan bitvector861"/>
                <entry key="1917" type="xstring" value="FeatMorgan bitvector862"/>
                <entry key="1918" type="xstring" value="FeatMorgan bitvector863"/>
                <entry key="1919" type="xstring" value="FeatMorgan bitvector864"/>
                <entry key="1920" type="xstring" value="FeatMorgan bitvector865"/>
                <entry key="1921" type="xstring" value="FeatMorgan bitvector866"/>
                <entry key="1922" type="xstring" value="FeatMorgan bitvector867"/>
                <entry key="1923" type="xstring" value="FeatMorgan bitvector868"/>
                <entry key="1924" type="xstring" value="FeatMorgan bitvector869"/>
                <entry key="1925" type="xstring" value="FeatMorgan bitvector870"/>
                <entry key="1926" type="xstring" value="FeatMorgan bitvector871"/>
                <entry key="1927" type="xstring" value="FeatMorgan bitvector872"/>
                <entry key="1928" type="xstring" value="FeatMorgan bitvector873"/>
                <entry key="1929" type="xstring" value="FeatMorgan bitvector874"/>
                <entry key="1930" type="xstring" value="FeatMorgan bitvector875"/>
                <entry key="1931" type="xstring" value="FeatMorgan bitvector876"/>
                <entry key="1932" type="xstring" value="FeatMorgan bitvector877"/>
                <entry key="1933" type="xstring" value="FeatMorgan bitvector878"/>
                <entry key="1934" type="xstring" value="FeatMorgan bitvector879"/>
                <entry key="1935" type="xstring" value="FeatMorgan bitvector880"/>
                <entry key="1936" type="xstring" value="FeatMorgan bitvector881"/>
                <entry key="1937" type="xstring" value="FeatMorgan bitvector882"/>
                <entry key="1938" type="xstring" value="FeatMorgan bitvector883"/>
                <entry key="1939" type="xstring" value="FeatMorgan bitvector884"/>
                <entry key="1940" type="xstring" value="FeatMorgan bitvector885"/>
                <entry key="1941" type="xstring" value="FeatMorgan bitvector886"/>
                <entry key="1942" type="xstring" value="FeatMorgan bitvector887"/>
                <entry key="1943" type="xstring" value="FeatMorgan bitvector888"/>
                <entry key="1944" type="xstring" value="FeatMorgan bitvector889"/>
                <entry key="1945" type="xstring" value="FeatMorgan bitvector890"/>
                <entry key="1946" type="xstring" value="FeatMorgan bitvector891"/>
                <entry key="1947" type="xstring" value="FeatMorgan bitvector892"/>
                <entry key="1948" type="xstring" value="FeatMorgan bitvector893"/>
                <entry key="1949" type="xstring" value="FeatMorgan bitvector894"/>
                <entry key="1950" type="xstring" value="FeatMorgan bitvector895"/>
                <entry key="1951" type="xstring" value="FeatMorgan bitvector896"/>
                <entry key="1952" type="xstring" value="FeatMorgan bitvector897"/>
                <entry key="1953" type="xstring" value="FeatMorgan bitvector898"/>
                <entry key="1954" type="xstring" value="FeatMorgan bitvector899"/>
                <entry key="1955" type="xstring" value="FeatMorgan bitvector900"/>
                <entry key="1956" type="xstring" value="FeatMorgan bitvector901"/>
                <entry key="1957" type="xstring" value="FeatMorgan bitvector902"/>
                <entry key="1958" type="xstring" value="FeatMorgan bitvector903"/>
                <entry key="1959" type="xstring" value="FeatMorgan bitvector904"/>
                <entry key="1960" type="xstring" value="FeatMorgan bitvector905"/>
                <entry key="1961" type="xstring" value="FeatMorgan bitvector906"/>
                <entry key="1962" type="xstring" value="FeatMorgan bitvector907"/>
                <entry key="1963" type="xstring" value="FeatMorgan bitvector908"/>
                <entry key="1964" type="xstring" value="FeatMorgan bitvector909"/>
                <entry key="1965" type="xstring" value="FeatMorgan bitvector910"/>
                <entry key="1966" type="xstring" value="FeatMorgan bitvector911"/>
                <entry key="1967" type="xstring" value="FeatMorgan bitvector912"/>
                <entry key="1968" type="xstring" value="FeatMorgan bitvector913"/>
                <entry key="1969" type="xstring" value="FeatMorgan bitvector914"/>
                <entry key="1970" type="xstring" value="FeatMorgan bitvector915"/>
                <entry key="1971" type="xstring" value="FeatMorgan bitvector916"/>
                <entry key="1972" type="xstring" value="FeatMorgan bitvector917"/>
                <entry key="1973" type="xstring" value="FeatMorgan bitvector918"/>
                <entry key="1974" type="xstring" value="FeatMorgan bitvector919"/>
                <entry key="1975" type="xstring" value="FeatMorgan bitvector920"/>
                <entry key="1976" type="xstring" value="FeatMorgan bitvector921"/>
                <entry key="1977" type="xstring" value="FeatMorgan bitvector922"/>
                <entry key="1978" type="xstring" value="FeatMorgan bitvector923"/>
                <entry key="1979" type="xstring" value="FeatMorgan bitvector924"/>
                <entry key="1980" type="xstring" value="FeatMorgan bitvector925"/>
                <entry key="1981" type="xstring" value="FeatMorgan bitvector926"/>
                <entry key="1982" type="xstring" value="FeatMorgan bitvector927"/>
                <entry key="1983" type="xstring" value="FeatMorgan bitvector928"/>
                <entry key="1984" type="xstring" value="FeatMorgan bitvector929"/>
                <entry key="1985" type="xstring" value="FeatMorgan bitvector930"/>
                <entry key="1986" type="xstring" value="FeatMorgan bitvector931"/>
                <entry key="1987" type="xstring" value="FeatMorgan bitvector932"/>
                <entry key="1988" type="xstring" value="FeatMorgan bitvector933"/>
                <entry key="1989" type="xstring" value="FeatMorgan bitvector934"/>
                <entry key="1990" type="xstring" value="FeatMorgan bitvector935"/>
                <entry key="1991" type="xstring" value="FeatMorgan bitvector936"/>
                <entry key="1992" type="xstring" value="FeatMorgan bitvector937"/>
                <entry key="1993" type="xstring" value="FeatMorgan bitvector938"/>
                <entry key="1994" type="xstring" value="FeatMorgan bitvector939"/>
                <entry key="1995" type="xstring" value="FeatMorgan bitvector940"/>
                <entry key="1996" type="xstring" value="FeatMorgan bitvector941"/>
                <entry key="1997" type="xstring" value="FeatMorgan bitvector942"/>
                <entry key="1998" type="xstring" value="FeatMorgan bitvector943"/>
                <entry key="1999" type="xstring" value="FeatMorgan bitvector944"/>
                <entry key="2000" type="xstring" value="FeatMorgan bitvector945"/>
                <entry key="2001" type="xstring" value="FeatMorgan bitvector946"/>
                <entry key="2002" type="xstring" value="FeatMorgan bitvector947"/>
                <entry key="2003" type="xstring" value="FeatMorgan bitvector948"/>
                <entry key="2004" type="xstring" value="FeatMorgan bitvector949"/>
                <entry key="2005" type="xstring" value="FeatMorgan bitvector950"/>
                <entry key="2006" type="xstring" value="FeatMorgan bitvector951"/>
                <entry key="2007" type="xstring" value="FeatMorgan bitvector952"/>
                <entry key="2008" type="xstring" value="FeatMorgan bitvector953"/>
                <entry key="2009" type="xstring" value="FeatMorgan bitvector954"/>
                <entry key="2010" type="xstring" value="FeatMorgan bitvector955"/>
                <entry key="2011" type="xstring" value="FeatMorgan bitvector956"/>
                <entry key="2012" type="xstring" value="FeatMorgan bitvector957"/>
                <entry key="2013" type="xstring" value="FeatMorgan bitvector958"/>
                <entry key="2014" type="xstring" value="FeatMorgan bitvector959"/>
                <entry key="2015" type="xstring" value="FeatMorgan bitvector960"/>
                <entry key="2016" type="xstring" value="FeatMorgan bitvector961"/>
                <entry key="2017" type="xstring" value="FeatMorgan bitvector962"/>
                <entry key="2018" type="xstring" value="FeatMorgan bitvector963"/>
                <entry key="2019" type="xstring" value="FeatMorgan bitvector964"/>
                <entry key="2020" type="xstring" value="FeatMorgan bitvector965"/>
                <entry key="2021" type="xstring" value="FeatMorgan bitvector966"/>
                <entry key="2022" type="xstring" value="FeatMorgan bitvector967"/>
                <entry key="2023" type="xstring" value="FeatMorgan bitvector968"/>
                <entry key="2024" type="xstring" value="FeatMorgan bitvector969"/>
                <entry key="2025" type="xstring" value="FeatMorgan bitvector970"/>
                <entry key="2026" type="xstring" value="FeatMorgan bitvector971"/>
                <entry key="2027" type="xstring" value="FeatMorgan bitvector972"/>
                <entry key="2028" type="xstring" value="FeatMorgan bitvector973"/>
                <entry key="2029" type="xstring" value="FeatMorgan bitvector974"/>
                <entry key="2030" type="xstring" value="FeatMorgan bitvector975"/>
                <entry key="2031" type="xstring" value="FeatMorgan bitvector976"/>
                <entry key="2032" type="xstring" value="FeatMorgan bitvector977"/>
                <entry key="2033" type="xstring" value="FeatMorgan bitvector978"/>
                <entry key="2034" type="xstring" value="FeatMorgan bitvector979"/>
                <entry key="2035" type="xstring" value="FeatMorgan bitvector980"/>
                <entry key="2036" type="xstring" value="FeatMorgan bitvector981"/>
                <entry key="2037" type="xstring" value="FeatMorgan bitvector982"/>
                <entry key="2038" type="xstring" value="FeatMorgan bitvector983"/>
                <entry key="2039" type="xstring" value="FeatMorgan bitvector984"/>
                <entry key="2040" type="xstring" value="FeatMorgan bitvector985"/>
                <entry key="2041" type="xstring" value="FeatMorgan bitvector986"/>
                <entry key="2042" type="xstring" value="FeatMorgan bitvector987"/>
                <entry key="2043" type="xstring" value="FeatMorgan bitvector988"/>
                <entry key="2044" type="xstring" value="FeatMorgan bitvector989"/>
                <entry key="2045" type="xstring" value="FeatMorgan bitvector990"/>
                <entry key="2046" type="xstring" value="FeatMorgan bitvector991"/>
                <entry key="2047" type="xstring" value="FeatMorgan bitvector992"/>
                <entry key="2048" type="xstring" value="FeatMorgan bitvector993"/>
                <entry key="2049" type="xstring" value="FeatMorgan bitvector994"/>
                <entry key="2050" type="xstring" value="FeatMorgan bitvector995"/>
                <entry key="2051" type="xstring" value="FeatMorgan bitvector996"/>
                <entry key="2052" type="xstring" value="FeatMorgan bitvector997"/>
                <entry key="2053" type="xstring" value="FeatMorgan bitvector998"/>
                <entry key="2054" type="xstring" value="FeatMorgan bitvector999"/>
                <entry key="2055" type="xstring" value="FeatMorgan bitvector1000"/>
                <entry key="2056" type="xstring" value="FeatMorgan bitvector1001"/>
                <entry key="2057" type="xstring" value="FeatMorgan bitvector1002"/>
                <entry key="2058" type="xstring" value="FeatMorgan bitvector1003"/>
                <entry key="2059" type="xstring" value="FeatMorgan bitvector1004"/>
                <entry key="2060" type="xstring" value="FeatMorgan bitvector1005"/>
                <entry key="2061" type="xstring" value="FeatMorgan bitvector1006"/>
                <entry key="2062" type="xstring" value="FeatMorgan bitvector1007"/>
                <entry key="2063" type="xstring" value="FeatMorgan bitvector1008"/>
                <entry key="2064" type="xstring" value="FeatMorgan bitvector1009"/>
                <entry key="2065" type="xstring" value="FeatMorgan bitvector1010"/>
                <entry key="2066" type="xstring" value="FeatMorgan bitvector1011"/>
                <entry key="2067" type="xstring" value="FeatMorgan bitvector1012"/>
                <entry key="2068" type="xstring" value="FeatMorgan bitvector1013"/>
                <entry key="2069" type="xstring" value="FeatMorgan bitvector1014"/>
                <entry key="2070" type="xstring" value="FeatMorgan bitvector1015"/>
                <entry key="2071" type="xstring" value="FeatMorgan bitvector1016"/>
                <entry key="2072" type="xstring" value="FeatMorgan bitvector1017"/>
                <entry key="2073" type="xstring" value="FeatMorgan bitvector1018"/>
                <entry key="2074" type="xstring" value="FeatMorgan bitvector1019"/>
                <entry key="2075" type="xstring" value="FeatMorgan bitvector1020"/>
                <entry key="2076" type="xstring" value="FeatMorgan bitvector1021"/>
                <entry key="2077" type="xstring" value="FeatMorgan bitvector1022"/>
                <entry key="2078" type="xstring" value="FeatMorgan bitvector1023"/>
                <entry key="2079" type="xstring" value="AtomPair bitvector0"/>
                <entry key="2080" type="xstring" value="AtomPair bitvector1"/>
                <entry key="2081" type="xstring" value="AtomPair bitvector2"/>
                <entry key="2082" type="xstring" value="AtomPair bitvector3"/>
                <entry key="2083" type="xstring" value="AtomPair bitvector4"/>
                <entry key="2084" type="xstring" value="AtomPair bitvector5"/>
                <entry key="2085" type="xstring" value="AtomPair bitvector6"/>
                <entry key="2086" type="xstring" value="AtomPair bitvector7"/>
                <entry key="2087" type="xstring" value="AtomPair bitvector8"/>
                <entry key="2088" type="xstring" value="AtomPair bitvector9"/>
                <entry key="2089" type="xstring" value="AtomPair bitvector10"/>
                <entry key="2090" type="xstring" value="AtomPair bitvector11"/>
                <entry key="2091" type="xstring" value="AtomPair bitvector12"/>
                <entry key="2092" type="xstring" value="AtomPair bitvector13"/>
                <entry key="2093" type="xstring" value="AtomPair bitvector14"/>
                <entry key="2094" type="xstring" value="AtomPair bitvector15"/>
                <entry key="2095" type="xstring" value="AtomPair bitvector16"/>
                <entry key="2096" type="xstring" value="AtomPair bitvector17"/>
                <entry key="2097" type="xstring" value="AtomPair bitvector18"/>
                <entry key="2098" type="xstring" value="AtomPair bitvector19"/>
                <entry key="2099" type="xstring" value="AtomPair bitvector20"/>
                <entry key="2100" type="xstring" value="AtomPair bitvector21"/>
                <entry key="2101" type="xstring" value="AtomPair bitvector22"/>
                <entry key="2102" type="xstring" value="AtomPair bitvector23"/>
                <entry key="2103" type="xstring" value="AtomPair bitvector24"/>
                <entry key="2104" type="xstring" value="AtomPair bitvector25"/>
                <entry key="2105" type="xstring" value="AtomPair bitvector26"/>
                <entry key="2106" type="xstring" value="AtomPair bitvector27"/>
                <entry key="2107" type="xstring" value="AtomPair bitvector28"/>
                <entry key="2108" type="xstring" value="AtomPair bitvector29"/>
                <entry key="2109" type="xstring" value="AtomPair bitvector30"/>
                <entry key="2110" type="xstring" value="AtomPair bitvector31"/>
                <entry key="2111" type="xstring" value="AtomPair bitvector32"/>
                <entry key="2112" type="xstring" value="AtomPair bitvector33"/>
                <entry key="2113" type="xstring" value="AtomPair bitvector34"/>
                <entry key="2114" type="xstring" value="AtomPair bitvector35"/>
                <entry key="2115" type="xstring" value="AtomPair bitvector36"/>
                <entry key="2116" type="xstring" value="AtomPair bitvector37"/>
                <entry key="2117" type="xstring" value="AtomPair bitvector38"/>
                <entry key="2118" type="xstring" value="AtomPair bitvector39"/>
                <entry key="2119" type="xstring" value="AtomPair bitvector40"/>
                <entry key="2120" type="xstring" value="AtomPair bitvector41"/>
                <entry key="2121" type="xstring" value="AtomPair bitvector42"/>
                <entry key="2122" type="xstring" value="AtomPair bitvector43"/>
                <entry key="2123" type="xstring" value="AtomPair bitvector44"/>
                <entry key="2124" type="xstring" value="AtomPair bitvector45"/>
                <entry key="2125" type="xstring" value="AtomPair bitvector46"/>
                <entry key="2126" type="xstring" value="AtomPair bitvector47"/>
                <entry key="2127" type="xstring" value="AtomPair bitvector48"/>
                <entry key="2128" type="xstring" value="AtomPair bitvector49"/>
                <entry key="2129" type="xstring" value="AtomPair bitvector50"/>
                <entry key="2130" type="xstring" value="AtomPair bitvector51"/>
                <entry key="2131" type="xstring" value="AtomPair bitvector52"/>
                <entry key="2132" type="xstring" value="AtomPair bitvector53"/>
                <entry key="2133" type="xstring" value="AtomPair bitvector54"/>
                <entry key="2134" type="xstring" value="AtomPair bitvector55"/>
                <entry key="2135" type="xstring" value="AtomPair bitvector56"/>
                <entry key="2136" type="xstring" value="AtomPair bitvector57"/>
                <entry key="2137" type="xstring" value="AtomPair bitvector58"/>
                <entry key="2138" type="xstring" value="AtomPair bitvector59"/>
                <entry key="2139" type="xstring" value="AtomPair bitvector60"/>
                <entry key="2140" type="xstring" value="AtomPair bitvector61"/>
                <entry key="2141" type="xstring" value="AtomPair bitvector62"/>
                <entry key="2142" type="xstring" value="AtomPair bitvector63"/>
                <entry key="2143" type="xstring" value="AtomPair bitvector64"/>
                <entry key="2144" type="xstring" value="AtomPair bitvector65"/>
                <entry key="2145" type="xstring" value="AtomPair bitvector66"/>
                <entry key="2146" type="xstring" value="AtomPair bitvector67"/>
                <entry key="2147" type="xstring" value="AtomPair bitvector68"/>
                <entry key="2148" type="xstring" value="AtomPair bitvector69"/>
                <entry key="2149" type="xstring" value="AtomPair bitvector70"/>
                <entry key="2150" type="xstring" value="AtomPair bitvector71"/>
                <entry key="2151" type="xstring" value="AtomPair bitvector72"/>
                <entry key="2152" type="xstring" value="AtomPair bitvector73"/>
                <entry key="2153" type="xstring" value="AtomPair bitvector74"/>
                <entry key="2154" type="xstring" value="AtomPair bitvector75"/>
                <entry key="2155" type="xstring" value="AtomPair bitvector76"/>
                <entry key="2156" type="xstring" value="AtomPair bitvector77"/>
                <entry key="2157" type="xstring" value="AtomPair bitvector78"/>
                <entry key="2158" type="xstring" value="AtomPair bitvector79"/>
                <entry key="2159" type="xstring" value="AtomPair bitvector80"/>
                <entry key="2160" type="xstring" value="AtomPair bitvector81"/>
                <entry key="2161" type="xstring" value="AtomPair bitvector82"/>
                <entry key="2162" type="xstring" value="AtomPair bitvector83"/>
                <entry key="2163" type="xstring" value="AtomPair bitvector84"/>
                <entry key="2164" type="xstring" value="AtomPair bitvector85"/>
                <entry key="2165" type="xstring" value="AtomPair bitvector86"/>
                <entry key="2166" type="xstring" value="AtomPair bitvector87"/>
                <entry key="2167" type="xstring" value="AtomPair bitvector88"/>
                <entry key="2168" type="xstring" value="AtomPair bitvector89"/>
                <entry key="2169" type="xstring" value="AtomPair bitvector90"/>
                <entry key="2170" type="xstring" value="AtomPair bitvector91"/>
                <entry key="2171" type="xstring" value="AtomPair bitvector92"/>
                <entry key="2172" type="xstring" value="AtomPair bitvector93"/>
                <entry key="2173" type="xstring" value="AtomPair bitvector94"/>
                <entry key="2174" type="xstring" value="AtomPair bitvector95"/>
                <entry key="2175" type="xstring" value="AtomPair bitvector96"/>
                <entry key="2176" type="xstring" value="AtomPair bitvector97"/>
                <entry key="2177" type="xstring" value="AtomPair bitvector98"/>
                <entry key="2178" type="xstring" value="AtomPair bitvector99"/>
                <entry key="2179" type="xstring" value="AtomPair bitvector100"/>
                <entry key="2180" type="xstring" value="AtomPair bitvector101"/>
                <entry key="2181" type="xstring" value="AtomPair bitvector102"/>
                <entry key="2182" type="xstring" value="AtomPair bitvector103"/>
                <entry key="2183" type="xstring" value="AtomPair bitvector104"/>
                <entry key="2184" type="xstring" value="AtomPair bitvector105"/>
                <entry key="2185" type="xstring" value="AtomPair bitvector106"/>
                <entry key="2186" type="xstring" value="AtomPair bitvector107"/>
                <entry key="2187" type="xstring" value="AtomPair bitvector108"/>
                <entry key="2188" type="xstring" value="AtomPair bitvector109"/>
                <entry key="2189" type="xstring" value="AtomPair bitvector110"/>
                <entry key="2190" type="xstring" value="AtomPair bitvector111"/>
                <entry key="2191" type="xstring" value="AtomPair bitvector112"/>
                <entry key="2192" type="xstring" value="AtomPair bitvector113"/>
                <entry key="2193" type="xstring" value="AtomPair bitvector114"/>
                <entry key="2194" type="xstring" value="AtomPair bitvector115"/>
                <entry key="2195" type="xstring" value="AtomPair bitvector116"/>
                <entry key="2196" type="xstring" value="AtomPair bitvector117"/>
                <entry key="2197" type="xstring" value="AtomPair bitvector118"/>
                <entry key="2198" type="xstring" value="AtomPair bitvector119"/>
                <entry key="2199" type="xstring" value="AtomPair bitvector120"/>
                <entry key="2200" type="xstring" value="AtomPair bitvector121"/>
                <entry key="2201" type="xstring" value="AtomPair bitvector122"/>
                <entry key="2202" type="xstring" value="AtomPair bitvector123"/>
                <entry key="2203" type="xstring" value="AtomPair bitvector124"/>
                <entry key="2204" type="xstring" value="AtomPair bitvector125"/>
                <entry key="2205" type="xstring" value="AtomPair bitvector126"/>
                <entry key="2206" type="xstring" value="AtomPair bitvector127"/>
                <entry key="2207" type="xstring" value="AtomPair bitvector128"/>
                <entry key="2208" type="xstring" value="AtomPair bitvector129"/>
                <entry key="2209" type="xstring" value="AtomPair bitvector130"/>
                <entry key="2210" type="xstring" value="AtomPair bitvector131"/>
                <entry key="2211" type="xstring" value="AtomPair bitvector132"/>
                <entry key="2212" type="xstring" value="AtomPair bitvector133"/>
                <entry key="2213" type="xstring" value="AtomPair bitvector134"/>
                <entry key="2214" type="xstring" value="AtomPair bitvector135"/>
                <entry key="2215" type="xstring" value="AtomPair bitvector136"/>
                <entry key="2216" type="xstring" value="AtomPair bitvector137"/>
                <entry key="2217" type="xstring" value="AtomPair bitvector138"/>
                <entry key="2218" type="xstring" value="AtomPair bitvector139"/>
                <entry key="2219" type="xstring" value="AtomPair bitvector140"/>
                <entry key="2220" type="xstring" value="AtomPair bitvector141"/>
                <entry key="2221" type="xstring" value="AtomPair bitvector142"/>
                <entry key="2222" type="xstring" value="AtomPair bitvector143"/>
                <entry key="2223" type="xstring" value="AtomPair bitvector144"/>
                <entry key="2224" type="xstring" value="AtomPair bitvector145"/>
                <entry key="2225" type="xstring" value="AtomPair bitvector146"/>
                <entry key="2226" type="xstring" value="AtomPair bitvector147"/>
                <entry key="2227" type="xstring" value="AtomPair bitvector148"/>
                <entry key="2228" type="xstring" value="AtomPair bitvector149"/>
                <entry key="2229" type="xstring" value="AtomPair bitvector150"/>
                <entry key="2230" type="xstring" value="AtomPair bitvector151"/>
                <entry key="2231" type="xstring" value="AtomPair bitvector152"/>
                <entry key="2232" type="xstring" value="AtomPair bitvector153"/>
                <entry key="2233" type="xstring" value="AtomPair bitvector154"/>
                <entry key="2234" type="xstring" value="AtomPair bitvector155"/>
                <entry key="2235" type="xstring" value="AtomPair bitvector156"/>
                <entry key="2236" type="xstring" value="AtomPair bitvector157"/>
                <entry key="2237" type="xstring" value="AtomPair bitvector158"/>
                <entry key="2238" type="xstring" value="AtomPair bitvector159"/>
                <entry key="2239" type="xstring" value="AtomPair bitvector160"/>
                <entry key="2240" type="xstring" value="AtomPair bitvector161"/>
                <entry key="2241" type="xstring" value="AtomPair bitvector162"/>
                <entry key="2242" type="xstring" value="AtomPair bitvector163"/>
                <entry key="2243" type="xstring" value="AtomPair bitvector164"/>
                <entry key="2244" type="xstring" value="AtomPair bitvector165"/>
                <entry key="2245" type="xstring" value="AtomPair bitvector166"/>
                <entry key="2246" type="xstring" value="AtomPair bitvector167"/>
                <entry key="2247" type="xstring" value="AtomPair bitvector168"/>
                <entry key="2248" type="xstring" value="AtomPair bitvector169"/>
                <entry key="2249" type="xstring" value="AtomPair bitvector170"/>
                <entry key="2250" type="xstring" value="AtomPair bitvector171"/>
                <entry key="2251" type="xstring" value="AtomPair bitvector172"/>
                <entry key="2252" type="xstring" value="AtomPair bitvector173"/>
                <entry key="2253" type="xstring" value="AtomPair bitvector174"/>
                <entry key="2254" type="xstring" value="AtomPair bitvector175"/>
                <entry key="2255" type="xstring" value="AtomPair bitvector176"/>
                <entry key="2256" type="xstring" value="AtomPair bitvector177"/>
                <entry key="2257" type="xstring" value="AtomPair bitvector178"/>
                <entry key="2258" type="xstring" value="AtomPair bitvector179"/>
                <entry key="2259" type="xstring" value="AtomPair bitvector180"/>
                <entry key="2260" type="xstring" value="AtomPair bitvector181"/>
                <entry key="2261" type="xstring" value="AtomPair bitvector182"/>
                <entry key="2262" type="xstring" value="AtomPair bitvector183"/>
                <entry key="2263" type="xstring" value="AtomPair bitvector184"/>
                <entry key="2264" type="xstring" value="AtomPair bitvector185"/>
                <entry key="2265" type="xstring" value="AtomPair bitvector186"/>
                <entry key="2266" type="xstring" value="AtomPair bitvector187"/>
                <entry key="2267" type="xstring" value="AtomPair bitvector188"/>
                <entry key="2268" type="xstring" value="AtomPair bitvector189"/>
                <entry key="2269" type="xstring" value="AtomPair bitvector190"/>
                <entry key="2270" type="xstring" value="AtomPair bitvector191"/>
                <entry key="2271" type="xstring" value="AtomPair bitvector192"/>
                <entry key="2272" type="xstring" value="AtomPair bitvector193"/>
                <entry key="2273" type="xstring" value="AtomPair bitvector194"/>
                <entry key="2274" type="xstring" value="AtomPair bitvector195"/>
                <entry key="2275" type="xstring" value="AtomPair bitvector196"/>
                <entry key="2276" type="xstring" value="AtomPair bitvector197"/>
                <entry key="2277" type="xstring" value="AtomPair bitvector198"/>
                <entry key="2278" type="xstring" value="AtomPair bitvector199"/>
                <entry key="2279" type="xstring" value="AtomPair bitvector200"/>
                <entry key="2280" type="xstring" value="AtomPair bitvector201"/>
                <entry key="2281" type="xstring" value="AtomPair bitvector202"/>
                <entry key="2282" type="xstring" value="AtomPair bitvector203"/>
                <entry key="2283" type="xstring" value="AtomPair bitvector204"/>
                <entry key="2284" type="xstring" value="AtomPair bitvector205"/>
                <entry key="2285" type="xstring" value="AtomPair bitvector206"/>
                <entry key="2286" type="xstring" value="AtomPair bitvector207"/>
                <entry key="2287" type="xstring" value="AtomPair bitvector208"/>
                <entry key="2288" type="xstring" value="AtomPair bitvector209"/>
                <entry key="2289" type="xstring" value="AtomPair bitvector210"/>
                <entry key="2290" type="xstring" value="AtomPair bitvector211"/>
                <entry key="2291" type="xstring" value="AtomPair bitvector212"/>
                <entry key="2292" type="xstring" value="AtomPair bitvector213"/>
                <entry key="2293" type="xstring" value="AtomPair bitvector214"/>
                <entry key="2294" type="xstring" value="AtomPair bitvector215"/>
                <entry key="2295" type="xstring" value="AtomPair bitvector216"/>
                <entry key="2296" type="xstring" value="AtomPair bitvector217"/>
                <entry key="2297" type="xstring" value="AtomPair bitvector218"/>
                <entry key="2298" type="xstring" value="AtomPair bitvector219"/>
                <entry key="2299" type="xstring" value="AtomPair bitvector220"/>
                <entry key="2300" type="xstring" value="AtomPair bitvector221"/>
                <entry key="2301" type="xstring" value="AtomPair bitvector222"/>
                <entry key="2302" type="xstring" value="AtomPair bitvector223"/>
                <entry key="2303" type="xstring" value="AtomPair bitvector224"/>
                <entry key="2304" type="xstring" value="AtomPair bitvector225"/>
                <entry key="2305" type="xstring" value="AtomPair bitvector226"/>
                <entry key="2306" type="xstring" value="AtomPair bitvector227"/>
                <entry key="2307" type="xstring" value="AtomPair bitvector228"/>
                <entry key="2308" type="xstring" value="AtomPair bitvector229"/>
                <entry key="2309" type="xstring" value="AtomPair bitvector230"/>
                <entry key="2310" type="xstring" value="AtomPair bitvector231"/>
                <entry key="2311" type="xstring" value="AtomPair bitvector232"/>
                <entry key="2312" type="xstring" value="AtomPair bitvector233"/>
                <entry key="2313" type="xstring" value="AtomPair bitvector234"/>
                <entry key="2314" type="xstring" value="AtomPair bitvector235"/>
                <entry key="2315" type="xstring" value="AtomPair bitvector236"/>
                <entry key="2316" type="xstring" value="AtomPair bitvector237"/>
                <entry key="2317" type="xstring" value="AtomPair bitvector238"/>
                <entry key="2318" type="xstring" value="AtomPair bitvector239"/>
                <entry key="2319" type="xstring" value="AtomPair bitvector240"/>
                <entry key="2320" type="xstring" value="AtomPair bitvector241"/>
                <entry key="2321" type="xstring" value="AtomPair bitvector242"/>
                <entry key="2322" type="xstring" value="AtomPair bitvector243"/>
                <entry key="2323" type="xstring" value="AtomPair bitvector244"/>
                <entry key="2324" type="xstring" value="AtomPair bitvector245"/>
                <entry key="2325" type="xstring" value="AtomPair bitvector246"/>
                <entry key="2326" type="xstring" value="AtomPair bitvector247"/>
                <entry key="2327" type="xstring" value="AtomPair bitvector248"/>
                <entry key="2328" type="xstring" value="AtomPair bitvector249"/>
                <entry key="2329" type="xstring" value="AtomPair bitvector250"/>
                <entry key="2330" type="xstring" value="AtomPair bitvector251"/>
                <entry key="2331" type="xstring" value="AtomPair bitvector252"/>
                <entry key="2332" type="xstring" value="AtomPair bitvector253"/>
                <entry key="2333" type="xstring" value="AtomPair bitvector254"/>
                <entry key="2334" type="xstring" value="AtomPair bitvector255"/>
                <entry key="2335" type="xstring" value="AtomPair bitvector256"/>
                <entry key="2336" type="xstring" value="AtomPair bitvector257"/>
                <entry key="2337" type="xstring" value="AtomPair bitvector258"/>
                <entry key="2338" type="xstring" value="AtomPair bitvector259"/>
                <entry key="2339" type="xstring" value="AtomPair bitvector260"/>
                <entry key="2340" type="xstring" value="AtomPair bitvector261"/>
                <entry key="2341" type="xstring" value="AtomPair bitvector262"/>
                <entry key="2342" type="xstring" value="AtomPair bitvector263"/>
                <entry key="2343" type="xstring" value="AtomPair bitvector264"/>
                <entry key="2344" type="xstring" value="AtomPair bitvector265"/>
                <entry key="2345" type="xstring" value="AtomPair bitvector266"/>
                <entry key="2346" type="xstring" value="AtomPair bitvector267"/>
                <entry key="2347" type="xstring" value="AtomPair bitvector268"/>
                <entry key="2348" type="xstring" value="AtomPair bitvector269"/>
                <entry key="2349" type="xstring" value="AtomPair bitvector270"/>
                <entry key="2350" type="xstring" value="AtomPair bitvector271"/>
                <entry key="2351" type="xstring" value="AtomPair bitvector272"/>
                <entry key="2352" type="xstring" value="AtomPair bitvector273"/>
                <entry key="2353" type="xstring" value="AtomPair bitvector274"/>
                <entry key="2354" type="xstring" value="AtomPair bitvector275"/>
                <entry key="2355" type="xstring" value="AtomPair bitvector276"/>
                <entry key="2356" type="xstring" value="AtomPair bitvector277"/>
                <entry key="2357" type="xstring" value="AtomPair bitvector278"/>
                <entry key="2358" type="xstring" value="AtomPair bitvector279"/>
                <entry key="2359" type="xstring" value="AtomPair bitvector280"/>
                <entry key="2360" type="xstring" value="AtomPair bitvector281"/>
                <entry key="2361" type="xstring" value="AtomPair bitvector282"/>
                <entry key="2362" type="xstring" value="AtomPair bitvector283"/>
                <entry key="2363" type="xstring" value="AtomPair bitvector284"/>
                <entry key="2364" type="xstring" value="AtomPair bitvector285"/>
                <entry key="2365" type="xstring" value="AtomPair bitvector286"/>
                <entry key="2366" type="xstring" value="AtomPair bitvector287"/>
                <entry key="2367" type="xstring" value="AtomPair bitvector288"/>
                <entry key="2368" type="xstring" value="AtomPair bitvector289"/>
                <entry key="2369" type="xstring" value="AtomPair bitvector290"/>
                <entry key="2370" type="xstring" value="AtomPair bitvector291"/>
                <entry key="2371" type="xstring" value="AtomPair bitvector292"/>
                <entry key="2372" type="xstring" value="AtomPair bitvector293"/>
                <entry key="2373" type="xstring" value="AtomPair bitvector294"/>
                <entry key="2374" type="xstring" value="AtomPair bitvector295"/>
                <entry key="2375" type="xstring" value="AtomPair bitvector296"/>
                <entry key="2376" type="xstring" value="AtomPair bitvector297"/>
                <entry key="2377" type="xstring" value="AtomPair bitvector298"/>
                <entry key="2378" type="xstring" value="AtomPair bitvector299"/>
                <entry key="2379" type="xstring" value="AtomPair bitvector300"/>
                <entry key="2380" type="xstring" value="AtomPair bitvector301"/>
                <entry key="2381" type="xstring" value="AtomPair bitvector302"/>
                <entry key="2382" type="xstring" value="AtomPair bitvector303"/>
                <entry key="2383" type="xstring" value="AtomPair bitvector304"/>
                <entry key="2384" type="xstring" value="AtomPair bitvector305"/>
                <entry key="2385" type="xstring" value="AtomPair bitvector306"/>
                <entry key="2386" type="xstring" value="AtomPair bitvector307"/>
                <entry key="2387" type="xstring" value="AtomPair bitvector308"/>
                <entry key="2388" type="xstring" value="AtomPair bitvector309"/>
                <entry key="2389" type="xstring" value="AtomPair bitvector310"/>
                <entry key="2390" type="xstring" value="AtomPair bitvector311"/>
                <entry key="2391" type="xstring" value="AtomPair bitvector312"/>
                <entry key="2392" type="xstring" value="AtomPair bitvector313"/>
                <entry key="2393" type="xstring" value="AtomPair bitvector314"/>
                <entry key="2394" type="xstring" value="AtomPair bitvector315"/>
                <entry key="2395" type="xstring" value="AtomPair bitvector316"/>
                <entry key="2396" type="xstring" value="AtomPair bitvector317"/>
                <entry key="2397" type="xstring" value="AtomPair bitvector318"/>
                <entry key="2398" type="xstring" value="AtomPair bitvector319"/>
                <entry key="2399" type="xstring" value="AtomPair bitvector320"/>
                <entry key="2400" type="xstring" value="AtomPair bitvector321"/>
                <entry key="2401" type="xstring" value="AtomPair bitvector322"/>
                <entry key="2402" type="xstring" value="AtomPair bitvector323"/>
                <entry key="2403" type="xstring" value="AtomPair bitvector324"/>
                <entry key="2404" type="xstring" value="AtomPair bitvector325"/>
                <entry key="2405" type="xstring" value="AtomPair bitvector326"/>
                <entry key="2406" type="xstring" value="AtomPair bitvector327"/>
                <entry key="2407" type="xstring" value="AtomPair bitvector328"/>
                <entry key="2408" type="xstring" value="AtomPair bitvector329"/>
                <entry key="2409" type="xstring" value="AtomPair bitvector330"/>
                <entry key="2410" type="xstring" value="AtomPair bitvector331"/>
                <entry key="2411" type="xstring" value="AtomPair bitvector332"/>
                <entry key="2412" type="xstring" value="AtomPair bitvector333"/>
                <entry key="2413" type="xstring" value="AtomPair bitvector334"/>
                <entry key="2414" type="xstring" value="AtomPair bitvector335"/>
                <entry key="2415" type="xstring" value="AtomPair bitvector336"/>
                <entry key="2416" type="xstring" value="AtomPair bitvector337"/>
                <entry key="2417" type="xstring" value="AtomPair bitvector338"/>
                <entry key="2418" type="xstring" value="AtomPair bitvector339"/>
                <entry key="2419" type="xstring" value="AtomPair bitvector340"/>
                <entry key="2420" type="xstring" value="AtomPair bitvector341"/>
                <entry key="2421" type="xstring" value="AtomPair bitvector342"/>
                <entry key="2422" type="xstring" value="AtomPair bitvector343"/>
                <entry key="2423" type="xstring" value="AtomPair bitvector344"/>
                <entry key="2424" type="xstring" value="AtomPair bitvector345"/>
                <entry key="2425" type="xstring" value="AtomPair bitvector346"/>
                <entry key="2426" type="xstring" value="AtomPair bitvector347"/>
                <entry key="2427" type="xstring" value="AtomPair bitvector348"/>
                <entry key="2428" type="xstring" value="AtomPair bitvector349"/>
                <entry key="2429" type="xstring" value="AtomPair bitvector350"/>
                <entry key="2430" type="xstring" value="AtomPair bitvector351"/>
                <entry key="2431" type="xstring" value="AtomPair bitvector352"/>
                <entry key="2432" type="xstring" value="AtomPair bitvector353"/>
                <entry key="2433" type="xstring" value="AtomPair bitvector354"/>
                <entry key="2434" type="xstring" value="AtomPair bitvector355"/>
                <entry key="2435" type="xstring" value="AtomPair bitvector356"/>
                <entry key="2436" type="xstring" value="AtomPair bitvector357"/>
                <entry key="2437" type="xstring" value="AtomPair bitvector358"/>
                <entry key="2438" type="xstring" value="AtomPair bitvector359"/>
                <entry key="2439" type="xstring" value="AtomPair bitvector360"/>
                <entry key="2440" type="xstring" value="AtomPair bitvector361"/>
                <entry key="2441" type="xstring" value="AtomPair bitvector362"/>
                <entry key="2442" type="xstring" value="AtomPair bitvector363"/>
                <entry key="2443" type="xstring" value="AtomPair bitvector364"/>
                <entry key="2444" type="xstring" value="AtomPair bitvector365"/>
                <entry key="2445" type="xstring" value="AtomPair bitvector366"/>
                <entry key="2446" type="xstring" value="AtomPair bitvector367"/>
                <entry key="2447" type="xstring" value="AtomPair bitvector368"/>
                <entry key="2448" type="xstring" value="AtomPair bitvector369"/>
                <entry key="2449" type="xstring" value="AtomPair bitvector370"/>
                <entry key="2450" type="xstring" value="AtomPair bitvector371"/>
                <entry key="2451" type="xstring" value="AtomPair bitvector372"/>
                <entry key="2452" type="xstring" value="AtomPair bitvector373"/>
                <entry key="2453" type="xstring" value="AtomPair bitvector374"/>
                <entry key="2454" type="xstring" value="AtomPair bitvector375"/>
                <entry key="2455" type="xstring" value="AtomPair bitvector376"/>
                <entry key="2456" type="xstring" value="AtomPair bitvector377"/>
                <entry key="2457" type="xstring" value="AtomPair bitvector378"/>
                <entry key="2458" type="xstring" value="AtomPair bitvector379"/>
                <entry key="2459" type="xstring" value="AtomPair bitvector380"/>
                <entry key="2460" type="xstring" value="AtomPair bitvector381"/>
                <entry key="2461" type="xstring" value="AtomPair bitvector382"/>
                <entry key="2462" type="xstring" value="AtomPair bitvector383"/>
                <entry key="2463" type="xstring" value="AtomPair bitvector384"/>
                <entry key="2464" type="xstring" value="AtomPair bitvector385"/>
                <entry key="2465" type="xstring" value="AtomPair bitvector386"/>
                <entry key="2466" type="xstring" value="AtomPair bitvector387"/>
                <entry key="2467" type="xstring" value="AtomPair bitvector388"/>
                <entry key="2468" type="xstring" value="AtomPair bitvector389"/>
                <entry key="2469" type="xstring" value="AtomPair bitvector390"/>
                <entry key="2470" type="xstring" value="AtomPair bitvector391"/>
                <entry key="2471" type="xstring" value="AtomPair bitvector392"/>
                <entry key="2472" type="xstring" value="AtomPair bitvector393"/>
                <entry key="2473" type="xstring" value="AtomPair bitvector394"/>
                <entry key="2474" type="xstring" value="AtomPair bitvector395"/>
                <entry key="2475" type="xstring" value="AtomPair bitvector396"/>
                <entry key="2476" type="xstring" value="AtomPair bitvector397"/>
                <entry key="2477" type="xstring" value="AtomPair bitvector398"/>
                <entry key="2478" type="xstring" value="AtomPair bitvector399"/>
                <entry key="2479" type="xstring" value="AtomPair bitvector400"/>
                <entry key="2480" type="xstring" value="AtomPair bitvector401"/>
                <entry key="2481" type="xstring" value="AtomPair bitvector402"/>
                <entry key="2482" type="xstring" value="AtomPair bitvector403"/>
                <entry key="2483" type="xstring" value="AtomPair bitvector404"/>
                <entry key="2484" type="xstring" value="AtomPair bitvector405"/>
                <entry key="2485" type="xstring" value="AtomPair bitvector406"/>
                <entry key="2486" type="xstring" value="AtomPair bitvector407"/>
                <entry key="2487" type="xstring" value="AtomPair bitvector408"/>
                <entry key="2488" type="xstring" value="AtomPair bitvector409"/>
                <entry key="2489" type="xstring" value="AtomPair bitvector410"/>
                <entry key="2490" type="xstring" value="AtomPair bitvector411"/>
                <entry key="2491" type="xstring" value="AtomPair bitvector412"/>
                <entry key="2492" type="xstring" value="AtomPair bitvector413"/>
                <entry key="2493" type="xstring" value="AtomPair bitvector414"/>
                <entry key="2494" type="xstring" value="AtomPair bitvector415"/>
                <entry key="2495" type="xstring" value="AtomPair bitvector416"/>
                <entry key="2496" type="xstring" value="AtomPair bitvector417"/>
                <entry key="2497" type="xstring" value="AtomPair bitvector418"/>
                <entry key="2498" type="xstring" value="AtomPair bitvector419"/>
                <entry key="2499" type="xstring" value="AtomPair bitvector420"/>
                <entry key="2500" type="xstring" value="AtomPair bitvector421"/>
                <entry key="2501" type="xstring" value="AtomPair bitvector422"/>
                <entry key="2502" type="xstring" value="AtomPair bitvector423"/>
                <entry key="2503" type="xstring" value="AtomPair bitvector424"/>
                <entry key="2504" type="xstring" value="AtomPair bitvector425"/>
                <entry key="2505" type="xstring" value="AtomPair bitvector426"/>
                <entry key="2506" type="xstring" value="AtomPair bitvector427"/>
                <entry key="2507" type="xstring" value="AtomPair bitvector428"/>
                <entry key="2508" type="xstring" value="AtomPair bitvector429"/>
                <entry key="2509" type="xstring" value="AtomPair bitvector430"/>
                <entry key="2510" type="xstring" value="AtomPair bitvector431"/>
                <entry key="2511" type="xstring" value="AtomPair bitvector432"/>
                <entry key="2512" type="xstring" value="AtomPair bitvector433"/>
                <entry key="2513" type="xstring" value="AtomPair bitvector434"/>
                <entry key="2514" type="xstring" value="AtomPair bitvector435"/>
                <entry key="2515" type="xstring" value="AtomPair bitvector436"/>
                <entry key="2516" type="xstring" value="AtomPair bitvector437"/>
                <entry key="2517" type="xstring" value="AtomPair bitvector438"/>
                <entry key="2518" type="xstring" value="AtomPair bitvector439"/>
                <entry key="2519" type="xstring" value="AtomPair bitvector440"/>
                <entry key="2520" type="xstring" value="AtomPair bitvector441"/>
                <entry key="2521" type="xstring" value="AtomPair bitvector442"/>
                <entry key="2522" type="xstring" value="AtomPair bitvector443"/>
                <entry key="2523" type="xstring" value="AtomPair bitvector444"/>
                <entry key="2524" type="xstring" value="AtomPair bitvector445"/>
                <entry key="2525" type="xstring" value="AtomPair bitvector446"/>
                <entry key="2526" type="xstring" value="AtomPair bitvector447"/>
                <entry key="2527" type="xstring" value="AtomPair bitvector448"/>
                <entry key="2528" type="xstring" value="AtomPair bitvector449"/>
                <entry key="2529" type="xstring" value="AtomPair bitvector450"/>
                <entry key="2530" type="xstring" value="AtomPair bitvector451"/>
                <entry key="2531" type="xstring" value="AtomPair bitvector452"/>
                <entry key="2532" type="xstring" value="AtomPair bitvector453"/>
                <entry key="2533" type="xstring" value="AtomPair bitvector454"/>
                <entry key="2534" type="xstring" value="AtomPair bitvector455"/>
                <entry key="2535" type="xstring" value="AtomPair bitvector456"/>
                <entry key="2536" type="xstring" value="AtomPair bitvector457"/>
                <entry key="2537" type="xstring" value="AtomPair bitvector458"/>
                <entry key="2538" type="xstring" value="AtomPair bitvector459"/>
                <entry key="2539" type="xstring" value="AtomPair bitvector460"/>
                <entry key="2540" type="xstring" value="AtomPair bitvector461"/>
                <entry key="2541" type="xstring" value="AtomPair bitvector462"/>
                <entry key="2542" type="xstring" value="AtomPair bitvector463"/>
                <entry key="2543" type="xstring" value="AtomPair bitvector464"/>
                <entry key="2544" type="xstring" value="AtomPair bitvector465"/>
                <entry key="2545" type="xstring" value="AtomPair bitvector466"/>
                <entry key="2546" type="xstring" value="AtomPair bitvector467"/>
                <entry key="2547" type="xstring" value="AtomPair bitvector468"/>
                <entry key="2548" type="xstring" value="AtomPair bitvector469"/>
                <entry key="2549" type="xstring" value="AtomPair bitvector470"/>
                <entry key="2550" type="xstring" value="AtomPair bitvector471"/>
                <entry key="2551" type="xstring" value="AtomPair bitvector472"/>
                <entry key="2552" type="xstring" value="AtomPair bitvector473"/>
                <entry key="2553" type="xstring" value="AtomPair bitvector474"/>
                <entry key="2554" type="xstring" value="AtomPair bitvector475"/>
                <entry key="2555" type="xstring" value="AtomPair bitvector476"/>
                <entry key="2556" type="xstring" value="AtomPair bitvector477"/>
                <entry key="2557" type="xstring" value="AtomPair bitvector478"/>
                <entry key="2558" type="xstring" value="AtomPair bitvector479"/>
                <entry key="2559" type="xstring" value="AtomPair bitvector480"/>
                <entry key="2560" type="xstring" value="AtomPair bitvector481"/>
                <entry key="2561" type="xstring" value="AtomPair bitvector482"/>
                <entry key="2562" type="xstring" value="AtomPair bitvector483"/>
                <entry key="2563" type="xstring" value="AtomPair bitvector484"/>
                <entry key="2564" type="xstring" value="AtomPair bitvector485"/>
                <entry key="2565" type="xstring" value="AtomPair bitvector486"/>
                <entry key="2566" type="xstring" value="AtomPair bitvector487"/>
                <entry key="2567" type="xstring" value="AtomPair bitvector488"/>
                <entry key="2568" type="xstring" value="AtomPair bitvector489"/>
                <entry key="2569" type="xstring" value="AtomPair bitvector490"/>
                <entry key="2570" type="xstring" value="AtomPair bitvector491"/>
                <entry key="2571" type="xstring" value="AtomPair bitvector492"/>
                <entry key="2572" type="xstring" value="AtomPair bitvector493"/>
                <entry key="2573" type="xstring" value="AtomPair bitvector494"/>
                <entry key="2574" type="xstring" value="AtomPair bitvector495"/>
                <entry key="2575" type="xstring" value="AtomPair bitvector496"/>
                <entry key="2576" type="xstring" value="AtomPair bitvector497"/>
                <entry key="2577" type="xstring" value="AtomPair bitvector498"/>
                <entry key="2578" type="xstring" value="AtomPair bitvector499"/>
                <entry key="2579" type="xstring" value="AtomPair bitvector500"/>
                <entry key="2580" type="xstring" value="AtomPair bitvector501"/>
                <entry key="2581" type="xstring" value="AtomPair bitvector502"/>
                <entry key="2582" type="xstring" value="AtomPair bitvector503"/>
                <entry key="2583" type="xstring" value="AtomPair bitvector504"/>
                <entry key="2584" type="xstring" value="AtomPair bitvector505"/>
                <entry key="2585" type="xstring" value="AtomPair bitvector506"/>
                <entry key="2586" type="xstring" value="AtomPair bitvector507"/>
                <entry key="2587" type="xstring" value="AtomPair bitvector508"/>
                <entry key="2588" type="xstring" value="AtomPair bitvector509"/>
                <entry key="2589" type="xstring" value="AtomPair bitvector510"/>
                <entry key="2590" type="xstring" value="AtomPair bitvector511"/>
                <entry key="2591" type="xstring" value="AtomPair bitvector512"/>
                <entry key="2592" type="xstring" value="AtomPair bitvector513"/>
                <entry key="2593" type="xstring" value="AtomPair bitvector514"/>
                <entry key="2594" type="xstring" value="AtomPair bitvector515"/>
                <entry key="2595" type="xstring" value="AtomPair bitvector516"/>
                <entry key="2596" type="xstring" value="AtomPair bitvector517"/>
                <entry key="2597" type="xstring" value="AtomPair bitvector518"/>
                <entry key="2598" type="xstring" value="AtomPair bitvector519"/>
                <entry key="2599" type="xstring" value="AtomPair bitvector520"/>
                <entry key="2600" type="xstring" value="AtomPair bitvector521"/>
                <entry key="2601" type="xstring" value="AtomPair bitvector522"/>
                <entry key="2602" type="xstring" value="AtomPair bitvector523"/>
                <entry key="2603" type="xstring" value="AtomPair bitvector524"/>
                <entry key="2604" type="xstring" value="AtomPair bitvector525"/>
                <entry key="2605" type="xstring" value="AtomPair bitvector526"/>
                <entry key="2606" type="xstring" value="AtomPair bitvector527"/>
                <entry key="2607" type="xstring" value="AtomPair bitvector528"/>
                <entry key="2608" type="xstring" value="AtomPair bitvector529"/>
                <entry key="2609" type="xstring" value="AtomPair bitvector530"/>
                <entry key="2610" type="xstring" value="AtomPair bitvector531"/>
                <entry key="2611" type="xstring" value="AtomPair bitvector532"/>
                <entry key="2612" type="xstring" value="AtomPair bitvector533"/>
                <entry key="2613" type="xstring" value="AtomPair bitvector534"/>
                <entry key="2614" type="xstring" value="AtomPair bitvector535"/>
                <entry key="2615" type="xstring" value="AtomPair bitvector536"/>
                <entry key="2616" type="xstring" value="AtomPair bitvector537"/>
                <entry key="2617" type="xstring" value="AtomPair bitvector538"/>
                <entry key="2618" type="xstring" value="AtomPair bitvector539"/>
                <entry key="2619" type="xstring" value="AtomPair bitvector540"/>
                <entry key="2620" type="xstring" value="AtomPair bitvector541"/>
                <entry key="2621" type="xstring" value="AtomPair bitvector542"/>
                <entry key="2622" type="xstring" value="AtomPair bitvector543"/>
                <entry key="2623" type="xstring" value="AtomPair bitvector544"/>
                <entry key="2624" type="xstring" value="AtomPair bitvector545"/>
                <entry key="2625" type="xstring" value="AtomPair bitvector546"/>
                <entry key="2626" type="xstring" value="AtomPair bitvector547"/>
                <entry key="2627" type="xstring" value="AtomPair bitvector548"/>
                <entry key="2628" type="xstring" value="AtomPair bitvector549"/>
                <entry key="2629" type="xstring" value="AtomPair bitvector550"/>
                <entry key="2630" type="xstring" value="AtomPair bitvector551"/>
                <entry key="2631" type="xstring" value="AtomPair bitvector552"/>
                <entry key="2632" type="xstring" value="AtomPair bitvector553"/>
                <entry key="2633" type="xstring" value="AtomPair bitvector554"/>
                <entry key="2634" type="xstring" value="AtomPair bitvector555"/>
                <entry key="2635" type="xstring" value="AtomPair bitvector556"/>
                <entry key="2636" type="xstring" value="AtomPair bitvector557"/>
                <entry key="2637" type="xstring" value="AtomPair bitvector558"/>
                <entry key="2638" type="xstring" value="AtomPair bitvector559"/>
                <entry key="2639" type="xstring" value="AtomPair bitvector560"/>
                <entry key="2640" type="xstring" value="AtomPair bitvector561"/>
                <entry key="2641" type="xstring" value="AtomPair bitvector562"/>
                <entry key="2642" type="xstring" value="AtomPair bitvector563"/>
                <entry key="2643" type="xstring" value="AtomPair bitvector564"/>
                <entry key="2644" type="xstring" value="AtomPair bitvector565"/>
                <entry key="2645" type="xstring" value="AtomPair bitvector566"/>
                <entry key="2646" type="xstring" value="AtomPair bitvector567"/>
                <entry key="2647" type="xstring" value="AtomPair bitvector568"/>
                <entry key="2648" type="xstring" value="AtomPair bitvector569"/>
                <entry key="2649" type="xstring" value="AtomPair bitvector570"/>
                <entry key="2650" type="xstring" value="AtomPair bitvector571"/>
                <entry key="2651" type="xstring" value="AtomPair bitvector572"/>
                <entry key="2652" type="xstring" value="AtomPair bitvector573"/>
                <entry key="2653" type="xstring" value="AtomPair bitvector574"/>
                <entry key="2654" type="xstring" value="AtomPair bitvector575"/>
                <entry key="2655" type="xstring" value="AtomPair bitvector576"/>
                <entry key="2656" type="xstring" value="AtomPair bitvector577"/>
                <entry key="2657" type="xstring" value="AtomPair bitvector578"/>
                <entry key="2658" type="xstring" value="AtomPair bitvector579"/>
                <entry key="2659" type="xstring" value="AtomPair bitvector580"/>
                <entry key="2660" type="xstring" value="AtomPair bitvector581"/>
                <entry key="2661" type="xstring" value="AtomPair bitvector582"/>
                <entry key="2662" type="xstring" value="AtomPair bitvector583"/>
                <entry key="2663" type="xstring" value="AtomPair bitvector584"/>
                <entry key="2664" type="xstring" value="AtomPair bitvector585"/>
                <entry key="2665" type="xstring" value="AtomPair bitvector586"/>
                <entry key="2666" type="xstring" value="AtomPair bitvector587"/>
                <entry key="2667" type="xstring" value="AtomPair bitvector588"/>
                <entry key="2668" type="xstring" value="AtomPair bitvector589"/>
                <entry key="2669" type="xstring" value="AtomPair bitvector590"/>
                <entry key="2670" type="xstring" value="AtomPair bitvector591"/>
                <entry key="2671" type="xstring" value="AtomPair bitvector592"/>
                <entry key="2672" type="xstring" value="AtomPair bitvector593"/>
                <entry key="2673" type="xstring" value="AtomPair bitvector594"/>
                <entry key="2674" type="xstring" value="AtomPair bitvector595"/>
                <entry key="2675" type="xstring" value="AtomPair bitvector596"/>
                <entry key="2676" type="xstring" value="AtomPair bitvector597"/>
                <entry key="2677" type="xstring" value="AtomPair bitvector598"/>
                <entry key="2678" type="xstring" value="AtomPair bitvector599"/>
                <entry key="2679" type="xstring" value="AtomPair bitvector600"/>
                <entry key="2680" type="xstring" value="AtomPair bitvector601"/>
                <entry key="2681" type="xstring" value="AtomPair bitvector602"/>
                <entry key="2682" type="xstring" value="AtomPair bitvector603"/>
                <entry key="2683" type="xstring" value="AtomPair bitvector604"/>
                <entry key="2684" type="xstring" value="AtomPair bitvector605"/>
                <entry key="2685" type="xstring" value="AtomPair bitvector606"/>
                <entry key="2686" type="xstring" value="AtomPair bitvector607"/>
                <entry key="2687" type="xstring" value="AtomPair bitvector608"/>
                <entry key="2688" type="xstring" value="AtomPair bitvector609"/>
                <entry key="2689" type="xstring" value="AtomPair bitvector610"/>
                <entry key="2690" type="xstring" value="AtomPair bitvector611"/>
                <entry key="2691" type="xstring" value="AtomPair bitvector612"/>
                <entry key="2692" type="xstring" value="AtomPair bitvector613"/>
                <entry key="2693" type="xstring" value="AtomPair bitvector614"/>
                <entry key="2694" type="xstring" value="AtomPair bitvector615"/>
                <entry key="2695" type="xstring" value="AtomPair bitvector616"/>
                <entry key="2696" type="xstring" value="AtomPair bitvector617"/>
                <entry key="2697" type="xstring" value="AtomPair bitvector618"/>
                <entry key="2698" type="xstring" value="AtomPair bitvector619"/>
                <entry key="2699" type="xstring" value="AtomPair bitvector620"/>
                <entry key="2700" type="xstring" value="AtomPair bitvector621"/>
                <entry key="2701" type="xstring" value="AtomPair bitvector622"/>
                <entry key="2702" type="xstring" value="AtomPair bitvector623"/>
                <entry key="2703" type="xstring" value="AtomPair bitvector624"/>
                <entry key="2704" type="xstring" value="AtomPair bitvector625"/>
                <entry key="2705" type="xstring" value="AtomPair bitvector626"/>
                <entry key="2706" type="xstring" value="AtomPair bitvector627"/>
                <entry key="2707" type="xstring" value="AtomPair bitvector628"/>
                <entry key="2708" type="xstring" value="AtomPair bitvector629"/>
                <entry key="2709" type="xstring" value="AtomPair bitvector630"/>
                <entry key="2710" type="xstring" value="AtomPair bitvector631"/>
                <entry key="2711" type="xstring" value="AtomPair bitvector632"/>
                <entry key="2712" type="xstring" value="AtomPair bitvector633"/>
                <entry key="2713" type="xstring" value="AtomPair bitvector634"/>
                <entry key="2714" type="xstring" value="AtomPair bitvector635"/>
                <entry key="2715" type="xstring" value="AtomPair bitvector636"/>
                <entry key="2716" type="xstring" value="AtomPair bitvector637"/>
                <entry key="2717" type="xstring" value="AtomPair bitvector638"/>
                <entry key="2718" type="xstring" value="AtomPair bitvector639"/>
                <entry key="2719" type="xstring" value="AtomPair bitvector640"/>
                <entry key="2720" type="xstring" value="AtomPair bitvector641"/>
                <entry key="2721" type="xstring" value="AtomPair bitvector642"/>
                <entry key="2722" type="xstring" value="AtomPair bitvector643"/>
                <entry key="2723" type="xstring" value="AtomPair bitvector644"/>
                <entry key="2724" type="xstring" value="AtomPair bitvector645"/>
                <entry key="2725" type="xstring" value="AtomPair bitvector646"/>
                <entry key="2726" type="xstring" value="AtomPair bitvector647"/>
                <entry key="2727" type="xstring" value="AtomPair bitvector648"/>
                <entry key="2728" type="xstring" value="AtomPair bitvector649"/>
                <entry key="2729" type="xstring" value="AtomPair bitvector650"/>
                <entry key="2730" type="xstring" value="AtomPair bitvector651"/>
                <entry key="2731" type="xstring" value="AtomPair bitvector652"/>
                <entry key="2732" type="xstring" value="AtomPair bitvector653"/>
                <entry key="2733" type="xstring" value="AtomPair bitvector654"/>
                <entry key="2734" type="xstring" value="AtomPair bitvector655"/>
                <entry key="2735" type="xstring" value="AtomPair bitvector656"/>
                <entry key="2736" type="xstring" value="AtomPair bitvector657"/>
                <entry key="2737" type="xstring" value="AtomPair bitvector658"/>
                <entry key="2738" type="xstring" value="AtomPair bitvector659"/>
                <entry key="2739" type="xstring" value="AtomPair bitvector660"/>
                <entry key="2740" type="xstring" value="AtomPair bitvector661"/>
                <entry key="2741" type="xstring" value="AtomPair bitvector662"/>
                <entry key="2742" type="xstring" value="AtomPair bitvector663"/>
                <entry key="2743" type="xstring" value="AtomPair bitvector664"/>
                <entry key="2744" type="xstring" value="AtomPair bitvector665"/>
                <entry key="2745" type="xstring" value="AtomPair bitvector666"/>
                <entry key="2746" type="xstring" value="AtomPair bitvector667"/>
                <entry key="2747" type="xstring" value="AtomPair bitvector668"/>
                <entry key="2748" type="xstring" value="AtomPair bitvector669"/>
                <entry key="2749" type="xstring" value="AtomPair bitvector670"/>
                <entry key="2750" type="xstring" value="AtomPair bitvector671"/>
                <entry key="2751" type="xstring" value="AtomPair bitvector672"/>
                <entry key="2752" type="xstring" value="AtomPair bitvector673"/>
                <entry key="2753" type="xstring" value="AtomPair bitvector674"/>
                <entry key="2754" type="xstring" value="AtomPair bitvector675"/>
                <entry key="2755" type="xstring" value="AtomPair bitvector676"/>
                <entry key="2756" type="xstring" value="AtomPair bitvector677"/>
                <entry key="2757" type="xstring" value="AtomPair bitvector678"/>
                <entry key="2758" type="xstring" value="AtomPair bitvector679"/>
                <entry key="2759" type="xstring" value="AtomPair bitvector680"/>
                <entry key="2760" type="xstring" value="AtomPair bitvector681"/>
                <entry key="2761" type="xstring" value="AtomPair bitvector682"/>
                <entry key="2762" type="xstring" value="AtomPair bitvector683"/>
                <entry key="2763" type="xstring" value="AtomPair bitvector684"/>
                <entry key="2764" type="xstring" value="AtomPair bitvector685"/>
                <entry key="2765" type="xstring" value="AtomPair bitvector686"/>
                <entry key="2766" type="xstring" value="AtomPair bitvector687"/>
                <entry key="2767" type="xstring" value="AtomPair bitvector688"/>
                <entry key="2768" type="xstring" value="AtomPair bitvector689"/>
                <entry key="2769" type="xstring" value="AtomPair bitvector690"/>
                <entry key="2770" type="xstring" value="AtomPair bitvector691"/>
                <entry key="2771" type="xstring" value="AtomPair bitvector692"/>
                <entry key="2772" type="xstring" value="AtomPair bitvector693"/>
                <entry key="2773" type="xstring" value="AtomPair bitvector694"/>
                <entry key="2774" type="xstring" value="AtomPair bitvector695"/>
                <entry key="2775" type="xstring" value="AtomPair bitvector696"/>
                <entry key="2776" type="xstring" value="AtomPair bitvector697"/>
                <entry key="2777" type="xstring" value="AtomPair bitvector698"/>
                <entry key="2778" type="xstring" value="AtomPair bitvector699"/>
                <entry key="2779" type="xstring" value="AtomPair bitvector700"/>
                <entry key="2780" type="xstring" value="AtomPair bitvector701"/>
                <entry key="2781" type="xstring" value="AtomPair bitvector702"/>
                <entry key="2782" type="xstring" value="AtomPair bitvector703"/>
                <entry key="2783" type="xstring" value="AtomPair bitvector704"/>
                <entry key="2784" type="xstring" value="AtomPair bitvector705"/>
                <entry key="2785" type="xstring" value="AtomPair bitvector706"/>
                <entry key="2786" type="xstring" value="AtomPair bitvector707"/>
                <entry key="2787" type="xstring" value="AtomPair bitvector708"/>
                <entry key="2788" type="xstring" value="AtomPair bitvector709"/>
                <entry key="2789" type="xstring" value="AtomPair bitvector710"/>
                <entry key="2790" type="xstring" value="AtomPair bitvector711"/>
                <entry key="2791" type="xstring" value="AtomPair bitvector712"/>
                <entry key="2792" type="xstring" value="AtomPair bitvector713"/>
                <entry key="2793" type="xstring" value="AtomPair bitvector714"/>
                <entry key="2794" type="xstring" value="AtomPair bitvector715"/>
                <entry key="2795" type="xstring" value="AtomPair bitvector716"/>
                <entry key="2796" type="xstring" value="AtomPair bitvector717"/>
                <entry key="2797" type="xstring" value="AtomPair bitvector718"/>
                <entry key="2798" type="xstring" value="AtomPair bitvector719"/>
                <entry key="2799" type="xstring" value="AtomPair bitvector720"/>
                <entry key="2800" type="xstring" value="AtomPair bitvector721"/>
                <entry key="2801" type="xstring" value="AtomPair bitvector722"/>
                <entry key="2802" type="xstring" value="AtomPair bitvector723"/>
                <entry key="2803" type="xstring" value="AtomPair bitvector724"/>
                <entry key="2804" type="xstring" value="AtomPair bitvector725"/>
                <entry key="2805" type="xstring" value="AtomPair bitvector726"/>
                <entry key="2806" type="xstring" value="AtomPair bitvector727"/>
                <entry key="2807" type="xstring" value="AtomPair bitvector728"/>
                <entry key="2808" type="xstring" value="AtomPair bitvector729"/>
                <entry key="2809" type="xstring" value="AtomPair bitvector730"/>
                <entry key="2810" type="xstring" value="AtomPair bitvector731"/>
                <entry key="2811" type="xstring" value="AtomPair bitvector732"/>
                <entry key="2812" type="xstring" value="AtomPair bitvector733"/>
                <entry key="2813" type="xstring" value="AtomPair bitvector734"/>
                <entry key="2814" type="xstring" value="AtomPair bitvector735"/>
                <entry key="2815" type="xstring" value="AtomPair bitvector736"/>
                <entry key="2816" type="xstring" value="AtomPair bitvector737"/>
                <entry key="2817" type="xstring" value="AtomPair bitvector738"/>
                <entry key="2818" type="xstring" value="AtomPair bitvector739"/>
                <entry key="2819" type="xstring" value="AtomPair bitvector740"/>
                <entry key="2820" type="xstring" value="AtomPair bitvector741"/>
                <entry key="2821" type="xstring" value="AtomPair bitvector742"/>
                <entry key="2822" type="xstring" value="AtomPair bitvector743"/>
                <entry key="2823" type="xstring" value="AtomPair bitvector744"/>
                <entry key="2824" type="xstring" value="AtomPair bitvector745"/>
                <entry key="2825" type="xstring" value="AtomPair bitvector746"/>
                <entry key="2826" type="xstring" value="AtomPair bitvector747"/>
                <entry key="2827" type="xstring" value="AtomPair bitvector748"/>
                <entry key="2828" type="xstring" value="AtomPair bitvector749"/>
                <entry key="2829" type="xstring" value="AtomPair bitvector750"/>
                <entry key="2830" type="xstring" value="AtomPair bitvector751"/>
                <entry key="2831" type="xstring" value="AtomPair bitvector752"/>
                <entry key="2832" type="xstring" value="AtomPair bitvector753"/>
                <entry key="2833" type="xstring" value="AtomPair bitvector754"/>
                <entry key="2834" type="xstring" value="AtomPair bitvector755"/>
                <entry key="2835" type="xstring" value="AtomPair bitvector756"/>
                <entry key="2836" type="xstring" value="AtomPair bitvector757"/>
                <entry key="2837" type="xstring" value="AtomPair bitvector758"/>
                <entry key="2838" type="xstring" value="AtomPair bitvector759"/>
                <entry key="2839" type="xstring" value="AtomPair bitvector760"/>
                <entry key="2840" type="xstring" value="AtomPair bitvector761"/>
                <entry key="2841" type="xstring" value="AtomPair bitvector762"/>
                <entry key="2842" type="xstring" value="AtomPair bitvector763"/>
                <entry key="2843" type="xstring" value="AtomPair bitvector764"/>
                <entry key="2844" type="xstring" value="AtomPair bitvector765"/>
                <entry key="2845" type="xstring" value="AtomPair bitvector766"/>
                <entry key="2846" type="xstring" value="AtomPair bitvector767"/>
                <entry key="2847" type="xstring" value="AtomPair bitvector768"/>
                <entry key="2848" type="xstring" value="AtomPair bitvector769"/>
                <entry key="2849" type="xstring" value="AtomPair bitvector770"/>
                <entry key="2850" type="xstring" value="AtomPair bitvector771"/>
                <entry key="2851" type="xstring" value="AtomPair bitvector772"/>
                <entry key="2852" type="xstring" value="AtomPair bitvector773"/>
                <entry key="2853" type="xstring" value="AtomPair bitvector774"/>
                <entry key="2854" type="xstring" value="AtomPair bitvector775"/>
                <entry key="2855" type="xstring" value="AtomPair bitvector776"/>
                <entry key="2856" type="xstring" value="AtomPair bitvector777"/>
                <entry key="2857" type="xstring" value="AtomPair bitvector778"/>
                <entry key="2858" type="xstring" value="AtomPair bitvector779"/>
                <entry key="2859" type="xstring" value="AtomPair bitvector780"/>
                <entry key="2860" type="xstring" value="AtomPair bitvector781"/>
                <entry key="2861" type="xstring" value="AtomPair bitvector782"/>
                <entry key="2862" type="xstring" value="AtomPair bitvector783"/>
                <entry key="2863" type="xstring" value="AtomPair bitvector784"/>
                <entry key="2864" type="xstring" value="AtomPair bitvector785"/>
                <entry key="2865" type="xstring" value="AtomPair bitvector786"/>
                <entry key="2866" type="xstring" value="AtomPair bitvector787"/>
                <entry key="2867" type="xstring" value="AtomPair bitvector788"/>
                <entry key="2868" type="xstring" value="AtomPair bitvector789"/>
                <entry key="2869" type="xstring" value="AtomPair bitvector790"/>
                <entry key="2870" type="xstring" value="AtomPair bitvector791"/>
                <entry key="2871" type="xstring" value="AtomPair bitvector792"/>
                <entry key="2872" type="xstring" value="AtomPair bitvector793"/>
                <entry key="2873" type="xstring" value="AtomPair bitvector794"/>
                <entry key="2874" type="xstring" value="AtomPair bitvector795"/>
                <entry key="2875" type="xstring" value="AtomPair bitvector796"/>
                <entry key="2876" type="xstring" value="AtomPair bitvector797"/>
                <entry key="2877" type="xstring" value="AtomPair bitvector798"/>
                <entry key="2878" type="xstring" value="AtomPair bitvector799"/>
                <entry key="2879" type="xstring" value="AtomPair bitvector800"/>
                <entry key="2880" type="xstring" value="AtomPair bitvector801"/>
                <entry key="2881" type="xstring" value="AtomPair bitvector802"/>
                <entry key="2882" type="xstring" value="AtomPair bitvector803"/>
                <entry key="2883" type="xstring" value="AtomPair bitvector804"/>
                <entry key="2884" type="xstring" value="AtomPair bitvector805"/>
                <entry key="2885" type="xstring" value="AtomPair bitvector806"/>
                <entry key="2886" type="xstring" value="AtomPair bitvector807"/>
                <entry key="2887" type="xstring" value="AtomPair bitvector808"/>
                <entry key="2888" type="xstring" value="AtomPair bitvector809"/>
                <entry key="2889" type="xstring" value="AtomPair bitvector810"/>
                <entry key="2890" type="xstring" value="AtomPair bitvector811"/>
                <entry key="2891" type="xstring" value="AtomPair bitvector812"/>
                <entry key="2892" type="xstring" value="AtomPair bitvector813"/>
                <entry key="2893" type="xstring" value="AtomPair bitvector814"/>
                <entry key="2894" type="xstring" value="AtomPair bitvector815"/>
                <entry key="2895" type="xstring" value="AtomPair bitvector816"/>
                <entry key="2896" type="xstring" value="AtomPair bitvector817"/>
                <entry key="2897" type="xstring" value="AtomPair bitvector818"/>
                <entry key="2898" type="xstring" value="AtomPair bitvector819"/>
                <entry key="2899" type="xstring" value="AtomPair bitvector820"/>
                <entry key="2900" type="xstring" value="AtomPair bitvector821"/>
                <entry key="2901" type="xstring" value="AtomPair bitvector822"/>
                <entry key="2902" type="xstring" value="AtomPair bitvector823"/>
                <entry key="2903" type="xstring" value="AtomPair bitvector824"/>
                <entry key="2904" type="xstring" value="AtomPair bitvector825"/>
                <entry key="2905" type="xstring" value="AtomPair bitvector826"/>
                <entry key="2906" type="xstring" value="AtomPair bitvector827"/>
                <entry key="2907" type="xstring" value="AtomPair bitvector828"/>
                <entry key="2908" type="xstring" value="AtomPair bitvector829"/>
                <entry key="2909" type="xstring" value="AtomPair bitvector830"/>
                <entry key="2910" type="xstring" value="AtomPair bitvector831"/>
                <entry key="2911" type="xstring" value="AtomPair bitvector832"/>
                <entry key="2912" type="xstring" value="AtomPair bitvector833"/>
                <entry key="2913" type="xstring" value="AtomPair bitvector834"/>
                <entry key="2914" type="xstring" value="AtomPair bitvector835"/>
                <entry key="2915" type="xstring" value="AtomPair bitvector836"/>
                <entry key="2916" type="xstring" value="AtomPair bitvector837"/>
                <entry key="2917" type="xstring" value="AtomPair bitvector838"/>
                <entry key="2918" type="xstring" value="AtomPair bitvector839"/>
                <entry key="2919" type="xstring" value="AtomPair bitvector840"/>
                <entry key="2920" type="xstring" value="AtomPair bitvector841"/>
                <entry key="2921" type="xstring" value="AtomPair bitvector842"/>
                <entry key="2922" type="xstring" value="AtomPair bitvector843"/>
                <entry key="2923" type="xstring" value="AtomPair bitvector844"/>
                <entry key="2924" type="xstring" value="AtomPair bitvector845"/>
                <entry key="2925" type="xstring" value="AtomPair bitvector846"/>
                <entry key="2926" type="xstring" value="AtomPair bitvector847"/>
                <entry key="2927" type="xstring" value="AtomPair bitvector848"/>
                <entry key="2928" type="xstring" value="AtomPair bitvector849"/>
                <entry key="2929" type="xstring" value="AtomPair bitvector850"/>
                <entry key="2930" type="xstring" value="AtomPair bitvector851"/>
                <entry key="2931" type="xstring" value="AtomPair bitvector852"/>
                <entry key="2932" type="xstring" value="AtomPair bitvector853"/>
                <entry key="2933" type="xstring" value="AtomPair bitvector854"/>
                <entry key="2934" type="xstring" value="AtomPair bitvector855"/>
                <entry key="2935" type="xstring" value="AtomPair bitvector856"/>
                <entry key="2936" type="xstring" value="AtomPair bitvector857"/>
                <entry key="2937" type="xstring" value="AtomPair bitvector858"/>
                <entry key="2938" type="xstring" value="AtomPair bitvector859"/>
                <entry key="2939" type="xstring" value="AtomPair bitvector860"/>
                <entry key="2940" type="xstring" value="AtomPair bitvector861"/>
                <entry key="2941" type="xstring" value="AtomPair bitvector862"/>
                <entry key="2942" type="xstring" value="AtomPair bitvector863"/>
                <entry key="2943" type="xstring" value="AtomPair bitvector864"/>
                <entry key="2944" type="xstring" value="AtomPair bitvector865"/>
                <entry key="2945" type="xstring" value="AtomPair bitvector866"/>
                <entry key="2946" type="xstring" value="AtomPair bitvector867"/>
                <entry key="2947" type="xstring" value="AtomPair bitvector868"/>
                <entry key="2948" type="xstring" value="AtomPair bitvector869"/>
                <entry key="2949" type="xstring" value="AtomPair bitvector870"/>
                <entry key="2950" type="xstring" value="AtomPair bitvector871"/>
                <entry key="2951" type="xstring" value="AtomPair bitvector872"/>
                <entry key="2952" type="xstring" value="AtomPair bitvector873"/>
                <entry key="2953" type="xstring" value="AtomPair bitvector874"/>
                <entry key="2954" type="xstring" value="AtomPair bitvector875"/>
                <entry key="2955" type="xstring" value="AtomPair bitvector876"/>
                <entry key="2956" type="xstring" value="AtomPair bitvector877"/>
                <entry key="2957" type="xstring" value="AtomPair bitvector878"/>
                <entry key="2958" type="xstring" value="AtomPair bitvector879"/>
                <entry key="2959" type="xstring" value="AtomPair bitvector880"/>
                <entry key="2960" type="xstring" value="AtomPair bitvector881"/>
                <entry key="2961" type="xstring" value="AtomPair bitvector882"/>
                <entry key="2962" type="xstring" value="AtomPair bitvector883"/>
                <entry key="2963" type="xstring" value="AtomPair bitvector884"/>
                <entry key="2964" type="xstring" value="AtomPair bitvector885"/>
                <entry key="2965" type="xstring" value="AtomPair bitvector886"/>
                <entry key="2966" type="xstring" value="AtomPair bitvector887"/>
                <entry key="2967" type="xstring" value="AtomPair bitvector888"/>
                <entry key="2968" type="xstring" value="AtomPair bitvector889"/>
                <entry key="2969" type="xstring" value="AtomPair bitvector890"/>
                <entry key="2970" type="xstring" value="AtomPair bitvector891"/>
                <entry key="2971" type="xstring" value="AtomPair bitvector892"/>
                <entry key="2972" type="xstring" value="AtomPair bitvector893"/>
                <entry key="2973" type="xstring" value="AtomPair bitvector894"/>
                <entry key="2974" type="xstring" value="AtomPair bitvector895"/>
                <entry key="2975" type="xstring" value="AtomPair bitvector896"/>
                <entry key="2976" type="xstring" value="AtomPair bitvector897"/>
                <entry key="2977" type="xstring" value="AtomPair bitvector898"/>
                <entry key="2978" type="xstring" value="AtomPair bitvector899"/>
                <entry key="2979" type="xstring" value="AtomPair bitvector900"/>
                <entry key="2980" type="xstring" value="AtomPair bitvector901"/>
                <entry key="2981" type="xstring" value="AtomPair bitvector902"/>
                <entry key="2982" type="xstring" value="AtomPair bitvector903"/>
                <entry key="2983" type="xstring" value="AtomPair bitvector904"/>
                <entry key="2984" type="xstring" value="AtomPair bitvector905"/>
                <entry key="2985" type="xstring" value="AtomPair bitvector906"/>
                <entry key="2986" type="xstring" value="AtomPair bitvector907"/>
                <entry key="2987" type="xstring" value="AtomPair bitvector908"/>
                <entry key="2988" type="xstring" value="AtomPair bitvector909"/>
                <entry key="2989" type="xstring" value="AtomPair bitvector910"/>
                <entry key="2990" type="xstring" value="AtomPair bitvector911"/>
                <entry key="2991" type="xstring" value="AtomPair bitvector912"/>
                <entry key="2992" type="xstring" value="AtomPair bitvector913"/>
                <entry key="2993" type="xstring" value="AtomPair bitvector914"/>
                <entry key="2994" type="xstring" value="AtomPair bitvector915"/>
                <entry key="2995" type="xstring" value="AtomPair bitvector916"/>
                <entry key="2996" type="xstring" value="AtomPair bitvector917"/>
                <entry key="2997" type="xstring" value="AtomPair bitvector918"/>
                <entry key="2998" type="xstring" value="AtomPair bitvector919"/>
                <entry key="2999" type="xstring" value="AtomPair bitvector920"/>
                <entry key="3000" type="xstring" value="AtomPair bitvector921"/>
                <entry key="3001" type="xstring" value="AtomPair bitvector922"/>
                <entry key="3002" type="xstring" value="AtomPair bitvector923"/>
                <entry key="3003" type="xstring" value="AtomPair bitvector924"/>
                <entry key="3004" type="xstring" value="AtomPair bitvector925"/>
                <entry key="3005" type="xstring" value="AtomPair bitvector926"/>
                <entry key="3006" type="xstring" value="AtomPair bitvector927"/>
                <entry key="3007" type="xstring" value="AtomPair bitvector928"/>
                <entry key="3008" type="xstring" value="AtomPair bitvector929"/>
                <entry key="3009" type="xstring" value="AtomPair bitvector930"/>
                <entry key="3010" type="xstring" value="AtomPair bitvector931"/>
                <entry key="3011" type="xstring" value="AtomPair bitvector932"/>
                <entry key="3012" type="xstring" value="AtomPair bitvector933"/>
                <entry key="3013" type="xstring" value="AtomPair bitvector934"/>
                <entry key="3014" type="xstring" value="AtomPair bitvector935"/>
                <entry key="3015" type="xstring" value="AtomPair bitvector936"/>
                <entry key="3016" type="xstring" value="AtomPair bitvector937"/>
                <entry key="3017" type="xstring" value="AtomPair bitvector938"/>
                <entry key="3018" type="xstring" value="AtomPair bitvector939"/>
                <entry key="3019" type="xstring" value="AtomPair bitvector940"/>
                <entry key="3020" type="xstring" value="AtomPair bitvector941"/>
                <entry key="3021" type="xstring" value="AtomPair bitvector942"/>
                <entry key="3022" type="xstring" value="AtomPair bitvector943"/>
                <entry key="3023" type="xstring" value="AtomPair bitvector944"/>
                <entry key="3024" type="xstring" value="AtomPair bitvector945"/>
                <entry key="3025" type="xstring" value="AtomPair bitvector946"/>
                <entry key="3026" type="xstring" value="AtomPair bitvector947"/>
                <entry key="3027" type="xstring" value="AtomPair bitvector948"/>
                <entry key="3028" type="xstring" value="AtomPair bitvector949"/>
                <entry key="3029" type="xstring" value="AtomPair bitvector950"/>
                <entry key="3030" type="xstring" value="AtomPair bitvector951"/>
                <entry key="3031" type="xstring" value="AtomPair bitvector952"/>
                <entry key="3032" type="xstring" value="AtomPair bitvector953"/>
                <entry key="3033" type="xstring" value="AtomPair bitvector954"/>
                <entry key="3034" type="xstring" value="AtomPair bitvector955"/>
                <entry key="3035" type="xstring" value="AtomPair bitvector956"/>
                <entry key="3036" type="xstring" value="AtomPair bitvector957"/>
                <entry key="3037" type="xstring" value="AtomPair bitvector958"/>
                <entry key="3038" type="xstring" value="AtomPair bitvector959"/>
                <entry key="3039" type="xstring" value="AtomPair bitvector960"/>
                <entry key="3040" type="xstring" value="AtomPair bitvector961"/>
                <entry key="3041" type="xstring" value="AtomPair bitvector962"/>
                <entry key="3042" type="xstring" value="AtomPair bitvector963"/>
                <entry key="3043" type="xstring" value="AtomPair bitvector964"/>
                <entry key="3044" type="xstring" value="AtomPair bitvector965"/>
                <entry key="3045" type="xstring" value="AtomPair bitvector966"/>
                <entry key="3046" type="xstring" value="AtomPair bitvector967"/>
                <entry key="3047" type="xstring" value="AtomPair bitvector968"/>
                <entry key="3048" type="xstring" value="AtomPair bitvector969"/>
                <entry key="3049" type="xstring" value="AtomPair bitvector970"/>
                <entry key="3050" type="xstring" value="AtomPair bitvector971"/>
                <entry key="3051" type="xstring" value="AtomPair bitvector972"/>
                <entry key="3052" type="xstring" value="AtomPair bitvector973"/>
                <entry key="3053" type="xstring" value="AtomPair bitvector974"/>
[truncated: 344,445 more chars]
