# Supplementary material for: Development and experimental validation of a machine learning model for the prediction of new antimalarials
Source: BMC Chem. 2025 Jan 30;19(1):28. doi: 10.1186/s13065-025-01395-4 (PMC11783816; doi:10.1186/s13065-025-01395-4)
Supplement: Supplementary file 5 — Supplementary Material 5 [file 13065_2025_1395_MOESM5_ESM.knwf › Avalon_FP_MalariaRF _workflow for publication/default_report.rptconfig]

<?xml version="1.0" encoding="UTF-8"?>
<report xmlns="http://www.eclipse.org/birt/2005/design" version="3.2.23" id="1">
    <list-property name="configVars">
        <structure>
            <property name="name">__isdisplay__root_60_0</property>
            <property name="value">c:/data/Course/Server Course/models</property>
        </structure>
        <structure>
            <property name="name">root_60_1</property>
            <property name="value">c:/data/Course/Server Course/models</property>
        </structure>
        <structure>
            <property name="name">root_60_type_</property>
            <property name="value">string</property>
        </structure>
    </list-property>
    <styles>
        <style name="crosstab-cell" id="2">
            <property name="borderBottomColor">#CCCCCC</property>
            <property name="borderBottomStyle">solid</property>
            <property name="borderBottomWidth">1pt</property>
            <property name="borderLeftColor">#CCCCCC</property>
            <property name="borderLeftStyle">solid</property>
            <property name="borderLeftWidth">1pt</property>
            <property name="borderRightColor">#CCCCCC</property>
            <property name="borderRightStyle">solid</property>
            <property name="borderRightWidth">1pt</property>
            <property name="borderTopColor">#CCCCCC</property>
            <property name="borderTopStyle">solid</property>
            <property name="borderTopWidth">1pt</property>
        </style>
        <style name="crosstab" id="3">
            <property name="borderBottomColor">#CCCCCC</property>
            <property name="borderBottomStyle">solid</property>
            <property name="borderBottomWidth">1pt</property>
            <property name="borderLeftColor">#CCCCCC</property>
            <property name="borderLeftStyle">solid</property>
            <property name="borderLeftWidth">1pt</property>
            <property name="borderRightColor">#CCCCCC</property>
            <property name="borderRightStyle">solid</property>
            <property name="borderRightWidth">1pt</property>
            <property name="borderTopColor">#CCCCCC</property>
            <property name="borderTopStyle">solid</property>
            <property name="borderTopWidth">1pt</property>
        </style>
    </styles>
</report>
