# Supplementary material for: Development and experimental validation of a machine learning model for the prediction of new antimalarials
Source: BMC Chem. 2025 Jan 30;19(1):28. doi: 10.1186/s13065-025-01395-4 (PMC11783816; doi:10.1186/s13065-025-01395-4)
Supplement: Supplementary file 5 — Supplementary Material 5 [file 13065_2025_1395_MOESM5_ESM.knwf › Avalon_FP_MalariaRF _workflow for publication/default_report.rptdesign]

<?xml version="1.0" encoding="UTF-8"?>
<report xmlns="http://www.eclipse.org/birt/2005/design" version="3.2.23" id="1">
    <property name="createdBy">Eclipse BIRT Designer Version 3.7.2.v20120213 Build &lt;3.7.2.v20120214-1408></property>
    <property name="units">in</property>
    <property name="iconFile">/templates/blank_report.gif</property>
    <property name="layoutPreference">auto layout</property>
    <property name="bidiLayoutOrientation">ltr</property>
    <parameters>
        <scalar-parameter name="root" id="60">
            <text-property name="promptText">Enter model main folder:</text-property>
            <property name="valueType">static</property>
            <property name="dataType">string</property>
            <property name="distinct">true</property>
            <simple-property-list name="defaultValue">
                <value type="constant">c:/data/Course/Server Course/models</value>
            </simple-property-list>
            <property name="paramType">simple</property>
            <property name="controlType">text-box</property>
            <structure name="format">
                <property name="category">Unformatted</property>
            </structure>
        </scalar-parameter>
    </parameters>
    <data-sources>
        <oda-data-source extensionID="com.knime.oda.data.source" name="NBO Model Selection" id="21"/>
    </data-sources>
    <data-sets>
        <oda-data-set extensionID="com.knime.oda.data.set" name="models" id="130">
            <text-property name="displayName">models</text-property>
            <list-property name="parameters">
                <structure>
                    <property name="name">root</property>
                    <property name="paramName">root</property>
                    <property name="dataType">string</property>
                    <property name="nativeDataType">12</property>
                    <property name="position">1</property>
                    <expression name="defaultValue">c:/data/Course/Server Course/models</expression>
                    <property name="isOptional">false</property>
                    <property name="isInput">true</property>
                    <property name="isOutput">false</property>
                </structure>
            </list-property>
            <structure name="cachedMetaData">
                <list-property name="resultSet">
                    <structure>
                        <property name="position">1</property>
                        <property name="name">Row ID</property>
                        <property name="dataType">string</property>
                    </structure>
                    <structure>
                        <property name="position">2</property>
                        <property name="name">PortObject</property>
                        <property name="dataType">string</property>
                    </structure>
                    <structure>
                        <property name="position">3</property>
                        <property name="name">Mean(Error in %)</property>
                        <property name="dataType">float</property>
                    </structure>
                    <structure>
                        <property name="position">4</property>
                        <property name="name">algorithm</property>
                        <property name="dataType">string</property>
                    </structure>
                </list-property>
            </structure>
            <property name="dataSource">NBO Model Selection</property>
            <list-property name="resultSet">
                <structure>
                    <property name="position">1</property>
                    <property name="name">Row ID</property>
                    <property name="nativeName">Row ID</property>
                    <property name="dataType">string</property>
                </structure>
                <structure>
                    <property name="position">2</property>
                    <property name="name">PortObject</property>
                    <property name="nativeName">PortObject</property>
                    <property name="dataType">string</property>
                </structure>
                <structure>
                    <property name="position">3</property>
                    <property name="name">Mean(Error in %)</property>
                    <property name="nativeName">Mean(Error in %)</property>
                    <property name="dataType">float</property>
                </structure>
                <structure>
                    <property name="position">4</property>
                    <property name="name">algorithm</property>
                    <property name="nativeName">algorithm</property>
                    <property name="dataType">string</property>
                </structure>
            </list-property>
            <xml-property name="queryText"><![CDATA[171]]></xml-property>
        </oda-data-set>
        <oda-data-set extensionID="com.knime.oda.data.set" name="Final Score" id="131">
            <text-property name="displayName">Final Score</text-property>
            <list-property name="parameters">
                <structure>
                    <property name="name">root</property>
                    <property name="paramName">root</property>
                    <property name="dataType">string</property>
                    <property name="nativeDataType">12</property>
                    <property name="position">1</property>
                    <expression name="defaultValue">c:/data/Course/Server Course/models</expression>
                    <property name="isOptional">false</property>
                    <property name="isInput">true</property>
                    <property name="isOutput">false</property>
                </structure>
            </list-property>
            <structure name="cachedMetaData">
                <list-property name="resultSet">
                    <structure>
                        <property name="position">1</property>
                        <property name="name">Row ID</property>
                        <property name="dataType">string</property>
                    </structure>
                    <structure>
                        <property name="position">2</property>
                        <property name="name">1</property>
                        <property name="dataType">integer</property>
                    </structure>
                    <structure>
                        <property name="position">3</property>
                        <property name="name">0</property>
                        <property name="dataType">integer</property>
                    </structure>
                </list-property>
            </structure>
            <property name="dataSource">NBO Model Selection</property>
            <list-property name="resultSet">
                <structure>
                    <property name="position">1</property>
                    <property name="name">Row ID</property>
                    <property name="nativeName">Row ID</property>
                    <property name="dataType">string</property>
                </structure>
                <structure>
                    <property name="position">2</property>
                    <property name="name">1</property>
                    <property name="nativeName">1</property>
                    <property name="dataType">integer</property>
                </structure>
                <structure>
                    <property name="position">3</property>
                    <property name="name">0</property>
                    <property name="nativeName">0</property>
                    <property name="dataType">integer</property>
                </structure>
            </list-property>
            <xml-property name="queryText"><![CDATA[220]]></xml-property>
        </oda-data-set>
        <oda-data-set extensionID="com.knime.oda.data.set" name="Pie Chart" id="132">
            <text-property name="displayName">Pie Chart</text-property>
            <list-property name="parameters">
                <structure>
                    <property name="name">root</property>
                    <property name="paramName">root</property>
                    <property name="dataType">string</property>
                    <property name="nativeDataType">12</property>
                    <property name="position">1</property>
                    <expression name="defaultValue">c:/data/Course/Server Course/models</expression>
                    <property name="isOptional">false</property>
                    <property name="isInput">true</property>
                    <property name="isOutput">false</property>
                </structure>
            </list-property>
            <structure name="cachedMetaData">
                <list-property name="resultSet">
                    <structure>
                        <property name="position">1</property>
                        <property name="name">Row ID</property>
                        <property name="dataType">string</property>
                    </structure>
                    <structure>
                        <property name="position">2</property>
                        <property name="name">Image</property>
                        <property name="dataType">blob</property>
                    </structure>
                </list-property>
            </structure>
            <property name="dataSource">NBO Model Selection</property>
            <list-property name="resultSet">
                <structure>
                    <property name="position">1</property>
                    <property name="name">Row ID</property>
                    <property name="nativeName">Row ID</property>
                    <property name="dataType">string</property>
                </structure>
                <structure>
                    <property name="position">2</property>
                    <property name="name">Image</property>
                    <property name="nativeName">Image</property>
                    <property name="dataType">blob</property>
                </structure>
            </list-property>
            <xml-property name="queryText"><![CDATA[222]]></xml-property>
        </oda-data-set>
    </data-sets>
    <styles>
        <style name="report" id="4">
            <property name="fontFamily">"Verdana"</property>
            <property name="fontSize">10pt</property>
        </style>
        <style name="crosstab-cell" id="5">
            <property name="borderBottomColor">#CCCCCC</property>
            <property name="borderBottomStyle">solid</property>
            <property name="borderBottomWidth">1pt</property>
            <property name="borderLeftColor">#CCCCCC</property>
            <property name="borderLeftStyle">solid</property>
            <property name="borderLeftWidth">1pt</property>
            <property name="borderRightColor">#CCCCCC</property>
            <property name="borderRightStyle">solid</property>
            <property name="borderRightWidth">1pt</property>
            <property name="borderTopColor">#CCCCCC</property>
            <property name="borderTopStyle">solid</property>
            <property name="borderTopWidth">1pt</property>
        </style>
        <style name="crosstab" id="6">
            <property name="borderBottomColor">#CCCCCC</property>
            <property name="borderBottomStyle">solid</property>
            <property name="borderBottomWidth">1pt</property>
            <property name="borderLeftColor">#CCCCCC</property>
            <property name="borderLeftStyle">solid</property>
            <property name="borderLeftWidth">1pt</property>
            <property name="borderRightColor">#CCCCCC</property>
            <property name="borderRightStyle">solid</property>
            <property name="borderRightWidth">1pt</property>
            <property name="borderTopColor">#CCCCCC</property>
            <property name="borderTopStyle">solid</property>
            <property name="borderTopWidth">1pt</property>
        </style>
    </styles>
    <page-setup>
        <simple-master-page name="Simple MasterPage" id="2">
            <property name="type">a4</property>
            <property name="topMargin">0.25in</property>
            <property name="leftMargin">0.25in</property>
            <property name="bottomMargin">0.25in</property>
            <property name="rightMargin">0.25in</property>
            <page-header>
                <grid id="87">
                    <property name="width">7.645833333333333in</property>
                    <column id="88">
                        <property name="width">3.03125in</property>
                    </column>
                    <column id="89">
                        <property name="width">1.65625in</property>
                    </column>
                    <column id="90">
                        <property name="width">2.9375in</property>
                    </column>
                    <row id="91">
                        <property name="borderBottomColor">#808080</property>
                        <property name="borderBottomStyle">solid</property>
                        <property name="borderBottomWidth">medium</property>
                        <cell id="92">
                            <image id="106">
                                <property name="height">33px</property>
                                <property name="width">33px</property>
                                <property name="source">embed</property>
                                <property name="imageName">knime_logo48.png</property>
                            </image>
                        </cell>
                        <cell id="93">
                            <grid id="95">
                                <property name="color">gray</property>
                                <column id="96"/>
                                <column id="97"/>
                                <column id="98"/>
                                <row id="99">
                                    <cell id="100">
                                        <auto-text id="101">
                                            <property name="type">page-number</property>
                                        </auto-text>
                                    </cell>
                                    <cell id="102">
                                        <text id="103">
                                            <property name="contentType">plain</property>
                                            <text-property name="content"><![CDATA[/]]></text-property>
                                        </text>
                                    </cell>
                                    <cell id="104">
                                        <auto-text id="105">
                                            <property name="type">total-page</property>
                                        </auto-text>
                                    </cell>
                                </row>
                            </grid>
                        </cell>
                        <cell id="94">
                            <label id="108">
                                <property name="fontWeight">bold</property>
                                <property name="fontStyle">italic</property>
                                <property name="color">gray</property>
                                <property name="textAlign">right</property>
                                <text-property name="text">NBO Example: Report</text-property>
                            </label>
                        </cell>
                    </row>
                </grid>
            </page-header>
            <page-footer>
                <grid id="9">
                    <property name="backgroundColor">#808080</property>
                    <property name="color">#FFFFFF</property>
                    <property name="width">100%</property>
                    <column id="10">
                        <property name="width">0.6875in</property>
                    </column>
                    <column id="11">
                        <property name="width">6.260416666666667in</property>
                    </column>
                    <column id="19"/>
                    <row id="12">
                        <property name="verticalAlign">middle</property>
                        <cell id="13">
                            <image id="17">
                                <property name="height">48px</property>
                                <property name="width">48px</property>
                                <property name="source">embed</property>
                                <property name="imageName">reporting_logo_48.png</property>
                            </image>
                        </cell>
                        <cell id="14">
                            <text id="15">
                                <property name="contentType">auto</property>
                                <text-property name="content"><![CDATA[Created with KNIME Report Designer. Provided by KNIME.com AG, Zurich, Switzerland]]></text-property>
                            </text>
                        </cell>
                        <cell id="18">
                            <image id="20">
                                <property name="height">48px</property>
                                <property name="width">48px</property>
                                <property name="source">embed</property>
                                <property name="imageName">knime_logo48.png</property>
                            </image>
                        </cell>
                    </row>
                </grid>
            </page-footer>
        </simple-master-page>
    </page-setup>
    <body>
        <label id="29">
            <property name="fontSize">16pt</property>
            <property name="fontWeight">bold</property>
            <property name="color">navy</property>
            <property name="textAlign">center</property>
            <text-property name="text">Model Assessment Results for PRODUCT</text-property>
        </label>
        <label id="81"/>
        <label id="129"/>
        <grid id="111">
            <property name="width">100%</property>
            <column id="112">
                <property name="width">35%</property>
            </column>
            <column id="113">
                <property name="width">45%</property>
            </column>
            <column id="114">
                <property name="width">35%</property>
            </column>
            <row id="115">
                <cell id="116"/>
                <cell id="117">
                    <table id="67">
                        <property name="borderBottomColor">#000080</property>
                        <property name="borderBottomStyle">solid</property>
                        <property name="borderBottomWidth">medium</property>
                        <property name="borderLeftColor">#000080</property>
                        <property name="borderLeftStyle">solid</property>
                        <property name="borderLeftWidth">medium</property>
                        <property name="borderRightColor">#000080</property>
                        <property name="borderRightStyle">solid</property>
                        <property name="borderRightWidth">medium</property>
                        <property name="borderTopColor">#000080</property>
                        <property name="borderTopStyle">solid</property>
                        <property name="borderTopWidth">medium</property>
                        <list-property name="boundDataColumns">
                            <structure>
                                <property name="name">Row ID</property>
                                <text-property name="displayName">Row ID</text-property>
                                <expression name="expression" type="javascript">dataSetRow["Row ID"]</expression>
                                <property name="dataType">string</property>
                            </structure>
                            <structure>
                                <property name="name">PortObject</property>
                                <text-property name="displayName">PortObject</text-property>
                                <expression name="expression" type="javascript">dataSetRow["PortObject"]</expression>
                                <property name="dataType">string</property>
                            </structure>
                            <structure>
                                <property name="name">Mean(Error in %)</property>
                                <text-property name="displayName">Mean(Error in %)</text-property>
                                <expression name="expression" type="javascript">dataSetRow["Mean(Error in %)"]</expression>
                                <property name="dataType">float</property>
                            </structure>
                            <structure>
                                <property name="name">algorithm</property>
                                <text-property name="displayName">algorithm</text-property>
                                <expression name="expression" type="javascript">dataSetRow["algorithm"]</expression>
                                <property name="dataType">string</property>
                            </structure>
                        </list-property>
                        <column id="77"/>
                        <column id="78"/>
                        <header>
                            <row id="68">
                                <property name="backgroundColor">navy</property>
                                <property name="fontSize">10pt</property>
                                <property name="fontWeight">bold</property>
                                <property name="color">white</property>
                                <cell id="69">
                                    <text id="42">
                                        <property name="textAlign">right</property>
                                        <property name="contentType">auto</property>
                                        <text-property name="content"><![CDATA[The winning model is: ]]></text-property>
                                    </text>
                                </cell>
                                <cell id="70">
                                    <text id="43">
                                        <property name="textAlign">left</property>
                                        <property name="contentType">auto</property>
                                        <text-property name="content"><![CDATA[With a Mean Error in % of:]]></text-property>
                                    </text>
                                </cell>
                            </row>
                        </header>
                        <detail>
                            <row id="71">
                                <property name="fontSize">10pt</property>
                                <property name="borderBottomColor">#000080</property>
                                <property name="borderBottomStyle">solid</property>
                                <property name="borderBottomWidth">medium</property>
                                <cell id="72">
                                    <property name="borderRightColor">#000080</property>
                                    <property name="borderRightStyle">solid</property>
                                    <property name="borderRightWidth">medium</property>
                                    <property name="paddingTop">5pt</property>
                                    <property name="paddingBottom">5pt</property>
                                    <data id="79">
                                        <property name="textAlign">left</property>
                                        <property name="whiteSpace">nowrap</property>
                                        <property name="resultSetColumn">algorithm</property>
                                    </data>
                                </cell>
                                <cell id="73">
                                    <property name="paddingTop">5pt</property>
                                    <property name="paddingBottom">5pt</property>
                                    <data id="80">
                                        <structure name="numberFormat">
                                            <property name="category">Fixed</property>
                                            <property name="pattern">###0.00{RoundingMode=HALF_UP}</property>
                                        </structure>
                                        <property name="textAlign">right</property>
                                        <property name="whiteSpace">nowrap</property>
                                        <property name="resultSetColumn">Mean(Error in %)</property>
                                    </data>
                                </cell>
                            </row>
                        </detail>
                    </table>
                </cell>
                <cell id="118"/>
            </row>
            <row id="121">
                <cell id="122"/>
                <cell id="123"/>
                <cell id="124"/>
            </row>
        </grid>
        <label id="82"/>
        <label id="83"/>
        <label id="84"/>
        <grid id="125">
            <column id="126">
                <property name="width">100%</property>
                <property name="textAlign">center</property>
            </column>
            <row id="127">
                <cell id="128">
                    <extended-item extensionName="Chart" id="58">
                        <xml-property name="xmlRepresentation"><![CDATA[<model:ChartWithAxes xmlns:xsi="http://www.w3.org/2001/XMLSchema-instance" xmlns:attribute="http://www.birt.eclipse.org/ChartModelAttribute" xmlns:data="http://www.birt.eclipse.org/ChartModelData" xmlns:layout="http://www.birt.eclipse.org/ChartModelLayout" xmlns:model="http://www.birt.eclipse.org/ChartModel" xmlns:type="http://www.birt.eclipse.org/ChartModelType">
  <Version>2.5.3</Version>
  <Type>Tube Chart</Type>
  <SubType>Side-by-side</SubType>
  <Block>
    <Children xsi:type="layout:TitleBlock">
      <Bounds>
        <Left>0.0</Left>
        <Top>0.0</Top>
        <Width>0.0</Width>
        <Height>0.0</Height>
      </Bounds>
      <Insets>
        <Top>3.0</Top>
        <Left>3.0</Left>
        <Bottom>3.0</Bottom>
        <Right>3.0</Right>
      </Insets>
      <Row>-1</Row>
      <Column>-1</Column>
      <Rowspan>-1</Rowspan>
      <Columnspan>-1</Columnspan>
      <Outline>
        <Style>Solid</Style>
        <Thickness>1</Thickness>
        <Color>
          <Transparency>255</Transparency>
          <Red>0</Red>
          <Green>0</Green>
          <Blue>0</Blue>
        </Color>
        <Visible>false</Visible>
      </Outline>
      <Visible>true</Visible>
      <Label>
        <Caption>
          <Value>Model Comparison: Mean Error in %</Value>
          <Font>
            <Size>12.0</Size>
            <Bold>true</Bold>
            <Alignment>
              <horizontalAlignment>Center</horizontalAlignment>
              <verticalAlignment>Center</verticalAlignment>
            </Alignment>
          </Font>
          <Color>
            <Transparency>255</Transparency>
            <Red>0</Red>
            <Green>0</Green>
            <Blue>128</Blue>
          </Color>
        </Caption>
        <Background xsi:type="attribute:ColorDefinition">
          <Transparency>0</Transparency>
          <Red>255</Red>
          <Green>255</Green>
          <Blue>255</Blue>
        </Background>
        <Outline>
          <Style>Solid</Style>
          <Thickness>1</Thickness>
          <Color>
            <Transparency>255</Transparency>
            <Red>0</Red>
            <Green>0</Green>
            <Blue>0</Blue>
          </Color>
        </Outline>
        <Insets>
          <Top>0.0</Top>
          <Left>2.0</Left>
          <Bottom>0.0</Bottom>
          <Right>3.0</Right>
        </Insets>
        <Visible>true</Visible>
      </Label>
    </Children>
    <Children xsi:type="layout:Plot">
      <Bounds>
        <Left>0.0</Left>
        <Top>0.0</Top>
        <Width>0.0</Width>
        <Height>0.0</Height>
      </Bounds>
      <Insets>
        <Top>3.0</Top>
        <Left>3.0</Left>
        <Bottom>3.0</Bottom>
        <Right>3.0</Right>
      </Insets>
      <Row>-1</Row>
      <Column>-1</Column>
      <Rowspan>-1</Rowspan>
      <Columnspan>-1</Columnspan>
      <Outline>
        <Style>Solid</Style>
        <Thickness>1</Thickness>
        <Color>
          <Transparency>255</Transparency>
          <Red>0</Red>
          <Green>0</Green>
          <Blue>0</Blue>
        </Color>
        <Visible>false</Visible>
      </Outline>
      <Visible>true</Visible>
      <HorizontalSpacing>5</HorizontalSpacing>
      <VerticalSpacing>5</VerticalSpacing>
      <ClientArea>
        <Outline>
          <Style>Solid</Style>
          <Thickness>0</Thickness>
          <Color>
            <Transparency>255</Transparency>
            <Red>0</Red>
            <Green>0</Green>
            <Blue>0</Blue>
          </Color>
          <Visible>false</Visible>
        </Outline>
        <Insets>
          <Top>0.0</Top>
          <Left>0.0</Left>
          <Bottom>0.0</Bottom>
          <Right>0.0</Right>
        </Insets>
      </ClientArea>
    </Children>
    <Children xsi:type="layout:Legend">
      <Bounds>
        <Left>0.0</Left>
        <Top>0.0</Top>
        <Width>0.0</Width>
        <Height>0.0</Height>
      </Bounds>
      <Insets>
        <Top>3.0</Top>
        <Left>3.0</Left>
        <Bottom>3.0</Bottom>
        <Right>3.0</Right>
      </Insets>
      <Row>-1</Row>
      <Column>-1</Column>
      <Rowspan>-1</Rowspan>
      <Columnspan>-1</Columnspan>
      <Outline>
        <Style>Solid</Style>
        <Thickness>1</Thickness>
        <Color>
          <Transparency>255</Transparency>
          <Red>0</Red>
          <Green>0</Green>
          <Blue>0</Blue>
        </Color>
        <Visible>false</Visible>
      </Outline>
      <Visible>false</Visible>
      <ClientArea>
        <Outline>
          <Style>Solid</Style>
          <Thickness>0</Thickness>
          <Color>
            <Transparency>255</Transparency>
            <Red>0</Red>
            <Green>0</Green>
            <Blue>0</Blue>
          </Color>
          <Visible>false</Visible>
        </Outline>
        <Insets>
          <Top>2.0</Top>
          <Left>2.0</Left>
          <Bottom>2.0</Bottom>
          <Right>2.0</Right>
        </Insets>
      </ClientArea>
      <Text>
        <Value></Value>
        <Font>
          <Alignment/>
        </Font>
      </Text>
      <Orientation>Vertical</Orientation>
      <Direction>Top_Bottom</Direction>
      <Separator>
        <Style>Solid</Style>
        <Thickness>1</Thickness>
        <Color>
          <Transparency>255</Transparency>
          <Red>0</Red>
          <Green>0</Green>
          <Blue>0</Blue>
        </Color>
        <Visible>true</Visible>
      </Separator>
      <Position>Right</Position>
      <ItemType>Series</ItemType>
      <Title>
        <Caption>
          <Value></Value>
          <Font>
            <Alignment/>
          </Font>
        </Caption>
        <Background xsi:type="attribute:ColorDefinition">
          <Transparency>0</Transparency>
          <Red>255</Red>
          <Green>255</Green>
          <Blue>255</Blue>
        </Background>
        <Outline>
          <Style>Solid</Style>
          <Thickness>1</Thickness>
          <Color>
            <Transparency>255</Transparency>
            <Red>0</Red>
            <Green>0</Green>
            <Blue>0</Blue>
          </Color>
          <Visible>false</Visible>
        </Outline>
        <Insets>
          <Top>0.0</Top>
          <Left>2.0</Left>
          <Bottom>0.0</Bottom>
          <Right>3.0</Right>
        </Insets>
        <Visible>false</Visible>
      </Title>
      <TitlePosition>Above</TitlePosition>
    </Children>
    <Bounds>
      <Left>0.0</Left>
      <Top>0.0</Top>
      <Width>558.75</Width>
      <Height>188.25</Height>
    </Bounds>
    <Insets>
      <Top>3.0</Top>
      <Left>3.0</Left>
      <Bottom>3.0</Bottom>
      <Right>3.0</Right>
    </Insets>
    <Row>-1</Row>
    <Column>-1</Column>
    <Rowspan>-1</Rowspan>
    <Columnspan>-1</Columnspan>
    <Outline>
      <Style>Solid</Style>
      <Thickness>1</Thickness>
      <Color>
        <Transparency>255</Transparency>
        <Red>0</Red>
        <Green>0</Green>
        <Blue>0</Blue>
      </Color>
      <Visible>false</Visible>
    </Outline>
    <Visible>true</Visible>
  </Block>
  <Dimension>Two_Dimensional</Dimension>
  <Units>Points</Units>
  <SeriesThickness>10.0</SeriesThickness>
  <ExtendedProperties>
    <Name>enable.area.alt</Name>
    <Value>false</Value>
  </ExtendedProperties>
  <SampleData>
    <BaseSampleData>
      <DataSetRepresentation>'A','B','C','D','E'</DataSetRepresentation>
    </BaseSampleData>
    <OrthogonalSampleData>
      <DataSetRepresentation>6,4,12,8,10</DataSetRepresentation>
      <SeriesDefinitionIndex>0</SeriesDefinitionIndex>
    </OrthogonalSampleData>
  </SampleData>
  <Interactivity/>
  <EmptyMessage>
    <Caption>
      <Value>This chart contains no data.</Value>
      <Font>
        <Alignment>
          <horizontalAlignment>Center</horizontalAlignment>
          <verticalAlignment>Center</verticalAlignment>
        </Alignment>
      </Font>
    </Caption>
    <Background xsi:type="attribute:ColorDefinition">
      <Transparency>64</Transparency>
      <Red>127</Red>
      <Green>127</Green>
      <Blue>127</Blue>
    </Background>
    <Outline>
      <Color>
        <Transparency>128</Transparency>
        <Red>127</Red>
        <Green>127</Green>
        <Blue>127</Blue>
      </Color>
      <Visible>true</Visible>
    </Outline>
    <Insets>
      <Top>10.0</Top>
      <Left>10.0</Left>
      <Bottom>10.0</Bottom>
      <Right>10.0</Right>
    </Insets>
    <Visible>false</Visible>
  </EmptyMessage>
  <Axes>
    <Type>Text</Type>
    <Title>
      <Caption>
        <Value>X-Axis Title</Value>
        <Font>
          <Size>14.0</Size>
          <Bold>true</Bold>
          <Alignment>
            <horizontalAlignment>Center</horizontalAlignment>
            <verticalAlignment>Center</verticalAlignment>
          </Alignment>
          <Rotation>90.0</Rotation>
        </Font>
      </Caption>
      <Background xsi:type="attribute:ColorDefinition">
        <Transparency>0</Transparency>
        <Red>255</Red>
        <Green>255</Green>
        <Blue>255</Blue>
      </Background>
      <Outline>
        <Style>Solid</Style>
        <Thickness>1</Thickness>
        <Color>
          <Transparency>255</Transparency>
          <Red>0</Red>
          <Green>0</Green>
          <Blue>0</Blue>
        </Color>
      </Outline>
      <Insets>
        <Top>0.0</Top>
        <Left>2.0</Left>
        <Bottom>0.0</Bottom>
        <Right>3.0</Right>
      </Insets>
      <Visible>false</Visible>
    </Title>
    <TitlePosition>Below</TitlePosition>
    <AssociatedAxes>
      <Type>Linear</Type>
      <Title>
        <Caption>
          <Value>Mean Error in %</Value>
          <Font>
            <Size>9.0</Size>
            <Bold>true</Bold>
            <Alignment>
              <horizontalAlignment>Right</horizontalAlignment>
              <verticalAlignment>Top</verticalAlignment>
            </Alignment>
            <Rotation>0.0</Rotation>
          </Font>
        </Caption>
        <Background xsi:type="attribute:ColorDefinition">
          <Transparency>0</Transparency>
          <Red>255</Red>
          <Green>255</Green>
          <Blue>255</Blue>
        </Background>
        <Outline>
          <Style>Solid</Style>
          <Thickness>1</Thickness>
          <Color>
            <Transparency>255</Transparency>
            <Red>0</Red>
            <Green>0</Green>
            <Blue>0</Blue>
          </Color>
          <Visible>false</Visible>
        </Outline>
        <Insets>
          <Top>0.0</Top>
          <Left>2.0</Left>
          <Bottom>0.0</Bottom>
          <Right>3.0</Right>
        </Insets>
        <Visible>true</Visible>
      </Title>
      <TitlePosition>Left</TitlePosition>
      <SeriesDefinitions>
        <Query>
          <Definition></Definition>
        </Query>
        <SeriesPalette>
          <Entries xsi:type="attribute:ColorDefinition">
            <Transparency>255</Transparency>
            <Red>102</Red>
            <Green>102</Green>
            <Blue>153</Blue>
          </Entries>
          <Entries xsi:type="attribute:ColorDefinition">
            <Transparency>255</Transparency>
            <Red>242</Red>
            <Green>88</Green>
            <Blue>106</Blue>
          </Entries>
          <Entries xsi:type="attribute:ColorDefinition">
            <Transparency>255</Transparency>
            <Red>232</Red>
            <Green>172</Green>
            <Blue>57</Blue>
          </Entries>
          <Entries xsi:type="attribute:ColorDefinition">
            <Transparency>255</Transparency>
            <Red>128</Red>
            <Green>255</Green>
            <Blue>128</Blue>
          </Entries>
          <Entries xsi:type="attribute:ColorDefinition">
            <Transparency>255</Transparency>
            <Red>64</Red>
            <Green>128</Green>
            <Blue>128</Blue>
          </Entries>
          <Entries xsi:type="attribute:ColorDefinition">
            <Transparency>255</Transparency>
            <Red>128</Red>
            <Green>128</Green>
            <Blue>192</Blue>
          </Entries>
          <Entries xsi:type="attribute:ColorDefinition">
            <Transparency>255</Transparency>
            <Red>170</Red>
            <Green>85</Green>
            <Blue>85</Blue>
          </Entries>
          <Entries xsi:type="attribute:ColorDefinition">
            <Transparency>255</Transparency>
            <Red>128</Red>
            <Green>128</Green>
            <Blue>0</Blue>
          </Entries>
          <Entries xsi:type="attribute:ColorDefinition">
            <Transparency>255</Transparency>
            <Red>192</Red>
            <Green>192</Green>
            <Blue>192</Blue>
          </Entries>
          <Entries xsi:type="attribute:ColorDefinition">
            <Transparency>255</Transparency>
            <Red>255</Red>
            <Green>255</Green>
            <Blue>128</Blue>
          </Entries>
          <Entries xsi:type="attribute:ColorDefinition">
            <Transparency>255</Transparency>
            <Red>128</Red>
            <Green>192</Green>
            <Blue>128</Blue>
          </Entries>
          <Entries xsi:type="attribute:ColorDefinition">
            <Transparency>255</Transparency>
            <Red>7</Red>
            <Green>146</Green>
            <Blue>94</Blue>
          </Entries>
          <Entries xsi:type="attribute:ColorDefinition">
            <Transparency>255</Transparency>
            <Red>0</Red>
            <Green>128</Green>
            <Blue>255</Blue>
          </Entries>
          <Entries xsi:type="attribute:ColorDefinition">
            <Transparency>255</Transparency>
            <Red>255</Red>
            <Green>128</Green>
            <Blue>192</Blue>
          </Entries>
          <Entries xsi:type="attribute:ColorDefinition">
            <Transparency>255</Transparency>
            <Red>0</Red>
            <Green>255</Green>
            <Blue>255</Blue>
          </Entries>
          <Entries xsi:type="attribute:ColorDefinition">
            <Transparency>255</Transparency>
            <Red>255</Red>
            <Green>128</Green>
            <Blue>128</Blue>
          </Entries>
          <Entries xsi:type="attribute:ColorDefinition">
            <Transparency>255</Transparency>
            <Red>0</Red>
            <Green>128</Green>
            <Blue>192</Blue>
          </Entries>
          <Entries xsi:type="attribute:ColorDefinition">
            <Transparency>255</Transparency>
            <Red>128</Red>
            <Green>128</Green>
            <Blue>192</Blue>
          </Entries>
          <Entries xsi:type="attribute:ColorDefinition">
            <Transparency>255</Transparency>
            <Red>255</Red>
            <Green>0</Green>
            <Blue>255</Blue>
          </Entries>
          <Entries xsi:type="attribute:ColorDefinition">
            <Transparency>255</Transparency>
            <Red>128</Red>
            <Green>64</Green>
            <Blue>64</Blue>
          </Entries>
          <Entries xsi:type="attribute:ColorDefinition">
            <Transparency>255</Transparency>
            <Red>255</Red>
            <Green>128</Green>
            <Blue>64</Blue>
          </Entries>
          <Entries xsi:type="attribute:ColorDefinition">
            <Transparency>255</Transparency>
            <Red>80</Red>
            <Green>240</Green>
            <Blue>120</Blue>
          </Entries>
          <Entries xsi:type="attribute:ColorDefinition">
            <Transparency>255</Transparency>
            <Red>0</Red>
            <Green>64</Green>
            <Blue>128</Blue>
          </Entries>
          <Entries xsi:type="attribute:ColorDefinition">
            <Transparency>255</Transparency>
            <Red>128</Red>
            <Green>0</Green>
            <Blue>64</Blue>
          </Entries>
          <Entries xsi:type="attribute:ColorDefinition">
            <Transparency>255</Transparency>
            <Red>255</Red>
            <Green>0</Green>
            <Blue>128</Blue>
          </Entries>
          <Entries xsi:type="attribute:ColorDefinition">
            <Transparency>255</Transparency>
            <Red>128</Red>
            <Green>128</Green>
            <Blue>64</Blue>
          </Entries>
          <Entries xsi:type="attribute:ColorDefinition">
            <Transparency>255</Transparency>
            <Red>128</Red>
            <Green>128</Green>
            <Blue>128</Blue>
          </Entries>
          <Entries xsi:type="attribute:ColorDefinition">
            <Transparency>255</Transparency>
            <Red>255</Red>
            <Green>128</Green>
            <Blue>255</Blue>
          </Entries>
          <Entries xsi:type="attribute:ColorDefinition">
            <Transparency>255</Transparency>
            <Red>0</Red>
            <Green>64</Green>
            <Blue>0</Blue>
          </Entries>
          <Entries xsi:type="attribute:ColorDefinition">
            <Transparency>255</Transparency>
            <Red>0</Red>
            <Green>0</Green>
            <Blue>0</Blue>
          </Entries>
          <Entries xsi:type="attribute:ColorDefinition">
            <Transparency>255</Transparency>
            <Red>255</Red>
            <Green>255</Green>
            <Blue>255</Blue>
          </Entries>
          <Entries xsi:type="attribute:ColorDefinition">
            <Transparency>255</Transparency>
            <Red>255</Red>
            <Green>128</Green>
            <Blue>0</Blue>
          </Entries>
        </SeriesPalette>
        <Series xsi:type="type:BarSeries">
          <Visible>true</Visible>
          <Label>
            <Caption>
              <Value></Value>
              <Font>
                <Alignment/>
              </Font>
            </Caption>
            <Background xsi:type="attribute:ColorDefinition">
              <Transparency>0</Transparency>
              <Red>255</Red>
              <Green>255</Green>
              <Blue>255</Blue>
            </Background>
            <Outline>
              <Style>Solid</Style>
              <Thickness>1</Thickness>
              <Color>
                <Transparency>255</Transparency>
                <Red>0</Red>
                <Green>0</Green>
                <Blue>0</Blue>
              </Color>
              <Visible>false</Visible>
            </Outline>
            <Insets>
              <Top>0.0</Top>
              <Left>2.0</Left>
              <Bottom>0.0</Bottom>
              <Right>3.0</Right>
            </Insets>
            <Visible>false</Visible>
          </Label>
          <DataDefinition>
            <Definition>row[&quot;Mean(Error in %)&quot;]</Definition>
            <Grouping>
              <GroupType>Text</GroupType>
              <AggregateExpression>Sum</AggregateExpression>
            </Grouping>
          </DataDefinition>
          <SeriesIdentifier>Series 1</SeriesIdentifier>
          <DataPoint>
            <Components>
              <Type>Orthogonal_Value</Type>
            </Components>
            <Separator>, </Separator>
          </DataPoint>
          <LabelPosition>Outside</LabelPosition>
          <Stacked>false</Stacked>
          <Riser>Tube</Riser>
        </Series>
        <Grouping>
          <GroupType>Text</GroupType>
          <AggregateExpression>Sum</AggregateExpression>
        </Grouping>
      </SeriesDefinitions>
      <Orientation>Vertical</Orientation>
      <LineAttributes>
        <Style>Solid</Style>
        <Thickness>1</Thickness>
        <Visible>true</Visible>
      </LineAttributes>
      <Label>
        <Caption>
          <Value></Value>
          <Font>
            <Size>9.0</Size>
            <Alignment/>
          </Font>
        </Caption>
        <Background xsi:type="attribute:ColorDefinition">
          <Transparency>0</Transparency>
          <Red>255</Red>
          <Green>255</Green>
          <Blue>255</Blue>
        </Background>
        <Outline>
          <Style>Solid</Style>
          <Thickness>1</Thickness>
          <Color>
            <Transparency>255</Transparency>
            <Red>0</Red>
            <Green>0</Green>
            <Blue>0</Blue>
          </Color>
        </Outline>
        <Insets>
          <Top>0.0</Top>
          <Left>2.0</Left>
          <Bottom>0.0</Bottom>
          <Right>3.0</Right>
        </Insets>
        <Visible>true</Visible>
      </Label>
      <LabelPosition>Left</LabelPosition>
      <MajorGrid>
        <LineAttributes>
          <Style>Solid</Style>
          <Thickness>1</Thickness>
          <Color>
            <Transparency>255</Transparency>
            <Red>196</Red>
            <Green>196</Green>
            <Blue>196</Blue>
          </Color>
          <Visible>false</Visible>
        </LineAttributes>
        <TickStyle>Across</TickStyle>
        <TickAttributes>
          <Style>Solid</Style>
          <Thickness>1</Thickness>
          <Color>
            <Transparency>255</Transparency>
            <Red>196</Red>
            <Green>196</Green>
            <Blue>196</Blue>
          </Color>
          <Visible>true</Visible>
        </TickAttributes>
      </MajorGrid>
      <MinorGrid>
        <LineAttributes>
          <Style>Solid</Style>
          <Thickness>1</Thickness>
          <Color>
            <Transparency>255</Transparency>
            <Red>225</Red>
            <Green>225</Green>
            <Blue>225</Blue>
          </Color>
          <Visible>false</Visible>
        </LineAttributes>
        <TickStyle>Across</TickStyle>
        <TickAttributes>
          <Style>Solid</Style>
          <Thickness>1</Thickness>
          <Color>
            <Transparency>255</Transparency>
            <Red>225</Red>
            <Green>225</Green>
            <Blue>225</Blue>
          </Color>
          <Visible>false</Visible>
        </TickAttributes>
      </MinorGrid>
      <Scale>
        <MinorGridsPerUnit>5</MinorGridsPerUnit>
      </Scale>
      <Origin>
        <Type>Min</Type>
        <Value xsi:type="data:NumberDataElement">
          <Value>0.0</Value>
        </Value>
      </Origin>
      <PrimaryAxis>true</PrimaryAxis>
      <Percent>false</Percent>
    </AssociatedAxes>
    <SeriesDefinitions>
      <Query>
        <Definition></Definition>
      </Query>
      <SeriesPalette>
        <Entries xsi:type="attribute:ColorDefinition">
          <Transparency>255</Transparency>
          <Red>102</Red>
          <Green>102</Green>
          <Blue>153</Blue>
        </Entries>
        <Entries xsi:type="attribute:ColorDefinition">
          <Transparency>255</Transparency>
          <Red>242</Red>
          <Green>88</Green>
          <Blue>106</Blue>
        </Entries>
        <Entries xsi:type="attribute:ColorDefinition">
          <Transparency>255</Transparency>
          <Red>232</Red>
          <Green>172</Green>
          <Blue>57</Blue>
        </Entries>
        <Entries xsi:type="attribute:ColorDefinition">
          <Transparency>255</Transparency>
          <Red>128</Red>
          <Green>255</Green>
          <Blue>128</Blue>
        </Entries>
        <Entries xsi:type="attribute:ColorDefinition">
          <Transparency>255</Transparency>
          <Red>64</Red>
          <Green>128</Green>
          <Blue>128</Blue>
        </Entries>
        <Entries xsi:type="attribute:ColorDefinition">
          <Transparency>255</Transparency>
          <Red>128</Red>
          <Green>128</Green>
          <Blue>192</Blue>
        </Entries>
        <Entries xsi:type="attribute:ColorDefinition">
          <Transparency>255</Transparency>
          <Red>170</Red>
          <Green>85</Green>
          <Blue>85</Blue>
        </Entries>
        <Entries xsi:type="attribute:ColorDefinition">
          <Transparency>255</Transparency>
          <Red>128</Red>
          <Green>128</Green>
          <Blue>0</Blue>
        </Entries>
        <Entries xsi:type="attribute:ColorDefinition">
          <Transparency>255</Transparency>
          <Red>192</Red>
          <Green>192</Green>
          <Blue>192</Blue>
        </Entries>
        <Entries xsi:type="attribute:ColorDefinition">
          <Transparency>255</Transparency>
          <Red>255</Red>
          <Green>255</Green>
          <Blue>128</Blue>
        </Entries>
        <Entries xsi:type="attribute:ColorDefinition">
          <Transparency>255</Transparency>
          <Red>128</Red>
          <Green>192</Green>
          <Blue>128</Blue>
        </Entries>
        <Entries xsi:type="attribute:ColorDefinition">
          <Transparency>255</Transparency>
          <Red>7</Red>
          <Green>146</Green>
          <Blue>94</Blue>
        </Entries>
        <Entries xsi:type="attribute:ColorDefinition">
          <Transparency>255</Transparency>
          <Red>0</Red>
          <Green>128</Green>
          <Blue>255</Blue>
        </Entries>
        <Entries xsi:type="attribute:ColorDefinition">
          <Transparency>255</Transparency>
          <Red>255</Red>
          <Green>128</Green>
          <Blue>192</Blue>
        </Entries>
        <Entries xsi:type="attribute:ColorDefinition">
          <Transparency>255</Transparency>
          <Red>0</Red>
          <Green>255</Green>
          <Blue>255</Blue>
        </Entries>
        <Entries xsi:type="attribute:ColorDefinition">
          <Transparency>255</Transparency>
          <Red>255</Red>
          <Green>128</Green>
          <Blue>128</Blue>
        </Entries>
        <Entries xsi:type="attribute:ColorDefinition">
          <Transparency>255</Transparency>
          <Red>0</Red>
          <Green>128</Green>
          <Blue>192</Blue>
        </Entries>
        <Entries xsi:type="attribute:ColorDefinition">
          <Transparency>255</Transparency>
          <Red>128</Red>
          <Green>128</Green>
          <Blue>192</Blue>
        </Entries>
        <Entries xsi:type="attribute:ColorDefinition">
          <Transparency>255</Transparency>
          <Red>255</Red>
          <Green>0</Green>
          <Blue>255</Blue>
        </Entries>
        <Entries xsi:type="attribute:ColorDefinition">
          <Transparency>255</Transparency>
          <Red>128</Red>
          <Green>64</Green>
          <Blue>64</Blue>
        </Entries>
        <Entries xsi:type="attribute:ColorDefinition">
          <Transparency>255</Transparency>
          <Red>255</Red>
          <Green>128</Green>
          <Blue>64</Blue>
        </Entries>
        <Entries xsi:type="attribute:ColorDefinition">
          <Transparency>255</Transparency>
          <Red>80</Red>
          <Green>240</Green>
          <Blue>120</Blue>
        </Entries>
        <Entries xsi:type="attribute:ColorDefinition">
          <Transparency>255</Transparency>
          <Red>0</Red>
          <Green>64</Green>
          <Blue>128</Blue>
        </Entries>
        <Entries xsi:type="attribute:ColorDefinition">
          <Transparency>255</Transparency>
          <Red>128</Red>
          <Green>0</Green>
          <Blue>64</Blue>
        </Entries>
        <Entries xsi:type="attribute:ColorDefinition">
          <Transparency>255</Transparency>
          <Red>255</Red>
          <Green>0</Green>
          <Blue>128</Blue>
        </Entries>
        <Entries xsi:type="attribute:ColorDefinition">
          <Transparency>255</Transparency>
          <Red>128</Red>
          <Green>128</Green>
          <Blue>64</Blue>
        </Entries>
        <Entries xsi:type="attribute:ColorDefinition">
          <Transparency>255</Transparency>
          <Red>128</Red>
          <Green>128</Green>
          <Blue>128</Blue>
        </Entries>
        <Entries xsi:type="attribute:ColorDefinition">
          <Transparency>255</Transparency>
          <Red>255</Red>
          <Green>128</Green>
          <Blue>255</Blue>
        </Entries>
        <Entries xsi:type="attribute:ColorDefinition">
          <Transparency>255</Transparency>
          <Red>0</Red>
          <Green>64</Green>
          <Blue>0</Blue>
        </Entries>
        <Entries xsi:type="attribute:ColorDefinition">
          <Transparency>255</Transparency>
          <Red>0</Red>
          <Green>0</Green>
          <Blue>0</Blue>
        </Entries>
        <Entries xsi:type="attribute:ColorDefinition">
          <Transparency>255</Transparency>
          <Red>255</Red>
          <Green>255</Green>
          <Blue>255</Blue>
        </Entries>
        <Entries xsi:type="attribute:ColorDefinition">
          <Transparency>255</Transparency>
          <Red>255</Red>
          <Green>128</Green>
          <Blue>0</Blue>
        </Entries>
      </SeriesPalette>
      <Series>
        <Visible>true</Visible>
        <Label>
          <Caption>
            <Value></Value>
            <Font>
              <Alignment/>
            </Font>
          </Caption>
          <Background xsi:type="attribute:ColorDefinition">
            <Transparency>0</Transparency>
            <Red>255</Red>
            <Green>255</Green>
            <Blue>255</Blue>
          </Background>
          <Outline>
            <Style>Solid</Style>
            <Thickness>1</Thickness>
            <Color>
              <Transparency>255</Transparency>
              <Red>0</Red>
              <Green>0</Green>
              <Blue>0</Blue>
            </Color>
            <Visible>false</Visible>
          </Outline>
          <Insets>
            <Top>0.0</Top>
            <Left>2.0</Left>
            <Bottom>0.0</Bottom>
            <Right>3.0</Right>
          </Insets>
          <Visible>false</Visible>
        </Label>
        <DataDefinition>
          <Definition>row[&quot;algorithm&quot;]</Definition>
        </DataDefinition>
        <SeriesIdentifier></SeriesIdentifier>
        <DataPoint>
          <Components>
            <Type>Orthogonal_Value</Type>
          </Components>
          <Separator>, </Separator>
        </DataPoint>
        <LabelPosition>Outside</LabelPosition>
        <Stacked>false</Stacked>
      </Series>
      <Grouping>
        <Enabled>true</Enabled>
        <GroupType>Text</GroupType>
        <AggregateExpression>Sum</AggregateExpression>
      </Grouping>
    </SeriesDefinitions>
    <Orientation>Horizontal</Orientation>
    <LineAttributes>
      <Style>Solid</Style>
      <Thickness>1</Thickness>
      <Visible>true</Visible>
    </LineAttributes>
    <Label>
      <Caption>
        <Value></Value>
        <Font>
          <Alignment/>
        </Font>
      </Caption>
      <Background xsi:type="attribute:ColorDefinition">
        <Transparency>0</Transparency>
        <Red>255</Red>
        <Green>255</Green>
        <Blue>255</Blue>
      </Background>
      <Outline>
        <Style>Solid</Style>
        <Thickness>1</Thickness>
        <Color>
          <Transparency>255</Transparency>
          <Red>0</Red>
          <Green>0</Green>
          <Blue>0</Blue>
        </Color>
      </Outline>
      <Insets>
        <Top>0.0</Top>
        <Left>2.0</Left>
        <Bottom>0.0</Bottom>
        <Right>3.0</Right>
      </Insets>
      <Visible>true</Visible>
    </Label>
    <LabelPosition>Below</LabelPosition>
    <MajorGrid>
      <LineAttributes>
        <Style>Solid</Style>
        <Thickness>1</Thickness>
        <Color>
          <Transparency>255</Transparency>
          <Red>196</Red>
          <Green>196</Green>
          <Blue>196</Blue>
        </Color>
        <Visible>false</Visible>
      </LineAttributes>
      <TickStyle>Across</TickStyle>
      <TickAttributes>
        <Style>Solid</Style>
        <Thickness>1</Thickness>
        <Color>
          <Transparency>255</Transparency>
          <Red>196</Red>
          <Green>196</Green>
          <Blue>196</Blue>
        </Color>
        <Visible>true</Visible>
      </TickAttributes>
    </MajorGrid>
    <MinorGrid>
      <LineAttributes>
        <Style>Solid</Style>
        <Thickness>1</Thickness>
        <Color>
          <Transparency>255</Transparency>
          <Red>225</Red>
          <Green>225</Green>
          <Blue>225</Blue>
        </Color>
        <Visible>false</Visible>
      </LineAttributes>
      <TickStyle>Across</TickStyle>
      <TickAttributes>
        <Style>Solid</Style>
        <Thickness>1</Thickness>
        <Color>
          <Transparency>255</Transparency>
          <Red>225</Red>
          <Green>225</Green>
          <Blue>225</Blue>
        </Color>
        <Visible>false</Visible>
      </TickAttributes>
    </MinorGrid>
    <Scale>
      <MinorGridsPerUnit>5</MinorGridsPerUnit>
    </Scale>
    <Origin>
      <Type>Value</Type>
      <Value xsi:type="data:NumberDataElement">
        <Value>0.0</Value>
      </Value>
    </Origin>
    <PrimaryAxis>true</PrimaryAxis>
    <CategoryAxis>true</CategoryAxis>
    <Percent>false</Percent>
  </Axes>
  <Orientation>Horizontal</Orientation>
  <UnitSpacing>50.0</UnitSpacing>
  <Rotation/>
</model:ChartWithAxes>
]]></xml-property>
                        <property name="outputFormat">SVG</property>
                        <property name="inheritColumns">false</property>
                        <property name="borderTopStyle">solid</property>
                        <property name="borderTopWidth">medium</property>
                        <property name="borderTopColor">#000080</property>
                        <property name="borderLeftStyle">solid</property>
                        <property name="borderLeftWidth">medium</property>
                        <property name="borderLeftColor">#000080</property>
                        <property name="borderBottomStyle">solid</property>
                        <property name="borderBottomWidth">medium</property>
                        <property name="borderBottomColor">#000080</property>
                        <property name="borderRightStyle">solid</property>
                        <property name="borderRightWidth">medium</property>
                        <property name="borderRightColor">#000080</property>
                        <property name="height">2.6145833333333335in</property>
                        <property name="width">7.760416666666667in</property>
                        <list-property name="boundDataColumns">
                            <structure>
                                <property name="name">Row ID</property>
                                <expression name="expression" type="javascript">dataSetRow["Row ID"]</expression>
                                <property name="dataType">string</property>
                            </structure>
                            <structure>
                                <property name="name">PortObject</property>
                                <expression name="expression" type="javascript">dataSetRow["PortObject"]</expression>
                                <property name="dataType">string</property>
                            </structure>
                            <structure>
                                <property name="name">Mean(Error in %)</property>
                                <expression name="expression" type="javascript">dataSetRow["Mean(Error in %)"]</expression>
                                <property name="dataType">float</property>
                            </structure>
                            <structure>
                                <property name="name">algorithm</property>
                                <expression name="expression" type="javascript">dataSetRow["algorithm"]</expression>
                                <property name="dataType">string</property>
                            </structure>
                        </list-property>
                    </extended-item>
                </cell>
            </row>
        </grid>
    </body>
    <list-property name="images">
        <structure>
            <property name="name">reporting_logo_48.png</property>
            <property name="data">
                iVBORw0KGgoAAAANSUhEUgAAADAAAAAwCAYAAABXAvmHAAAACXBIWXMAAC4jAAAuIwF4pT92AAAKT2lD
                Q1BQaG90b3Nob3AgSUNDIHByb2ZpbGUAAHjanVNnVFPpFj333vRCS4iAlEtvUhUIIFJCi4AUkSYqIQkQ
                SoghodkVUcERRUUEG8igiAOOjoCMFVEsDIoK2AfkIaKOg6OIisr74Xuja9a89+bN/rXXPues852zzwfA
                CAyWSDNRNYAMqUIeEeCDx8TG4eQuQIEKJHAAEAizZCFz/SMBAPh+PDwrIsAHvgABeNMLCADATZvAMByH
                /w/qQplcAYCEAcB0kThLCIAUAEB6jkKmAEBGAYCdmCZTAKAEAGDLY2LjAFAtAGAnf+bTAICd+Jl7AQBb
                lCEVAaCRACATZYhEAGg7AKzPVopFAFgwABRmS8Q5ANgtADBJV2ZIALC3AMDOEAuyAAgMADBRiIUpAAR7
                AGDIIyN4AISZABRG8lc88SuuEOcqAAB4mbI8uSQ5RYFbCC1xB1dXLh4ozkkXKxQ2YQJhmkAuwnmZGTKB
                NA/g88wAAKCRFRHgg/P9eM4Ors7ONo62Dl8t6r8G/yJiYuP+5c+rcEAAAOF0ftH+LC+zGoA7BoBt/qIl
                7gRoXgugdfeLZrIPQLUAoOnaV/Nw+H48PEWhkLnZ2eXk5NhKxEJbYcpXff5nwl/AV/1s+X48/Pf14L7i
                JIEyXYFHBPjgwsz0TKUcz5IJhGLc5o9H/LcL//wd0yLESWK5WCoU41EScY5EmozzMqUiiUKSKcUl0v9k
                4t8s+wM+3zUAsGo+AXuRLahdYwP2SycQWHTA4vcAAPK7b8HUKAgDgGiD4c93/+8//UegJQCAZkmScQAA
                XkQkLlTKsz/HCAAARKCBKrBBG/TBGCzABhzBBdzBC/xgNoRCJMTCQhBCCmSAHHJgKayCQiiGzbAdKmAv
                1EAdNMBRaIaTcA4uwlW4Dj1wD/phCJ7BKLyBCQRByAgTYSHaiAFiilgjjggXmYX4IcFIBBKLJCDJiBRR
                IkuRNUgxUopUIFVIHfI9cgI5h1xGupE7yAAygvyGvEcxlIGyUT3UDLVDuag3GoRGogvQZHQxmo8WoJvQ
                crQaPYw2oefQq2gP2o8+Q8cwwOgYBzPEbDAuxsNCsTgsCZNjy7EirAyrxhqwVqwDu4n1Y8+xdwQSgUXA
                CTYEd0IgYR5BSFhMWE7YSKggHCQ0EdoJNwkDhFHCJyKTqEu0JroR+cQYYjIxh1hILCPWEo8TLxB7iEPE
                NyQSiUMyJ7mQAkmxpFTSEtJG0m5SI+ksqZs0SBojk8naZGuyBzmULCAryIXkneTD5DPkG+Qh8lsKnWJA
                caT4U+IoUspqShnlEOU05QZlmDJBVaOaUt2ooVQRNY9aQq2htlKvUYeoEzR1mjnNgxZJS6WtopXTGmgX
                aPdpr+h0uhHdlR5Ol9BX0svpR+iX6AP0dwwNhhWDx4hnKBmbGAcYZxl3GK+YTKYZ04sZx1QwNzHrmOeZ
                D5lvVVgqtip8FZHKCpVKlSaVGyovVKmqpqreqgtV81XLVI+pXlN9rkZVM1PjqQnUlqtVqp1Q61MbU2ep
                O6iHqmeob1Q/pH5Z/YkGWcNMw09DpFGgsV/jvMYgC2MZs3gsIWsNq4Z1gTXEJrHN2Xx2KruY/R27iz2q
                qaE5QzNKM1ezUvOUZj8H45hx+Jx0TgnnKKeX836K3hTvKeIpG6Y0TLkxZVxrqpaXllirSKtRq0frvTau
                7aedpr1Fu1n7gQ5Bx0onXCdHZ4/OBZ3nU9lT3acKpxZNPTr1ri6qa6UbobtEd79up+6Ynr5egJ5Mb6fe
                eb3n+hx9L/1U/W36p/VHDFgGswwkBtsMzhg8xTVxbzwdL8fb8VFDXcNAQ6VhlWGX4YSRudE8o9VGjUYP
                jGnGXOMk423GbcajJgYmISZLTepN7ppSTbmmKaY7TDtMx83MzaLN1pk1mz0x1zLnm+eb15vft2BaeFos
                tqi2uGVJsuRaplnutrxuhVo5WaVYVVpds0atna0l1rutu6cRp7lOk06rntZnw7Dxtsm2qbcZsOXYBtuu
                tm22fWFnYhdnt8Wuw+6TvZN9un2N/T0HDYfZDqsdWh1+c7RyFDpWOt6azpzuP33F9JbpL2dYzxDP2DPj
                thPLKcRpnVOb00dnF2e5c4PziIuJS4LLLpc+Lpsbxt3IveRKdPVxXeF60vWdm7Obwu2o26/uNu5p7ofc
                n8w0nymeWTNz0MPIQ+BR5dE/C5+VMGvfrH5PQ0+BZ7XnIy9jL5FXrdewt6V3qvdh7xc+9j5yn+M+4zw3
                3jLeWV/MN8C3yLfLT8Nvnl+F30N/I/9k/3r/0QCngCUBZwOJgUGBWwL7+Hp8Ib+OPzrbZfay2e1BjKC5
                QRVBj4KtguXBrSFoyOyQrSH355jOkc5pDoVQfujW0Adh5mGLw34MJ4WHhVeGP45wiFga0TGXNXfR3ENz
                30T6RJZE3ptnMU85ry1KNSo+qi5qPNo3ujS6P8YuZlnM1VidWElsSxw5LiquNm5svt/87fOH4p3iC+N7
                F5gvyF1weaHOwvSFpxapLhIsOpZATIhOOJTwQRAqqBaMJfITdyWOCnnCHcJnIi/RNtGI2ENcKh5O8kgq
                TXqS7JG8NXkkxTOlLOW5hCepkLxMDUzdmzqeFpp2IG0yPTq9MYOSkZBxQqohTZO2Z+pn5mZ2y6xlhbL+
                xW6Lty8elQfJa7OQrAVZLQq2QqboVFoo1yoHsmdlV2a/zYnKOZarnivN7cyzytuQN5zvn//tEsIS4ZK2
                pYZLVy0dWOa9rGo5sjxxedsK4xUFK4ZWBqw8uIq2Km3VT6vtV5eufr0mek1rgV7ByoLBtQFr6wtVCuWF
                fevc1+1dT1gvWd+1YfqGnRs+FYmKrhTbF5cVf9go3HjlG4dvyr+Z3JS0qavEuWTPZtJm6ebeLZ5bDpaq
                l+aXDm4N2dq0Dd9WtO319kXbL5fNKNu7g7ZDuaO/PLi8ZafJzs07P1SkVPRU+lQ27tLdtWHX+G7R7ht7
                vPY07NXbW7z3/T7JvttVAVVN1WbVZftJ+7P3P66Jqun4lvttXa1ObXHtxwPSA/0HIw6217nU1R3SPVRS
                j9Yr60cOxx++/p3vdy0NNg1VjZzG4iNwRHnk6fcJ3/ceDTradox7rOEH0x92HWcdL2pCmvKaRptTmvtb
                Ylu6T8w+0dbq3nr8R9sfD5w0PFl5SvNUyWna6YLTk2fyz4ydlZ19fi753GDborZ752PO32oPb++6EHTh
                0kX/i+c7vDvOXPK4dPKy2+UTV7hXmq86X23qdOo8/pPTT8e7nLuarrlca7nuer21e2b36RueN87d9L15
                8Rb/1tWeOT3dvfN6b/fF9/XfFt1+cif9zsu72Xcn7q28T7xf9EDtQdlD3YfVP1v+3Njv3H9qwHeg89Hc
                R/cGhYPP/pH1jw9DBY+Zj8uGDYbrnjg+OTniP3L96fynQ89kzyaeF/6i/suuFxYvfvjV69fO0ZjRoZfy
                l5O/bXyl/erA6xmv28bCxh6+yXgzMV70VvvtwXfcdx3vo98PT+R8IH8o/2j5sfVT0Kf7kxmTk/8EA5jz
                /GMzLdsAAAAgY0hSTQAAeiUAAICDAAD5/wAAgOkAAHUwAADqYAAAOpgAABdvkl/FRgAACTxJREFUeNrs
                mWtsW+UZx3++JLEdN06cm8HBadKQljRpMyBjTRPSJtzCtEuhMC5CQmgwOuDD2B0EQmxTtWmiaKMrQ+wi
                KDABoloFZZAOWmhRUdLSJiylF0ouju3YSRon9fXc9uHYrs+xW2lAtSLllc6H+Dx5z/t/n9/zf59jGxRF
                4as8jHzFx4KABQFfcJi/8Ax9huy/3MA3zxL9PBDTfHK18n8WkL34IreXyrOs3/f8n5FjthwR54mA9VTf
                CI2bgDy7OvUBeJ8JfJmL/7IFdFG6GpQkIGvvBAdg9GmA3edfDajDhMG0jrJ2II+AmA+ET8+RAG0Rft7R
                RPFSMNtBiWvvyALEJiE5cl5noIvSVSAnQUlo70T8EPeBFAwBw+exgCvU3c8RMA6JIwDvnJ/ngDq6cbSB
                EgVF0N6J+kE4Cz5fEOEzncRXA6+l/DDf9QLQkYptobjRidkC8jwosdOXNAfxIIjec8L/2TKwgZWvraNq
                Xf67/q238fEdAHuADhytIMdBjup2PwQJP0jT54T/MwlQLbG0PeXpukNp9A3wbk4vPoXPZSl8dGdUZAKS
                J84Z/2dCqIniZVBgT6EQP32J4RTTJ7KR6KJkOUizagayr9gkCBOfF5+OFKpnwvgVoNuc31HaQU6kMqAr
                yPg4iMFACokWbHWVmC0gTmoPMFmE2BRIk9nZ+l/GBpqfuw3XrXluKTD5ynqGbs+LUDelq1JI6ARERiB5
                JHtHOyhpwjcxwd+39jE4PIkvME/jknJu7l3MNYtDIM2GgKGsbtV1hgXHdHXSgaMN5Chzc2EmfH5c1dWU
                lTlg7C3w/gFgtzkv/47WlKPoLDHiheRnGnx2HCjjV1s2s7a7h2t611JWVobP5+Ov297H3uOlfXGW2CL3
                +xSdYf1SDCLDvcC/gDqstZ49Ayf409OPMj7up6ysjHA4TOfqS3nkZjdF4kheAU3YloCpUGU6u4BlAWIB
                EMczAo74bD2Pbf6E667rpbKykkgkQiQSAcDj8fDqnmHaF2cKeAMXbwTXLXm6VQUmtsLh729ICeh6eWAZ
                L+56hqVLl7JqVWcmsr+/n01bP+UX14YAhs05/Du+BkoE5Dkd/1OQ8IE0k7bEppf7F1fU1dUTDocJh8Oa
                8FAoRL0tns1/F6Vtamb1zd5YH0w8m3GrwbHi7/7+xWlWrmwlHo9z/PjxTKjVauWDoSNwrbwNkMy5J+oK
                kMK5AiJjkPw02xK7fGE7O3fuzOx6xtqMRjweD/f+MBhO8b8U2xI3BaWpeRVtsUe9IJxGc+egc63fH2Bw
                8Pkc0hYtWsS6bk8mNjcDixpBmlKLWJOBAAg+TQFf3lJO/2EJg0HbDiiKgt1u561DyckHn2uwDmzc36UW
                5DzIkTyZnQAxCDB0cMTeeCzoKHG5LLhcufWiKAp3rglkNjJbQAu2WidGIwhBnSVKEAuCFMogsWu4tPeF
                N09itZiQZRmDsYhEIsGyJUXc2WNk8LCfNz9uaISZj/Z84hjpWNaKkJjm3d37OHrMRyIh0Lqijp6WIogf
                JSEYXl/96KUbLAXyrwutpRgM89TV1VNSUoKiKMzNzTEy8hm/vLWC9oYDpB3LoLydWeb9VF/zR2pvAWFM
                Z3BzMH4IIv8OAVXf/l3zU4K55r4qp8hvf+bAVaEw7hdxV5sxIoN3HCL/4eGXLrjrrUPOh4xGpaH3qpUc
                GByjvKIGl8tFQUEBo6Oj2JQAa5cF2LzDFDaYSxxVxdOTD9/fVl1Scylb/vIOE4FTmIwGWpoq+d4aB7Uc
                gPiH24Hv6AW8QsO963EsAdGnFTATgOAhQqFj23s3riisqKi47sqmKX76ky4KJF2LE4+D3weJozNA+bDX
                1vzSvsVDb+630tnZSX19vSZ87969DA8PU2o3H4omjQ8ObNz/LK2b6jABcljXgx2F6b0gjP4YeEKPUDfF
                HhADahepycAUR8fC3PP08tWA7cbWwQ/vvuvyKzCGQdT1P7F5teVIMdpUE22fF0poaKhFlmWNo6h649zw
                jXkeu2nkMsBNobMOs0Ut6uyDVJZTJ/u0prcyZ/i3upwYRUhOgCJp/nHHeyf5zT+qkGVDErj27h7/P7FV
                q2JlnYD4qbQBZA67/k8kPjq4HVmWc4qyvr6eB7tn9wCSaiL1IM+CFNTNG4PkdNoEhvQCOih2I4uzvNHn
                5+Bhkc/GRRpqzZw8KbJzn8gVF0eFgROLmgc27ndS6HBjNkE8oH0DUxRIZrrSjFvV1thJCsvzOsr6VRGu
                vGT21YwL2i9Sd1mPT2wWxClAeSMlViOg2xd18cAP9uGsasLj8fD1zkoCgQDv9r/O9ZclePymY9tNRmUG
                WI/9gpQl6h4SF0GIgyLOpHapgSKn55EftXLfQ3uxWMsxmUwIgkD01DR39MDdnSOgZJDoprgaxAn1LNLY
                7Uz6s3dy3geiCdOae56Yxu1ZQXNzMwCCIFBeXs6aNWsIje3AZFR2ZXbJVgnyTO43EPGk2tNkHXbYL+IS
                t8T2LVbe658jGoMyh4G2iwsoOTUJiXjaEj0ULKrDbFY73uy5FQUSc3o0MwJaXh+sqTCYK7BYLDlFFolE
                iMYN2g7U5gRhVG25s0ci04Lv1uyoFMRuCXN9Z1ZsOAriLMC2FBIdauxs+rzJmlcEYT4990G9gI7DAQcD
                AwP09fXlcOpyufj5zUIsg0Sh3YPJBMmA1iUUICmk8Twt1lqqitUjEYumX0Gz8KlK8X9Kl1kh7XYa/tMC
                upc3WnG73dTU1OQUWeOFMW7vOLLzND7loMyDorPapAKihMoWQ0AdhcUeTArE9EigoqPNVhe2EvULAEXX
                biSEtFnszvdO3LX+W2UcPO5l14ADu92uFllklnWrZrj/Ki+2Qunt0w9xgnQy92UnoahenY2PrSKFxHRu
                rCo2zb8bs6UBswliXq01K0BC0mc2MwzKuyjYgCCMTxVx2G+jwi5SWx6n3CaADTCwIrWrozjxMA3o6hcZ
                sAAmHgCeAp7DwR1Egbnc9h8zUMg24AbgNqy8gBGYyv8GiS2z4RqETI/dTjUJ2jCDo0RiyYVxLqhIYiuW
                oRAwsAX4WyreQoxGDDgoAM1VCBjZAjyeemSABIXIrMyJLQBMbAO2ACeAIUSqEWjLG1tAGHgS6MvNwMLP
                rAsCFgQsCFgQsCDgKzz+OwDTCjJ1k7+AjAAAAABJRU5ErkJggg==
            </property>
        </structure>
        <structure>
            <property name="name">knime_logo48.png</property>
            <property name="data">
                iVBORw0KGgoAAAANSUhEUgAAADAAAAAwCAYAAABXAvmHAAAACXBIWXMAAC4jAAAuIwF4pT92AAAKTWlD
                Q1BQaG90b3Nob3AgSUNDIHByb2ZpbGUAAHjanVN3WJP3Fj7f92UPVkLY8LGXbIEAIiOsCMgQWaIQkgBh
                hBASQMWFiApWFBURnEhVxILVCkidiOKgKLhnQYqIWotVXDjuH9yntX167+3t+9f7vOec5/zOec8PgBES
                JpHmomoAOVKFPDrYH49PSMTJvYACFUjgBCAQ5svCZwXFAADwA3l4fnSwP/wBr28AAgBw1S4kEsfh/4O6
                UCZXACCRAOAiEucLAZBSAMguVMgUAMgYALBTs2QKAJQAAGx5fEIiAKoNAOz0ST4FANipk9wXANiiHKkI
                AI0BAJkoRyQCQLsAYFWBUiwCwMIAoKxAIi4EwK4BgFm2MkcCgL0FAHaOWJAPQGAAgJlCLMwAIDgCAEMe
                E80DIEwDoDDSv+CpX3CFuEgBAMDLlc2XS9IzFLiV0Bp38vDg4iHiwmyxQmEXKRBmCeQinJebIxNI5wNM
                zgwAABr50cH+OD+Q5+bk4eZm52zv9MWi/mvwbyI+IfHf/ryMAgQAEE7P79pf5eXWA3DHAbB1v2upWwDa
                VgBo3/ldM9sJoFoK0Hr5i3k4/EAenqFQyDwdHAoLC+0lYqG9MOOLPv8z4W/gi372/EAe/tt68ABxmkCZ
                rcCjg/1xYW52rlKO58sEQjFu9+cj/seFf/2OKdHiNLFcLBWK8ViJuFAiTcd5uVKRRCHJleIS6X8y8R+W
                /QmTdw0ArIZPwE62B7XLbMB+7gECiw5Y0nYAQH7zLYwaC5EAEGc0Mnn3AACTv/mPQCsBAM2XpOMAALzo
                GFyolBdMxggAAESggSqwQQcMwRSswA6cwR28wBcCYQZEQAwkwDwQQgbkgBwKoRiWQRlUwDrYBLWwAxqg
                EZrhELTBMTgN5+ASXIHrcBcGYBiewhi8hgkEQcgIE2EhOogRYo7YIs4IF5mOBCJhSDSSgKQg6YgUUSLF
                yHKkAqlCapFdSCPyLXIUOY1cQPqQ28ggMor8irxHMZSBslED1AJ1QLmoHxqKxqBz0XQ0D12AlqJr0Rq0
                Hj2AtqKn0UvodXQAfYqOY4DRMQ5mjNlhXIyHRWCJWBomxxZj5Vg1Vo81Yx1YN3YVG8CeYe8IJAKLgBPs
                CF6EEMJsgpCQR1hMWEOoJewjtBK6CFcJg4Qxwicik6hPtCV6EvnEeGI6sZBYRqwm7iEeIZ4lXicOE1+T
                SCQOyZLkTgohJZAySQtJa0jbSC2kU6Q+0hBpnEwm65Btyd7kCLKArCCXkbeQD5BPkvvJw+S3FDrFiOJM
                CaIkUqSUEko1ZT/lBKWfMkKZoKpRzame1AiqiDqfWkltoHZQL1OHqRM0dZolzZsWQ8ukLaPV0JppZ2n3
                aC/pdLoJ3YMeRZfQl9Jr6Afp5+mD9HcMDYYNg8dIYigZaxl7GacYtxkvmUymBdOXmchUMNcyG5lnmA+Y
                b1VYKvYqfBWRyhKVOpVWlX6V56pUVXNVP9V5qgtUq1UPq15WfaZGVbNQ46kJ1Bar1akdVbupNq7OUndS
                j1DPUV+jvl/9gvpjDbKGhUaghkijVGO3xhmNIRbGMmXxWELWclYD6yxrmE1iW7L57Ex2Bfsbdi97TFND
                c6pmrGaRZp3mcc0BDsax4PA52ZxKziHODc57LQMtPy2x1mqtZq1+rTfaetq+2mLtcu0W7eva73VwnUCd
                LJ31Om0693UJuja6UbqFutt1z+o+02PreekJ9cr1Dund0Uf1bfSj9Rfq79bv0R83MDQINpAZbDE4Y/DM
                kGPoa5hpuNHwhOGoEctoupHEaKPRSaMnuCbuh2fjNXgXPmasbxxirDTeZdxrPGFiaTLbpMSkxeS+Kc2U
                a5pmutG003TMzMgs3KzYrMnsjjnVnGueYb7ZvNv8jYWlRZzFSos2i8eW2pZ8ywWWTZb3rJhWPlZ5VvVW
                16xJ1lzrLOtt1ldsUBtXmwybOpvLtqitm63Edptt3xTiFI8p0in1U27aMez87ArsmuwG7Tn2YfYl9m32
                zx3MHBId1jt0O3xydHXMdmxwvOuk4TTDqcSpw+lXZxtnoXOd8zUXpkuQyxKXdpcXU22niqdun3rLleUa
                7rrStdP1o5u7m9yt2W3U3cw9xX2r+00umxvJXcM970H08PdY4nHM452nm6fC85DnL152Xlle+70eT7Oc
                Jp7WMG3I28Rb4L3Le2A6Pj1l+s7pAz7GPgKfep+Hvqa+It89viN+1n6Zfgf8nvs7+sv9j/i/4XnyFvFO
                BWABwQHlAb2BGoGzA2sDHwSZBKUHNQWNBbsGLww+FUIMCQ1ZH3KTb8AX8hv5YzPcZyya0RXKCJ0VWhv6
                MMwmTB7WEY6GzwjfEH5vpvlM6cy2CIjgR2yIuB9pGZkX+X0UKSoyqi7qUbRTdHF09yzWrORZ+2e9jvGP
                qYy5O9tqtnJ2Z6xqbFJsY+ybuIC4qriBeIf4RfGXEnQTJAntieTE2MQ9ieNzAudsmjOc5JpUlnRjruXc
                orkX5unOy553PFk1WZB8OIWYEpeyP+WDIEJQLxhP5aduTR0T8oSbhU9FvqKNolGxt7hKPJLmnVaV9jjd
                O31D+miGT0Z1xjMJT1IreZEZkrkj801WRNberM/ZcdktOZSclJyjUg1plrQr1zC3KLdPZisrkw3keeZt
                yhuTh8r35CP5c/PbFWyFTNGjtFKuUA4WTC+oK3hbGFt4uEi9SFrUM99m/ur5IwuCFny9kLBQuLCz2Lh4
                WfHgIr9FuxYji1MXdy4xXVK6ZHhp8NJ9y2jLspb9UOJYUlXyannc8o5Sg9KlpUMrglc0lamUycturvRa
                uWMVYZVkVe9ql9VbVn8qF5VfrHCsqK74sEa45uJXTl/VfPV5bdra3kq3yu3rSOuk626s91m/r0q9akHV
                0IbwDa0b8Y3lG19tSt50oXpq9Y7NtM3KzQM1YTXtW8y2rNvyoTaj9nqdf13LVv2tq7e+2Sba1r/dd3vz
                DoMdFTve75TsvLUreFdrvUV99W7S7oLdjxpiG7q/5n7duEd3T8Wej3ulewf2Re/ranRvbNyvv7+yCW1S
                No0eSDpw5ZuAb9qb7Zp3tXBaKg7CQeXBJ9+mfHvjUOihzsPcw83fmX+39QjrSHkr0jq/dawto22gPaG9
                7+iMo50dXh1Hvrf/fu8x42N1xzWPV56gnSg98fnkgpPjp2Snnp1OPz3Umdx590z8mWtdUV29Z0PPnj8X
                dO5Mt1/3yfPe549d8Lxw9CL3Ytslt0utPa49R35w/eFIr1tv62X3y+1XPK509E3rO9Hv03/6asDVc9f4
                1y5dn3m978bsG7duJt0cuCW69fh29u0XdwruTNxdeo94r/y+2v3qB/oP6n+0/rFlwG3g+GDAYM/DWQ/v
                DgmHnv6U/9OH4dJHzEfVI0YjjY+dHx8bDRq98mTOk+GnsqcTz8p+Vv9563Or59/94vtLz1j82PAL+YvP
                v655qfNy76uprzrHI8cfvM55PfGm/K3O233vuO+638e9H5ko/ED+UPPR+mPHp9BP9z7nfP78L/eE8/sl
                0p8zAAAAIGNIUk0AAHolAACAgwAA+f8AAIDpAAB1MAAA6mAAADqYAAAXb5JfxUYAAAT+SURBVHja1Jlb
                bBRVHMZ/c1m67czudtvudmGXhQKitBSqEpGkCViyWKypVkGxaoTEqEOqJSWNfaoh4cEno8aER0hMSDRe
                0AclKRBAX+yLF8r9YgQNCILFLt1daDs+bLvLsrPb2Wlhh3/yJTNn/nP5vu+cOf85I+i6zv0cIvd5yKmt
                PsHaFSJ5HOwTPECYiH4kT471p4/od9GBPsGH7BlErf+NPiFi3y6kjxoDugi/A/PeA9Dy5BV7DIxkY58c
                QPb0EO4A/9PgWtrGPjlimFt8B0ayAZ2EO0BSkvs17467YJhrMwf2qwEc3h5mv5lu8z0FroY29qvNNnTg
                Viagk9AbIJVmttdsHXchK99GBA74AjjKewhtyiZWuRpcS1o54Gu2GYGbaUAXwU0gOTPbJzDn7XEXMs6x
                iQMH5waRPd2ENmarn3JhFbgWt3Jwbov9HIBOQq+BKBurn3Jhc6YLxSeQgMN1SfVnvZDczwfv46AuauFw
                XQt6wiYOQCfBlyZXfwLh19MuTDGEVDltvagKI7v/YNnnyVen2fj1LYgefwb4ttjFXAfBdSCKk3ef2xF+
                JelCkbtQGNnVTfXawh5eT4BnCagLm4HWYhLoYFYriELhBPQEhNZP2YWpEKjB4e7G32Tt4fUEeGpBnd8M
                tBWDgEag2br6Ewg+OyUXRMvqy2o3/hWgx5OInoLR6+l9s3DPB3VexKoLonX1n0hujSWSuD4AA9vh+rF0
                m1nMXGPZBSsEFiAr3VQtu0PNW5C4+j6nPjnEhS9hdMi8C645oIQtuSBaUr+6EQQ9sy+T+r5dy+UfP+D4
                xzB00vxYmLnSkguFEgjgULqorDNQcvzrqqEnRkPPVhL/bOD0rkP8+R2MRid3QQ2CEirYhUJLiVqcFUdR
                gtlHYldg+NJylm7pT5cLH5YC2ynxdhF+EsoC+a8+dB7OfdUHrDFbSliphWqBRoP2X6jX+g3POLJjI4Kw
                E98j4F8GQh7jz+2BGxfXA1/cLQKZsXiTubyBnRVAL05vJ6GV4PQa5924CL/vPQCsvjfFnNlBWtd+jbr2
                LcT/3czZb+DvfhiLZeeVVYDibwLW3bsPmkJQ+/wOdL2SK0c/4uz3EL+cnVP1kOk3kjwtBAqPR4EwJSrI
                cvY1ytxQVtnE8NV1k42Fe0/gRN82pBm9BBaBy5+cP4zWSKvmwvmrmn0InDwcATRcvjaqF4DkyH9uqQJl
                5U0MD74IfGZ1HmgoYHbcy8LlXxseOfXTNiRHL9U1oHrNixP7Dy4cPwSssvIafRDZcYKKgLmbDQ9BdPA5
                Hng4TeL0z42Ahlrejn82SBYM/+sMDA9tMHQhouftQhrlleB2mbvRaAKiPIaeSBI4c2wbotiLbya4PLn7
                +mThrYThIS1XN5Jzzray3IlbKWDxafzhzhxLqq4o7fj8IElTW8ByylBaupJYrB3YbZaARrk7ufxt9ifm
                hLqi+ANVFaAqwBjoY1Nf9/B6IBbTjAgYjYFaJOkos30gFFBeDEYhfhN8nqTq0x2XrkEs8XIGiRxjQMNT
                Wpj6AKoDPCXTp/qd4XFCLJHlwp0E6pHEDlSp8JVjkWn5aZczSgCn3Eh85FXg01wENDwyCCPYMsodcGlE
                y0WgHknQUIRp+fl2V2IG4BRXEB9LuSBnqi/YV/3UWADiaEYE+kmMadzE/iGwAh0ViN5OYBc3UkbZPXYD
                0cx54D6N/wcAvOFlOFQl9P0AAAAASUVORK5CYII=
            </property>
        </structure>
    </list-property>
</report>
