# Supplementary material for: Development and experimental validation of a machine learning model for the prediction of new antimalarials
Source: BMC Chem. 2025 Jan 30;19(1):28. doi: 10.1186/s13065-025-01395-4 (PMC11783816; doi:10.1186/s13065-025-01395-4)
Supplement: Supplementary file 5 — Supplementary Material 5 [file 13065_2025_1395_MOESM5_ESM.knwf › Avalon_FP_MalariaRF _workflow for publication/knime.log]

2017-02-27 12:35:14	647 : DEBUG : ModalContext : AccuracyScorerNodeFactory : 04. Data Mining - solution : 11 : Factory is already initialized. Nothing to do.
2017-02-27 12:35:14	663 : DEBUG : ModalContext : ROCNodeFactory : 04. Data Mining - solution : 11 : Factory is already initialized. Nothing to do.
2017-02-27 12:35:14	667 : DEBUG : ModalContext : DecTreePredictorNodeFactory : 04. Data Mining - solution : 11 : Factory is already initialized. Nothing to do.
2017-02-27 12:35:14	670 : DEBUG : ModalContext : PartitionNodeFactory : 04. Data Mining - solution : 11 : Factory is already initialized. Nothing to do.
2017-02-27 12:35:14	672 : DEBUG : ModalContext : PartitionNodeFactory : 04. Data Mining - solution : 11 : Factory is already initialized. Nothing to do.
2017-02-27 12:35:14	676 : DEBUG : ModalContext : RegressionPredictorNodeFactory : 04. Data Mining - solution : 11 : Factory is already initialized. Nothing to do.
2017-02-27 12:35:14	678 : DEBUG : ModalContext : NumericScorerNodeFactory : 04. Data Mining - solution : 11 : Factory is already initialized. Nothing to do.
2017-02-27 12:35:14	682 : DEBUG : ModalContext : NewEntropyNodeFactory : 04. Data Mining - solution : 11 : Factory is already initialized. Nothing to do.
2017-02-27 12:35:14	685 : DEBUG : ModalContext : RowFilterNodeFactory : 04. Data Mining - solution : 11 : Factory is already initialized. Nothing to do.
2017-02-27 12:35:14	706 : DEBUG : ModalContext : OsmMapViewNodeFactory : 04. Data Mining - solution : 11 : Factory is already initialized. Nothing to do.
2017-02-27 12:35:14	713 : DEBUG : ModalContext : ColorManager2NodeFactory : 04. Data Mining - solution : 11 : Factory is already initialized. Nothing to do.
2017-02-27 12:35:14	716 : DEBUG : ModalContext : DecisionTreeLearnerNodeFactory3 : 04. Data Mining - solution : 11 : Factory is already initialized. Nothing to do.
2017-02-27 12:35:14	735 : DEBUG : ModalContext : ROCCurveNodeFactory : 04. Data Mining - solution : 11 : Factory is already initialized. Nothing to do.
2017-02-27 12:35:14	745 : DEBUG : ModalContext : LinReg2LearnerNodeFactory2 : 04. Data Mining - solution : 11 : Factory is already initialized. Nothing to do.
2017-02-27 12:35:14	748 : DEBUG : ModalContext : NewEntropyNodeFactory : 04. Data Mining - solution : 11 : Factory is already initialized. Nothing to do.
2017-02-27 12:35:14	751 : DEBUG : ModalContext : ReadTableNodeFactory : 04. Data Mining - solution : 11 : Factory is already initialized. Nothing to do.
2017-02-27 12:35:14	754 : DEBUG : ModalContext : NewEntropyNodeFactory : 04. Data Mining - solution : 11 : Factory is already initialized. Nothing to do.
2017-02-27 12:35:14	759 : DEBUG : ModalContext : ClusterNodeFactory2 : 04. Data Mining - solution : 11 : Factory is already initialized. Nothing to do.
2017-02-27 12:35:14	766 : DEBUG : ModalContext : NumberToStringNodeFactory : Fully Joined Data : 11:243 : Factory is already initialized. Nothing to do.
2017-02-27 12:35:14	769 : DEBUG : ModalContext : FilterColumnNodeFactory : Fully Joined Data : 11:243 : Factory is already initialized. Nothing to do.
2017-02-27 12:35:14	772 : DEBUG : ModalContext : CellReplacerNodeFactory : Fully Joined Data : 11:243 : Factory is already initialized. Nothing to do.
2017-02-27 12:35:14	774 : DEBUG : ModalContext : AppendedRowsNodeFactory : Fully Joined Data : 11:243 : Factory is already initialized. Nothing to do.
2017-02-27 12:35:14	777 : DEBUG : ModalContext : Joiner2NodeFactory : Fully Joined Data : 11:243 : Factory is already initialized. Nothing to do.
2017-02-27 12:35:14	779 : DEBUG : ModalContext : Joiner2NodeFactory : Fully Joined Data : 11:243 : Factory is already initialized. Nothing to do.
2017-02-27 12:35:14	784 : DEBUG : ModalContext : Joiner2NodeFactory : Fully Joined Data : 11:243 : Factory is already initialized. Nothing to do.
2017-02-27 12:35:14	786 : DEBUG : ModalContext : RenameNodeFactory : Fully Joined Data : 11:243 : Factory is already initialized. Nothing to do.
2017-02-27 12:35:14	789 : DEBUG : ModalContext : FilterColumnNodeFactory : Fully Joined Data : 11:243 : Factory is already initialized. Nothing to do.
2017-02-27 12:35:14	791 : DEBUG : ModalContext : RenameNodeFactory : Fully Joined Data : 11:243 : Factory is already initialized. Nothing to do.
2017-02-27 12:35:14	794 : DEBUG : ModalContext : GroupByNodeFactory : Fully Joined Data : 11:243 : Factory is already initialized. Nothing to do.
2017-02-27 12:35:14	796 : DEBUG : ModalContext : FileReaderNodeFactory : Fully Joined Data : 11:243 : Factory is already initialized. Nothing to do.
2017-02-27 12:35:14	798 : DEBUG : ModalContext : ReadTableNodeFactory : Fully Joined Data : 11:243 : Factory is already initialized. Nothing to do.
2017-02-27 12:35:14	801 : DEBUG : ModalContext : FileReaderNodeFactory : Fully Joined Data : 11:243 : Factory is already initialized. Nothing to do.
2017-02-27 12:35:14	803 : DEBUG : ModalContext : FileReaderNodeFactory : Fully Joined Data : 11:243 : Factory is already initialized. Nothing to do.
2017-02-27 12:35:14	807 : DEBUG : ModalContext : SQLiteConnectorNodeFactory : Fully Joined Data : 11:243 : Factory is already initialized. Nothing to do.
2017-02-27 12:35:14	810 : DEBUG : ModalContext : DBReaderNodeFactory : Fully Joined Data : 11:243 : Factory is already initialized. Nothing to do.
2017-02-27 12:35:14	812 : DEBUG : ModalContext : MissingCellHandlerDescriptionFactory : Fully Joined Data : 11:243 : Loading description for factory: class org.knime.base.node.preproc.pmml.missingval.handlers.DoubleMeanMissingCellHandlerFactory
2017-02-27 12:35:14	813 : DEBUG : ModalContext : MissingCellHandlerDescriptionFactory : Fully Joined Data : 11:243 : Loading description for factory: class org.knime.base.node.preproc.pmml.missingval.handlers.DoubleMeanMissingCellHandlerFactory
2017-02-27 12:35:14	875 : DEBUG : ModalContext : MissingCellHandlerDescriptionFactory : Fully Joined Data : 11:243 : Loading description for factory: class org.knime.base.node.preproc.pmml.missingval.handlers.DoubleMovingAverageMissingCellHandlerFactory
2017-02-27 12:35:14	877 : DEBUG : ModalContext : MissingCellHandlerDescriptionFactory : Fully Joined Data : 11:243 : Loading description for factory: class org.knime.base.node.preproc.pmml.missingval.handlers.DoubleMovingAverageMissingCellHandlerFactory
2017-02-27 12:35:14	913 : DEBUG : ModalContext : MissingCellHandlerDescriptionFactory : Fully Joined Data : 11:243 : Loading description for factory: class org.knime.base.node.preproc.pmml.missingval.handlers.FixedDoubleValueMissingCellHandlerFactory
2017-02-27 12:35:14	915 : DEBUG : ModalContext : MissingCellHandlerDescriptionFactory : Fully Joined Data : 11:243 : Loading description for factory: class org.knime.base.node.preproc.pmml.missingval.handlers.FixedDoubleValueMissingCellHandlerFactory
2017-02-27 12:35:14	948 : DEBUG : ModalContext : MissingCellHandlerDescriptionFactory : Fully Joined Data : 11:243 : Loading description for factory: class org.knime.base.node.preproc.pmml.missingval.handlers.MaxMissingCellHandlerFactory
2017-02-27 12:35:14	950 : DEBUG : ModalContext : MissingCellHandlerDescriptionFactory : Fully Joined Data : 11:243 : Loading description for factory: class org.knime.base.node.preproc.pmml.missingval.handlers.MaxMissingCellHandlerFactory
2017-02-27 12:35:14	994 : DEBUG : ModalContext : MissingCellHandlerDescriptionFactory : Fully Joined Data : 11:243 : Loading description for factory: class org.knime.base.node.preproc.pmml.missingval.handlers.IntegerMeanMissingCellHandlerFactory
2017-02-27 12:35:14	996 : DEBUG : ModalContext : MissingCellHandlerDescriptionFactory : Fully Joined Data : 11:243 : Loading description for factory: class org.knime.base.node.preproc.pmml.missingval.handlers.IntegerMeanMissingCellHandlerFactory
2017-02-27 12:35:15	034 : DEBUG : ModalContext : MissingCellHandlerDescriptionFactory : Fully Joined Data : 11:243 : Loading description for factory: class org.knime.base.node.preproc.pmml.missingval.handlers.FixedIntegerValueMissingCellHandlerFactory
2017-02-27 12:35:15	037 : DEBUG : ModalContext : MissingCellHandlerDescriptionFactory : Fully Joined Data : 11:243 : Loading description for factory: class org.knime.base.node.preproc.pmml.missingval.handlers.FixedIntegerValueMissingCellHandlerFactory
2017-02-27 12:35:15	077 : DEBUG : ModalContext : MissingCellHandlerDescriptionFactory : Fully Joined Data : 11:243 : Loading description for factory: class org.knime.base.node.preproc.pmml.missingval.handlers.MinMissingCellHandlerFactory
2017-02-27 12:35:15	079 : DEBUG : ModalContext : MissingCellHandlerDescriptionFactory : Fully Joined Data : 11:243 : Loading description for factory: class org.knime.base.node.preproc.pmml.missingval.handlers.MinMissingCellHandlerFactory
2017-02-27 12:35:15	117 : DEBUG : ModalContext : MissingCellHandlerDescriptionFactory : Fully Joined Data : 11:243 : Loading description for factory: class org.knime.base.node.preproc.pmml.missingval.handlers.MostFrequentValueMissingCellHandlerFactory
2017-02-27 12:35:15	119 : DEBUG : ModalContext : MissingCellHandlerDescriptionFactory : Fully Joined Data : 11:243 : Loading description for factory: class org.knime.base.node.preproc.pmml.missingval.handlers.MostFrequentValueMissingCellHandlerFactory
2017-02-27 12:35:15	154 : DEBUG : ModalContext : MissingCellHandlerDescriptionFactory : Fully Joined Data : 11:243 : Loading description for factory: class org.knime.base.node.preproc.pmml.missingval.handlers.timeseries.NextMissingCellHandlerFactory
2017-02-27 12:35:15	156 : DEBUG : ModalContext : MissingCellHandlerDescriptionFactory : Fully Joined Data : 11:243 : Loading description for factory: class org.knime.base.node.preproc.pmml.missingval.handlers.timeseries.NextMissingCellHandlerFactory
2017-02-27 12:35:15	201 : DEBUG : ModalContext : MissingCellHandlerDescriptionFactory : Fully Joined Data : 11:243 : Loading description for factory: class org.knime.base.node.preproc.pmml.missingval.handlers.RemoveRowMissingCellHandlerFactory
2017-02-27 12:35:15	203 : DEBUG : ModalContext : MissingCellHandlerDescriptionFactory : Fully Joined Data : 11:243 : Loading description for factory: class org.knime.base.node.preproc.pmml.missingval.handlers.RemoveRowMissingCellHandlerFactory
2017-02-27 12:35:15	236 : DEBUG : ModalContext : MissingCellHandlerDescriptionFactory : Fully Joined Data : 11:243 : Loading description for factory: class org.knime.base.node.preproc.pmml.missingval.handlers.MedianNumberMissingCellHandlerFactory
2017-02-27 12:35:15	238 : DEBUG : ModalContext : MissingCellHandlerDescriptionFactory : Fully Joined Data : 11:243 : Loading description for factory: class org.knime.base.node.preproc.pmml.missingval.handlers.MedianNumberMissingCellHandlerFactory
2017-02-27 12:35:15	269 : DEBUG : ModalContext : MissingCellHandlerDescriptionFactory : Fully Joined Data : 11:243 : Loading description for factory: class org.knime.base.node.preproc.pmml.missingval.handlers.timeseries.PreviousMissingCellHandlerFactory
2017-02-27 12:35:15	270 : DEBUG : ModalContext : MissingCellHandlerDescriptionFactory : Fully Joined Data : 11:243 : Loading description for factory: class org.knime.base.node.preproc.pmml.missingval.handlers.timeseries.PreviousMissingCellHandlerFactory
2017-02-27 12:35:15	300 : DEBUG : ModalContext : MissingCellHandlerDescriptionFactory : Fully Joined Data : 11:243 : Loading description for factory: class org.knime.base.node.preproc.pmml.missingval.handlers.timeseries.LinearInterpolationMissingCellHandlerFactory
2017-02-27 12:35:15	302 : DEBUG : ModalContext : MissingCellHandlerDescriptionFactory : Fully Joined Data : 11:243 : Loading description for factory: class org.knime.base.node.preproc.pmml.missingval.handlers.timeseries.LinearInterpolationMissingCellHandlerFactory
2017-02-27 12:35:15	329 : DEBUG : ModalContext : MissingCellHandlerDescriptionFactory : Fully Joined Data : 11:243 : Loading description for factory: class org.knime.base.node.preproc.pmml.missingval.handlers.FixedStringValueMissingCellHandlerFactory
2017-02-27 12:35:15	330 : DEBUG : ModalContext : MissingCellHandlerDescriptionFactory : Fully Joined Data : 11:243 : Loading description for factory: class org.knime.base.node.preproc.pmml.missingval.handlers.FixedStringValueMissingCellHandlerFactory
2017-02-27 12:35:15	362 : DEBUG : ModalContext : MissingCellHandlerDescriptionFactory : Fully Joined Data : 11:243 : Loading description for factory: class org.knime.base.node.preproc.pmml.missingval.handlers.timeseries.AverageInterpolationMissingCellHandlerFactory
2017-02-27 12:35:15	363 : DEBUG : ModalContext : MissingCellHandlerDescriptionFactory : Fully Joined Data : 11:243 : Loading description for factory: class org.knime.base.node.preproc.pmml.missingval.handlers.timeseries.AverageInterpolationMissingCellHandlerFactory
2017-02-27 12:35:15	392 : DEBUG : ModalContext : MissingCellHandlerDescriptionFactory : Fully Joined Data : 11:243 : Loading description for factory: class org.knime.base.node.preproc.pmml.missingval.handlers.FixedLongValueMissingCellHandlerFactory
2017-02-27 12:35:15	421 : DEBUG : ModalContext : MissingCellHandlerDescriptionFactory : Fully Joined Data : 11:243 : Loading description for factory: class org.knime.base.node.preproc.pmml.missingval.handlers.FixedLongValueMissingCellHandlerFactory
2017-02-27 12:35:15	601 : DEBUG : ModalContext : MissingValueHandlerNodeFactory : Fully Joined Data : 11:243 : Factory is already initialized. Nothing to do.
2017-02-27 12:35:15	605 : DEBUG : ModalContext : XLSReaderNodeFactory : Fully Joined Data : 11:243 : Factory is already initialized. Nothing to do.
2017-02-27 12:35:15	612 : DEBUG : ModalContext : PMMLReaderNodeFactory2 : Fully Joined Data : 11:243 : Factory is already initialized. Nothing to do.
2017-02-27 12:35:15	620 : DEBUG : ModalContext : File Reader : File Reader : 11:243:233 : Configure succeeded. (File Reader)
2017-02-27 12:35:15	623 : DEBUG : ModalContext : Table Reader : Table Reader : 11:243:234 : Configure succeeded. (Table Reader)
2017-02-27 12:35:15	630 : DEBUG : ModalContext : File Reader : File Reader : 11:243:235 : Configure succeeded. (File Reader)
2017-02-27 12:35:15	633 : DEBUG : ModalContext : File Reader : File Reader : 11:243:237 : Configure succeeded. (File Reader)
2017-02-27 12:35:15	638 : DEBUG : ModalContext : SQLite Connector : SQLite Connector : 11:243:238 : Configure succeeded. (SQLite Connector)
2017-02-27 12:35:15	639 : DEBUG : ModalContext : Excel Reader (XLS) : Excel Reader (XLS) : 11:243:241 : Configure succeeded. (Excel Reader (XLS))
2017-02-27 12:35:16	077 : INFO : ModalContext : PMMLImport : PMML Reader : 11:243:242 : KNIME produced PMML 3.x/4.0/4.1 updated to PMML 4.2.
2017-02-27 12:35:16	112 : DEBUG : ModalContext : PMML Reader : PMML Reader : 11:243:242 : Configure succeeded. (PMML Reader)
2017-02-27 12:35:16	113 : DEBUG : ModalContext : Column Filter : Column Filter : 11:243:152 : Configure succeeded. (Column Filter)
2017-02-27 12:35:16	115 : DEBUG : ModalContext : Cell Replacer : Cell Replacer : 11:243:129 : Configure succeeded. (Cell Replacer)
2017-02-27 12:35:16	116 : DEBUG : ModalContext : Column Rename : Column Rename : 11:243:156 : Configure succeeded. (Column Rename)
2017-02-27 12:35:16	118 : DEBUG : ModalContext : Database Reader : Database Reader : 11:243:239 : Configure succeeded. (Database Reader)
2017-02-27 12:35:16	119 : DEBUG : ModalContext : Joiner : Joiner : 11:243:144 : Configure succeeded. (Joiner)
2017-02-27 12:35:16	125 : DEBUG : ModalContext : Table Reader : Table Reader : 11:290 : Configure succeeded. (Table Reader)
2017-02-27 12:35:16	129 : DEBUG : ModalContext : Row Filter : Row Filter : 11:274 : Configure succeeded. (Row Filter)
2017-02-27 12:35:16	132 : DEBUG : ModalContext : k-Means : k-Means : 11:292 : Configure succeeded. (k-Means)
2017-02-27 12:35:16	139 : DEBUG : ModalContext : Entropy Scorer : Entropy Scorer : 11:291 : Configure succeeded. (Entropy Scorer)
2017-02-27 12:35:16	140 : DEBUG : ModalContext : Entropy Scorer : Entropy Scorer : 11:269 : Configure succeeded. (Entropy Scorer)
2017-02-27 12:35:16	140 : DEBUG : ModalContext : Color Manager : Color Manager : 11:276 : Configure succeeded. (Color Manager)
2017-02-27 12:35:16	141 : DEBUG : ModalContext : Entropy Scorer : Entropy Scorer : 11:284 : Configure succeeded. (Entropy Scorer)
2017-02-27 12:35:16	144 : DEBUG : ModalContext : OSM Map View : OSM Map View : 11:275 : Configure succeeded. (OSM Map View)
2017-02-27 12:52:14	758 : DEBUG : main : ProjectWorkflowMap : 04. Data Mining - solution : 11 : Removing "file:/C:/Users/iris.adae/knime-workspace_testing/KNIMEUserTraining/solutions/04.%20Data%20Mining%20-%20solution/" from project map (6 remaining)
2017-02-27 12:52:14	759 : DEBUG : main : WorkflowManager : 04. Data Mining - solution : 11 : Removing project "04. Data Mining - solution 11"
2017-02-27 12:52:14	765 : DEBUG : main : OsmMapViewNodeModel : OSM Map View : 11:275 : Removing all (0) views from model.
2017-02-27 12:52:14	765 : DEBUG : main : OSM Map View : OSM Map View : 11:275 : clean output ports.
2017-02-27 12:52:14	766 : DEBUG : main : ROCNodeModel : ROC Curve : 11:247 : Removing all (0) views from model.
2017-02-27 12:52:14	767 : DEBUG : main : ROC Curve : ROC Curve : 11:247 : clean output ports.
2017-02-27 12:52:14	768 : DEBUG : main : ROCCurveNodeModel : JavaScript ROC Curve : 11:278 : Removing all (0) views from model.
2017-02-27 12:52:14	768 : DEBUG : main : JavaScript ROC Curve : JavaScript ROC Curve : 11:278 : clean output ports.
2017-02-27 12:52:14	769 : DEBUG : main : AccuracyScorerNodeModel : Scorer : 11:245 : Removing all (0) views from model.
2017-02-27 12:52:14	769 : DEBUG : main : Scorer : Scorer : 11:245 : clean output ports.
2017-02-27 12:52:14	770 : DEBUG : main : EntropyNodeModel : Entropy Scorer : 11:284 : Removing all (0) views from model.
2017-02-27 12:52:14	771 : DEBUG : main : Entropy Scorer : Entropy Scorer : 11:284 : clean output ports.
2017-02-27 12:52:14	771 : DEBUG : main : ColorManager2NodeModel : Color Manager : 11:276 : Removing all (0) views from model.
2017-02-27 12:52:14	772 : DEBUG : main : Color Manager : Color Manager : 11:276 : clean output ports.
2017-02-27 12:52:14	772 : DEBUG : main : EntropyNodeModel : Entropy Scorer : 11:269 : Removing all (0) views from model.
2017-02-27 12:52:14	773 : DEBUG : main : Entropy Scorer : Entropy Scorer : 11:269 : clean output ports.
2017-02-27 12:52:14	774 : DEBUG : main : EntropyNodeModel : Entropy Scorer : 11:291 : Removing all (0) views from model.
2017-02-27 12:52:14	774 : DEBUG : main : Entropy Scorer : Entropy Scorer : 11:291 : clean output ports.
2017-02-27 12:52:14	774 : DEBUG : main : NumericScorerNodeModel : Numeric Scorer : 11:262 : Removing all (0) views from model.
2017-02-27 12:52:14	775 : DEBUG : main : Numeric Scorer : Numeric Scorer : 11:262 : clean output ports.
2017-02-27 12:52:14	776 : DEBUG : main : DecTreePredictorNodeModel : Decision Tree Predictor : 11:248 : Removing all (0) views from model.
2017-02-27 12:52:14	779 : DEBUG : main : Decision Tree Predictor : Decision Tree Predictor : 11:248 : clean output ports.
2017-02-27 12:52:14	780 : DEBUG : main : ClusterNodeModel : k-Means : 11:292 : Removing all (0) views from model.
2017-02-27 12:52:14	781 : DEBUG : main : k-Means : k-Means : 11:292 : clean output ports.
2017-02-27 12:52:14	781 : DEBUG : main : RegressionPredictorNodeModel : Regression Predictor : 11:257 : Removing all (0) views from model.
2017-02-27 12:52:14	782 : DEBUG : main : Regression Predictor : Regression Predictor : 11:257 : clean output ports.
2017-02-27 12:52:14	783 : DEBUG : main : LinReg2LearnerNodeModel : Linear Regression Learner : 11:279 : Removing all (0) views from model.
2017-02-27 12:52:14	784 : DEBUG : main : Linear Regression Learner : Linear Regression Learner : 11:279 : clean output ports.
2017-02-27 12:52:14	784 : DEBUG : main : DecisionTreeLearnerNodeModel2 : Decision Tree Learner : 11:277 : Removing all (0) views from model.
2017-02-27 12:52:14	785 : DEBUG : main : Decision Tree Learner : Decision Tree Learner : 11:277 : clean output ports.
2017-02-27 12:52:14	786 : DEBUG : main : RowFilterNodeModel : Row Filter : 11:274 : Removing all (0) views from model.
2017-02-27 12:52:14	788 : DEBUG : main : Row Filter : Row Filter : 11:274 : clean output ports.
2017-02-27 12:52:14	788 : DEBUG : main : PartitionNodeModel : Partitioning : 11:254 : Removing all (0) views from model.
2017-02-27 12:52:14	789 : DEBUG : main : Partitioning : Partitioning : 11:254 : clean output ports.
2017-02-27 12:52:14	790 : DEBUG : main : PartitionNodeModel : Partitioning : 11:249 : Removing all (0) views from model.
2017-02-27 12:52:14	791 : DEBUG : main : Partitioning : Partitioning : 11:249 : clean output ports.
2017-02-27 12:52:14	792 : DEBUG : main : ReadTableNodeModel : Table Reader : 11:290 : Removing all (0) views from model.
2017-02-27 12:52:14	793 : DEBUG : main : Table Reader : Table Reader : 11:290 : clean output ports.
2017-02-27 12:52:14	795 : DEBUG : main : FilterColumnNodeModel : Column Filter : 11:243:3 : Removing all (0) views from model.
2017-02-27 12:52:14	796 : DEBUG : main : Column Filter : Column Filter : 11:243:3 : clean output ports.
2017-02-27 12:52:14	797 : DEBUG : main : MissingValueHandlerNodeModel : Missing Value : 11:243:240 : Removing all (0) views from model.
2017-02-27 12:52:14	797 : DEBUG : main : Missing Value : Missing Value : 11:243:240 : clean output ports.
2017-02-27 12:52:14	798 : DEBUG : main : NumberToStringNodeModel : Number To String : 11:243:2 : Removing all (0) views from model.
2017-02-27 12:52:14	800 : DEBUG : main : Number To String : Number To String : 11:243:2 : clean output ports.
2017-02-27 12:52:14	801 : DEBUG : main : GroupByNodeModel : GroupBy : 11:243:231 : Removing all (0) views from model.
2017-02-27 12:52:14	803 : DEBUG : main : GroupBy : GroupBy : 11:243:231 : clean output ports.
2017-02-27 12:52:14	804 : DEBUG : main : Joiner2NodeModel : Joiner : 11:243:146 : Removing all (0) views from model.
2017-02-27 12:52:14	806 : DEBUG : main : Joiner : Joiner : 11:243:146 : clean output ports.
2017-02-27 12:52:14	807 : DEBUG : main : Joiner2NodeModel : Joiner : 11:243:145 : Removing all (0) views from model.
2017-02-27 12:52:14	808 : DEBUG : main : Joiner : Joiner : 11:243:145 : clean output ports.
2017-02-27 12:52:14	809 : DEBUG : main : AppendedRowsNodeModel : Concatenate : 11:243:143 : Removing all (0) views from model.
2017-02-27 12:52:14	810 : DEBUG : main : Concatenate : Concatenate : 11:243:143 : clean output ports.
2017-02-27 12:52:14	812 : DEBUG : main : RenameNodeModel : Column Rename : 11:243:150 : Removing all (0) views from model.
2017-02-27 12:52:14	813 : DEBUG : main : Column Rename : Column Rename : 11:243:150 : clean output ports.
2017-02-27 12:52:14	813 : DEBUG : main : Joiner2NodeModel : Joiner : 11:243:144 : Removing all (0) views from model.
2017-02-27 12:52:14	815 : DEBUG : main : Joiner : Joiner : 11:243:144 : clean output ports.
2017-02-27 12:52:14	819 : DEBUG : main : DBReaderNodeModel : Database Reader : 11:243:239 : Removing all (0) views from model.
2017-02-27 12:52:14	821 : DEBUG : main : Database Reader : Database Reader : 11:243:239 : clean output ports.
2017-02-27 12:52:14	822 : DEBUG : main : RenameNodeModel : Column Rename : 11:243:156 : Removing all (0) views from model.
2017-02-27 12:52:14	824 : DEBUG : main : Column Rename : Column Rename : 11:243:156 : clean output ports.
2017-02-27 12:52:14	827 : DEBUG : main : CellReplacerNodeModel : Cell Replacer : 11:243:129 : Removing all (0) views from model.
2017-02-27 12:52:14	829 : DEBUG : main : Cell Replacer : Cell Replacer : 11:243:129 : clean output ports.
2017-02-27 12:52:14	830 : DEBUG : main : FilterColumnNodeModel : Column Filter : 11:243:152 : Removing all (0) views from model.
2017-02-27 12:52:14	830 : DEBUG : main : Column Filter : Column Filter : 11:243:152 : clean output ports.
2017-02-27 12:52:14	831 : DEBUG : main : PMMLReaderNodeModel : PMML Reader : 11:243:242 : Removing all (0) views from model.
2017-02-27 12:52:14	831 : DEBUG : main : PMML Reader : PMML Reader : 11:243:242 : clean output ports.
2017-02-27 12:52:14	832 : DEBUG : main : XLSReaderNodeModel : Excel Reader (XLS) : 11:243:241 : Removing all (0) views from model.
2017-02-27 12:52:14	832 : DEBUG : main : Excel Reader (XLS) : Excel Reader (XLS) : 11:243:241 : clean output ports.
2017-02-27 12:52:14	836 : DEBUG : main : SQLiteConnectorNodeModel : SQLite Connector : 11:243:238 : Removing all (0) views from model.
2017-02-27 12:52:14	837 : DEBUG : main : SQLite Connector : SQLite Connector : 11:243:238 : clean output ports.
2017-02-27 12:52:14	844 : DEBUG : main : FileReaderNodeModel : File Reader : 11:243:237 : Removing all (0) views from model.
2017-02-27 12:52:14	847 : DEBUG : main : File Reader : File Reader : 11:243:237 : clean output ports.
2017-02-27 12:52:14	854 : DEBUG : main : FileReaderNodeModel : File Reader : 11:243:235 : Removing all (0) views from model.
2017-02-27 12:52:14	855 : DEBUG : main : File Reader : File Reader : 11:243:235 : clean output ports.
2017-02-27 12:52:14	859 : DEBUG : main : ReadTableNodeModel : Table Reader : 11:243:234 : Removing all (0) views from model.
2017-02-27 12:52:14	869 : DEBUG : main : Table Reader : Table Reader : 11:243:234 : clean output ports.
2017-02-27 12:52:14	871 : DEBUG : main : FileReaderNodeModel : File Reader : 11:243:233 : Removing all (0) views from model.
2017-02-27 12:52:14	873 : DEBUG : main : File Reader : File Reader : 11:243:233 : clean output ports.
2017-02-27 12:52:14	877 : DEBUG : main : WorkflowManager : 04. Data Mining - solution : 11 : Project "04. Data Mining - solution 11" removed (7 remaining)
