# Supplementary material for: Development and experimental validation of a machine learning model for the prediction of new antimalarials
Source: BMC Chem. 2025 Jan 30;19(1):28. doi: 10.1186/s13065-025-01395-4 (PMC11783816; doi:10.1186/s13065-025-01395-4)
Supplement: Supplementary file 5 — Supplementary Material 5 [file 13065_2025_1395_MOESM5_ESM.knwf › Avalon_FP_MalariaRF _workflow for publication/Model evalua (#450)/Lift Chart _legacy_ (#427)/settings.xml]

<?xml version="1.0" encoding="UTF-8"?>
<config xmlns="http://www.knime.org/2008/09/XMLConfig" xmlns:xsi="http://www.w3.org/2001/XMLSchema-instance" xsi:schemaLocation="http://www.knime.org/2008/09/XMLConfig http://www.knime.org/XMLConfig_2008_09.xsd" key="settings.xml">
    <entry key="node_file" type="xstring" value="settings.xml"/>
    <config key="flow_stack"/>
    <config key="internal_node_subsettings">
        <entry key="memory_policy" type="xstring" value="CacheSmallInMemory"/>
    </config>
    <config key="model">
        <config key="responseColumn_Internals">
            <entry key="SettingsModelID" type="xstring" value="SMID_string"/>
            <entry key="EnabledStatus" type="xboolean" value="true"/>
        </config>
        <entry key="responseColumn" type="xstring" value="Category"/>
        <config key="probabilityColumn_Internals">
            <entry key="SettingsModelID" type="xstring" value="SMID_string"/>
            <entry key="EnabledStatus" type="xboolean" value="true"/>
        </config>
        <entry key="probabilityColumn" type="xstring" value="P (Category=Active)"/>
        <config key="responseLabel_Internals">
            <entry key="SettingsModelID" type="xstring" value="SMID_string"/>
            <entry key="EnabledStatus" type="xboolean" value="true"/>
        </config>
        <entry key="responseLabel" type="xstring" value="Active"/>
        <config key="intervalWidth_Internals">
            <entry key="SettingsModelID" type="xstring" value="SMID_string"/>
            <entry key="EnabledStatus" type="xboolean" value="true"/>
        </config>
        <entry key="intervalWidth" type="xstring" value="10"/>
    </config>
    <entry key="customDescription" type="xstring" isnull="true" value=""/>
    <entry key="state" type="xstring" value="IDLE"/>
    <entry key="factory" type="xstring" value="org.knime.base.node.viz.liftchart.LiftChartNodeFactory"/>
    <entry key="node-name" type="xstring" value="Lift Chart (legacy)"/>
    <entry key="node-bundle-name" type="xstring" value="KNIME Base Nodes"/>
    <entry key="node-bundle-symbolic-name" type="xstring" value="org.knime.base"/>
    <entry key="node-bundle-vendor" type="xstring" value="KNIME AG, Zurich, Switzerland"/>
    <entry key="node-bundle-version" type="xstring" value="5.1.0.v202307121227"/>
    <entry key="node-feature-name" type="xstring" value="KNIME Base nodes"/>
    <entry key="node-feature-symbolic-name" type="xstring" value="org.knime.features.base.feature.group"/>
    <entry key="node-feature-vendor" type="xstring" value="KNIME AG, Zurich, Switzerland"/>
    <entry key="node-feature-version" type="xstring" value="5.1.0.v202307121227"/>
    <config key="factory_settings"/>
    <entry key="name" type="xstring" value="Lift Chart (legacy)"/>
    <entry key="hasContent" type="xboolean" value="false"/>
    <entry key="isInactive" type="xboolean" value="false"/>
    <config key="ports">
        <config key="port_1">
            <entry key="index" type="xint" value="1"/>
            <entry key="port_dir_location" type="xstring" isnull="true" value=""/>
        </config>
    </config>
    <config key="filestores">
        <entry key="file_store_location" type="xstring" isnull="true" value=""/>
        <entry key="file_store_id" type="xstring" isnull="true" value=""/>
    </config>
</config>
