# Supplementary material for: Development and experimental validation of a machine learning model for the prediction of new antimalarials
Source: BMC Chem. 2025 Jan 30;19(1):28. doi: 10.1186/s13065-025-01395-4 (PMC11783816; doi:10.1186/s13065-025-01395-4)
Supplement: Supplementary file 5 — Supplementary Material 5 [file 13065_2025_1395_MOESM5_ESM.knwf › Avalon_FP_MalariaRF _workflow for publication/Preprocessin (#415)/Linear Correlation (#67)/settings.xml]

<?xml version="1.0" encoding="UTF-8"?>
<config xmlns="http://www.knime.org/2008/09/XMLConfig" xmlns:xsi="http://www.w3.org/2001/XMLSchema-instance" xsi:schemaLocation="http://www.knime.org/2008/09/XMLConfig http://www.knime.org/XMLConfig_2008_09.xsd" key="settings.xml">
    <entry key="node_file" type="xstring" value="settings.xml"/>
    <config key="flow_stack"/>
    <config key="internal_node_subsettings">
        <entry key="memory_policy" type="xstring" value="CacheSmallInMemory"/>
    </config>
    <config key="model">
        <config key="include-list_Internals">
            <entry key="SettingsModelID" type="xstring" value="SMID_columnfilter"/>
            <entry key="EnabledStatus" type="xboolean" value="true"/>
        </config>
        <config key="include-list">
            <entry key="filter-type" type="xstring" value="STANDARD"/>
            <config key="included_names">
                <entry key="array-size" type="xint" value="123"/>
                <entry key="0" type="xstring" value="cLogP"/>
                <entry key="1" type="xstring" value="Polar Surface Area"/>
                <entry key="2" type="xstring" value="Aromatic Nitrogens"/>
                <entry key="3" type="xstring" value="Basic Nitrogens"/>
                <entry key="4" type="xstring" value="SlogP"/>
                <entry key="5" type="xstring" value="SMR"/>
                <entry key="6" type="xstring" value="LabuteASA"/>
                <entry key="7" type="xstring" value="TPSA"/>
                <entry key="8" type="xstring" value="AMW"/>
                <entry key="9" type="xstring" value="ExactMW"/>
                <entry key="10" type="xstring" value="NumLipinskiHBA"/>
                <entry key="11" type="xstring" value="NumLipinskiHBD"/>
                <entry key="12" type="xstring" value="NumRotatableBonds"/>
                <entry key="13" type="xstring" value="NumHBD"/>
                <entry key="14" type="xstring" value="NumHBA"/>
                <entry key="15" type="xstring" value="NumAmideBonds"/>
                <entry key="16" type="xstring" value="NumHeteroAtoms"/>
                <entry key="17" type="xstring" value="NumHeavyAtoms"/>
                <entry key="18" type="xstring" value="NumAtoms"/>
                <entry key="19" type="xstring" value="NumStereocenters"/>
                <entry key="20" type="xstring" value="NumUnspecifiedStereocenters"/>
                <entry key="21" type="xstring" value="NumRings"/>
                <entry key="22" type="xstring" value="NumAromaticRings"/>
                <entry key="23" type="xstring" value="NumSaturatedRings"/>
                <entry key="24" type="xstring" value="NumAliphaticRings"/>
                <entry key="25" type="xstring" value="NumAromaticHeterocycles"/>
                <entry key="26" type="xstring" value="NumSaturatedHeterocycles"/>
                <entry key="27" type="xstring" value="NumAliphaticHeterocycles"/>
                <entry key="28" type="xstring" value="NumAromaticCarbocycles"/>
                <entry key="29" type="xstring" value="NumSaturatedCarbocycles"/>
                <entry key="30" type="xstring" value="NumAliphaticCarbocycles"/>
                <entry key="31" type="xstring" value="FractionCSP3"/>
                <entry key="32" type="xstring" value="Chi0v"/>
                <entry key="33" type="xstring" value="Chi1v"/>
                <entry key="34" type="xstring" value="Chi2v"/>
                <entry key="35" type="xstring" value="Chi3v"/>
                <entry key="36" type="xstring" value="Chi4v"/>
                <entry key="37" type="xstring" value="Chi1n"/>
                <entry key="38" type="xstring" value="Chi2n"/>
                <entry key="39" type="xstring" value="Chi3n"/>
                <entry key="40" type="xstring" value="Chi4n"/>
                <entry key="41" type="xstring" value="HallKierAlpha"/>
                <entry key="42" type="xstring" value="kappa1"/>
                <entry key="43" type="xstring" value="kappa2"/>
                <entry key="44" type="xstring" value="kappa3"/>
                <entry key="45" type="xstring" value="slogp_VSA1"/>
                <entry key="46" type="xstring" value="slogp_VSA2"/>
                <entry key="47" type="xstring" value="slogp_VSA3"/>
                <entry key="48" type="xstring" value="slogp_VSA4"/>
                <entry key="49" type="xstring" value="slogp_VSA5"/>
                <entry key="50" type="xstring" value="slogp_VSA6"/>
                <entry key="51" type="xstring" value="slogp_VSA7"/>
                <entry key="52" type="xstring" value="slogp_VSA8"/>
                <entry key="53" type="xstring" value="slogp_VSA9"/>
                <entry key="54" type="xstring" value="slogp_VSA10"/>
                <entry key="55" type="xstring" value="slogp_VSA11"/>
                <entry key="56" type="xstring" value="slogp_VSA12"/>
                <entry key="57" type="xstring" value="smr_VSA1"/>
                <entry key="58" type="xstring" value="smr_VSA2"/>
                <entry key="59" type="xstring" value="smr_VSA3"/>
                <entry key="60" type="xstring" value="smr_VSA4"/>
                <entry key="61" type="xstring" value="smr_VSA5"/>
                <entry key="62" type="xstring" value="smr_VSA6"/>
                <entry key="63" type="xstring" value="smr_VSA7"/>
                <entry key="64" type="xstring" value="smr_VSA8"/>
                <entry key="65" type="xstring" value="smr_VSA9"/>
                <entry key="66" type="xstring" value="smr_VSA10"/>
                <entry key="67" type="xstring" value="peoe_VSA1"/>
                <entry key="68" type="xstring" value="peoe_VSA2"/>
                <entry key="69" type="xstring" value="peoe_VSA3"/>
                <entry key="70" type="xstring" value="peoe_VSA4"/>
                <entry key="71" type="xstring" value="peoe_VSA5"/>
                <entry key="72" type="xstring" value="peoe_VSA6"/>
                <entry key="73" type="xstring" value="peoe_VSA7"/>
                <entry key="74" type="xstring" value="peoe_VSA8"/>
                <entry key="75" type="xstring" value="peoe_VSA9"/>
                <entry key="76" type="xstring" value="peoe_VSA10"/>
                <entry key="77" type="xstring" value="peoe_VSA11"/>
                <entry key="78" type="xstring" value="peoe_VSA12"/>
                <entry key="79" type="xstring" value="peoe_VSA13"/>
                <entry key="80" type="xstring" value="peoe_VSA14"/>
                <entry key="81" type="xstring" value="MQN1"/>
                <entry key="82" type="xstring" value="MQN2"/>
                <entry key="83" type="xstring" value="MQN3"/>
                <entry key="84" type="xstring" value="MQN4"/>
                <entry key="85" type="xstring" value="MQN5"/>
                <entry key="86" type="xstring" value="MQN6"/>
                <entry key="87" type="xstring" value="MQN7"/>
                <entry key="88" type="xstring" value="MQN8"/>
                <entry key="89" type="xstring" value="MQN9"/>
                <entry key="90" type="xstring" value="MQN10"/>
                <entry key="91" type="xstring" value="MQN11"/>
                <entry key="92" type="xstring" value="MQN12"/>
                <entry key="93" type="xstring" value="MQN13"/>
                <entry key="94" type="xstring" value="MQN14"/>
                <entry key="95" type="xstring" value="MQN15"/>
                <entry key="96" type="xstring" value="MQN16"/>
                <entry key="97" type="xstring" value="MQN17"/>
                <entry key="98" type="xstring" value="MQN18"/>
                <entry key="99" type="xstring" value="MQN19"/>
                <entry key="100" type="xstring" value="MQN20"/>
                <entry key="101" type="xstring" value="MQN21"/>
                <entry key="102" type="xstring" value="MQN22"/>
                <entry key="103" type="xstring" value="MQN23"/>
                <entry key="104" type="xstring" value="MQN24"/>
                <entry key="105" type="xstring" value="MQN25"/>
                <entry key="106" type="xstring" value="MQN26"/>
                <entry key="107" type="xstring" value="MQN27"/>
                <entry key="108" type="xstring" value="MQN28"/>
                <entry key="109" type="xstring" value="MQN29"/>
                <entry key="110" type="xstring" value="MQN30"/>
                <entry key="111" type="xstring" value="MQN31"/>
                <entry key="112" type="xstring" value="MQN32"/>
                <entry key="113" type="xstring" value="MQN33"/>
                <entry key="114" type="xstring" value="MQN34"/>
                <entry key="115" type="xstring" value="MQN35"/>
                <entry key="116" type="xstring" value="MQN36"/>
                <entry key="117" type="xstring" value="MQN37"/>
                <entry key="118" type="xstring" value="MQN38"/>
                <entry key="119" type="xstring" value="MQN39"/>
                <entry key="120" type="xstring" value="MQN40"/>
                <entry key="121" type="xstring" value="MQN41"/>
                <entry key="122" type="xstring" value="MQN42"/>
            </config>
            <config key="excluded_names">
                <entry key="array-size" type="xint" value="10"/>
                <entry key="0" type="xstring" value="Molecule Name"/>
                <entry key="1" type="xstring" value="SYNONYMS"/>
                <entry key="2" type="xstring" value="Category"/>
                <entry key="3" type="xstring" value="m"/>
                <entry key="4" type="xstring" value="Value"/>
                <entry key="5" type="xstring" value="Unit"/>
                <entry key="6" type="xstring" value="Type"/>
                <entry key="7" type="xstring" value="Reference"/>
                <entry key="8" type="xstring" value="Pubmed ID"/>
                <entry key="9" type="xstring" value="DOI 2"/>
            </config>
            <entry key="enforce_option" type="xstring" value="EnforceExclusion"/>
            <config key="name_pattern">
                <entry key="pattern" type="xstring" value=""/>
                <entry key="type" type="xstring" value="Wildcard"/>
                <entry key="caseSensitive" type="xboolean" value="true"/>
                <entry key="excludeMatching" type="xboolean" value="false"/>
            </config>
            <config key="datatype">
                <config key="typelist">
                    <entry key="org.knime.core.data.StringValue" type="xboolean" value="false"/>
                    <entry key="org.knime.core.data.DoubleValue" type="xboolean" value="false"/>
                    <entry key="org.knime.core.data.IntValue" type="xboolean" value="false"/>
                </config>
            </config>
        </config>
        <config key="possibleValuesCount_Internals">
            <entry key="SettingsModelID" type="xstring" value="SMID_integer"/>
            <entry key="EnabledStatus" type="xboolean" value="true"/>
        </config>
        <entry key="possibleValuesCount" type="xint" value="50"/>
        <config key="pvalAlternative_Internals">
            <entry key="SettingsModelID" type="xstring" value="SMID_string"/>
            <entry key="EnabledStatus" type="xboolean" value="true"/>
        </config>
        <entry key="pvalAlternative" type="xstring" value="TWO_SIDED"/>
        <config key="columnPairsFilter_Internals">
            <entry key="SettingsModelID" type="xstring" value="SMID_string"/>
            <entry key="EnabledStatus" type="xboolean" value="true"/>
        </config>
        <entry key="columnPairsFilter" type="xstring" value="COMPATIBLE_PAIRS"/>
    </config>
    <entry key="customDescription" type="xstring" isnull="true" value=""/>
    <entry key="state" type="xstring" value="EXECUTED"/>
    <entry key="factory" type="xstring" value="org.knime.base.node.preproc.correlation.compute2.CorrelationCompute2NodeFactory"/>
    <entry key="node-name" type="xstring" value="Linear Correlation"/>
    <entry key="node-bundle-name" type="xstring" value="KNIME Base Nodes"/>
    <entry key="node-bundle-symbolic-name" type="xstring" value="org.knime.base"/>
    <entry key="node-bundle-vendor" type="xstring" value="KNIME AG, Zurich, Switzerland"/>
    <entry key="node-bundle-version" type="xstring" value="5.1.0.v202307121227"/>
    <entry key="node-feature-name" type="xstring" value="KNIME Base nodes"/>
    <entry key="node-feature-symbolic-name" type="xstring" value="org.knime.features.base.feature.group"/>
    <entry key="node-feature-vendor" type="xstring" value="KNIME AG, Zurich, Switzerland"/>
    <entry key="node-feature-version" type="xstring" value="5.1.0.v202307121227"/>
    <config key="factory_settings"/>
    <entry key="name" type="xstring" value="Linear Correlation"/>
    <entry key="hasContent" type="xboolean" value="true"/>
    <entry key="isInactive" type="xboolean" value="false"/>
    <config key="ports">
        <config key="port_1">
            <entry key="index" type="xint" value="1"/>
            <entry key="port_spec_class" type="xstring" value="org.knime.core.data.DataTableSpec"/>
            <entry key="port_object_class" type="xstring" value="org.knime.core.node.BufferedDataTable"/>
            <entry key="port_object_summary" type="xstring" value="Rows: 8262, Cols: 5"/>
            <entry key="port_dir_location" type="xstring" value="port_1"/>
        </config>
        <config key="port_2">
            <entry key="index" type="xint" value="2"/>
            <entry key="port_spec_class" type="xstring" value="org.knime.core.data.DataTableSpec"/>
            <entry key="port_object_class" type="xstring" value="org.knime.core.node.BufferedDataTable"/>
            <entry key="port_object_summary" type="xstring" value="Rows: 133, Cols: 133"/>
            <entry key="port_dir_location" type="xstring" value="port_2"/>
        </config>
        <config key="port_3">
            <entry key="index" type="xint" value="3"/>
            <entry key="port_spec_class" type="xstring" value="org.knime.base.node.preproc.correlation.pmcc.PMCCPortObjectAndSpec"/>
            <entry key="port_object_class" type="xstring" value="org.knime.base.node.preproc.correlation.pmcc.PMCCPortObjectAndSpec"/>
            <entry key="port_object_summary" type="xstring" value="Correlation values on 133 columns"/>
            <entry key="port_spec_location" type="xstring" value="spec/spec.zip"/>
            <entry key="port_object_location" type="xstring" value="object/portobject.zip"/>
            <entry key="port_dir_location" type="xstring" value="port_3"/>
        </config>
    </config>
    <config key="internalObjects">
        <entry key="location" type="xstring" value="internalTables"/>
        <config key="content">
            <config key="object_0">
                <entry key="index" type="xint" value="0"/>
                <entry key="type" type="xstring" value="table"/>
                <entry key="table_dir_location" type="xstring" value="object_0"/>
            </config>
        </config>
    </config>
    <config key="filestores">
        <entry key="file_store_location" type="xstring" isnull="true" value=""/>
        <entry key="file_store_id" type="xstring" value="513b851c-73c4-4a84-a9e5-bad71f56accd"/>
    </config>
</config>
