# Supplementary material for: Development and experimental validation of a machine learning model for the prediction of new antimalarials
Source: BMC Chem. 2025 Jan 30;19(1):28. doi: 10.1186/s13065-025-01395-4 (PMC11783816; doi:10.1186/s13065-025-01395-4)
Supplement: Supplementary file 5 — Supplementary Material 5 [file 13065_2025_1395_MOESM5_ESM.knwf › Avalon_FP_MalariaRF _workflow for publication/Preprocessin (#415)/RDKit Descriptor Calculation (#412)/settings.xml]

<?xml version="1.0" encoding="UTF-8"?>
<config xmlns="http://www.knime.org/2008/09/XMLConfig" xmlns:xsi="http://www.w3.org/2001/XMLSchema-instance" xsi:schemaLocation="http://www.knime.org/2008/09/XMLConfig http://www.knime.org/XMLConfig_2008_09.xsd" key="settings.xml">
    <entry key="node_file" type="xstring" value="settings.xml"/>
    <config key="flow_stack"/>
    <config key="internal_node_subsettings">
        <entry key="memory_policy" type="xstring" value="CacheSmallInMemory"/>
    </config>
    <config key="model">
        <config key="input_column_Internals">
            <entry key="SettingsModelID" type="xstring" value="SMID_string"/>
            <entry key="EnabledStatus" type="xboolean" value="true"/>
        </config>
        <entry key="input_column" type="xstring" value="Molecule (RDKit Mol)"/>
        <config key="selectedDescriptors_Internals">
            <entry key="SettingsModelID" type="xstring" value="SMID_stringarray"/>
            <entry key="EnabledStatus" type="xboolean" value="true"/>
        </config>
        <config key="selectedDescriptors">
            <entry key="array-size" type="xint" value="45"/>
            <entry key="0" type="xstring" value="slogp"/>
            <entry key="1" type="xstring" value="smr"/>
            <entry key="2" type="xstring" value="LabuteASA"/>
            <entry key="3" type="xstring" value="TPSA"/>
            <entry key="4" type="xstring" value="AMW"/>
            <entry key="5" type="xstring" value="ExactMW"/>
            <entry key="6" type="xstring" value="NumLipinskiHBA"/>
            <entry key="7" type="xstring" value="NumLipinskiHBD"/>
            <entry key="8" type="xstring" value="NumRotatableBonds"/>
            <entry key="9" type="xstring" value="NumHBD"/>
            <entry key="10" type="xstring" value="NumHBA"/>
            <entry key="11" type="xstring" value="NumAmideBonds"/>
            <entry key="12" type="xstring" value="NumHeteroAtoms"/>
            <entry key="13" type="xstring" value="NumHeavyAtoms"/>
            <entry key="14" type="xstring" value="NumAtoms"/>
            <entry key="15" type="xstring" value="NumStereocenters"/>
            <entry key="16" type="xstring" value="NumUnspecifiedStereocenters"/>
            <entry key="17" type="xstring" value="NumRings"/>
            <entry key="18" type="xstring" value="NumAromaticRings"/>
            <entry key="19" type="xstring" value="NumSaturatedRings"/>
            <entry key="20" type="xstring" value="NumAliphaticRings"/>
            <entry key="21" type="xstring" value="NumAromaticHeterocycles"/>
            <entry key="22" type="xstring" value="NumSaturatedHeterocycles"/>
            <entry key="23" type="xstring" value="NumAliphaticHeterocycles"/>
            <entry key="24" type="xstring" value="NumAromaticCarbocycles"/>
            <entry key="25" type="xstring" value="NumSaturatedCarbocycles"/>
            <entry key="26" type="xstring" value="NumAliphaticCarbocycles"/>
            <entry key="27" type="xstring" value="FractionCSP3"/>
            <entry key="28" type="xstring" value="Chi0v"/>
            <entry key="29" type="xstring" value="Chi1v"/>
            <entry key="30" type="xstring" value="Chi2v"/>
            <entry key="31" type="xstring" value="Chi3v"/>
            <entry key="32" type="xstring" value="Chi4v"/>
            <entry key="33" type="xstring" value="Chi1n"/>
            <entry key="34" type="xstring" value="Chi2n"/>
            <entry key="35" type="xstring" value="Chi3n"/>
            <entry key="36" type="xstring" value="Chi4n"/>
            <entry key="37" type="xstring" value="HallKierAlpha"/>
            <entry key="38" type="xstring" value="kappa1"/>
            <entry key="39" type="xstring" value="kappa2"/>
            <entry key="40" type="xstring" value="kappa3"/>
            <entry key="41" type="xstring" value="slogp_VSA_1_12"/>
            <entry key="42" type="xstring" value="smr_VSA_1_10"/>
            <entry key="43" type="xstring" value="peoe_VSA_1_14"/>
            <entry key="44" type="xstring" value="MQN"/>
        </config>
    </config>
    <config key="nodeAnnotation">
        <entry key="text" type="xstring" value=""/>
        <entry key="contentType" type="xstring" value="text/plain"/>
        <entry key="bgcolor" type="xint" value="16777215"/>
        <entry key="x-coordinate" type="xint" value="-853"/>
        <entry key="y-coordinate" type="xint" value="439"/>
        <entry key="width" type="xint" value="106"/>
        <entry key="height" type="xint" value="15"/>
        <entry key="alignment" type="xstring" value="CENTER"/>
        <entry key="borderSize" type="xint" value="0"/>
        <entry key="borderColor" type="xint" value="16777215"/>
        <entry key="defFontSize" type="xint" value="9"/>
        <entry key="annotation-version" type="xint" value="20151123"/>
        <config key="styles"/>
    </config>
    <entry key="customDescription" type="xstring" isnull="true" value=""/>
    <entry key="state" type="xstring" value="EXECUTED"/>
    <entry key="factory" type="xstring" value="org.rdkit.knime.nodes.descriptorcalculation.DescriptorCalculationNodeFactory"/>
    <entry key="node-name" type="xstring" value="RDKit Descriptor Calculation"/>
    <entry key="node-bundle-name" type="xstring" value="RDKit Nodes"/>
    <entry key="node-bundle-symbolic-name" type="xstring" value="org.rdkit.knime.nodes"/>
    <entry key="node-bundle-vendor" type="xstring" value="NIBR"/>
    <entry key="node-bundle-version" type="xstring" value="4.7.1.v202307131426"/>
    <entry key="node-feature-name" type="xstring" value="RDKit Nodes Feature"/>
    <entry key="node-feature-symbolic-name" type="xstring" value="org.rdkit.knime.feature.feature.group"/>
    <entry key="node-feature-vendor" type="xstring" value="NIBR"/>
    <entry key="node-feature-version" type="xstring" value="4.7.1.v202307131426"/>
    <config key="factory_settings"/>
    <entry key="name" type="xstring" value="RDKit Descriptor Calculation"/>
    <entry key="hasContent" type="xboolean" value="true"/>
    <entry key="isInactive" type="xboolean" value="false"/>
    <config key="ports">
        <config key="port_1">
            <entry key="index" type="xint" value="1"/>
            <entry key="port_spec_class" type="xstring" value="org.knime.core.data.DataTableSpec"/>
            <entry key="port_object_class" type="xstring" value="org.knime.core.node.BufferedDataTable"/>
            <entry key="port_object_summary" type="xstring" value="Rows: 15118, Cols: 150"/>
            <entry key="port_dir_location" type="xstring" value="port_1"/>
        </config>
    </config>
    <config key="filestores">
        <entry key="file_store_location" type="xstring" isnull="true" value=""/>
        <entry key="file_store_id" type="xstring" value="8f19972e-e82f-4ad3-8577-41df9ee41995"/>
    </config>
</config>
