# Supplementary material for: Development and experimental validation of a machine learning model for the prediction of new antimalarials
Source: BMC Chem. 2025 Jan 30;19(1):28. doi: 10.1186/s13065-025-01395-4 (PMC11783816; doi:10.1186/s13065-025-01395-4)
Supplement: Supplementary file 5 — Supplementary Material 5 [file 13065_2025_1395_MOESM5_ESM.knwf › Avalon_FP_MalariaRF _workflow for publication/Preprocessin (#415)/RDKit Fingerprint (#446)/settings.xml]

<?xml version="1.0" encoding="UTF-8"?>
<config xmlns="http://www.knime.org/2008/09/XMLConfig" xmlns:xsi="http://www.w3.org/2001/XMLSchema-instance" xsi:schemaLocation="http://www.knime.org/2008/09/XMLConfig http://www.knime.org/XMLConfig_2008_09.xsd" key="settings.xml">
    <entry key="node_file" type="xstring" value="settings.xml"/>
    <config key="flow_stack"/>
    <config key="internal_node_subsettings">
        <entry key="memory_policy" type="xstring" value="CacheSmallInMemory"/>
    </config>
    <config key="model">
        <config key="fp_type_Internals">
            <entry key="SettingsModelID" type="xstring" value="SMID_string"/>
            <entry key="EnabledStatus" type="xboolean" value="true"/>
        </config>
        <entry key="fp_type" type="xstring" value="featmorgan"/>
        <config key="smiles_column_Internals">
            <entry key="SettingsModelID" type="xstring" value="SMID_string"/>
            <entry key="EnabledStatus" type="xboolean" value="true"/>
        </config>
        <entry key="smiles_column" type="xstring" value="Molecule (RDKit Mol)"/>
        <config key="new_column_name_Internals">
            <entry key="SettingsModelID" type="xstring" value="SMID_string"/>
            <entry key="EnabledStatus" type="xboolean" value="true"/>
        </config>
        <entry key="new_column_name" type="xstring" value="FeatMorgan"/>
        <config key="remove_source_columns_Internals">
            <entry key="SettingsModelID" type="xstring" value="SMID_boolean"/>
            <entry key="EnabledStatus" type="xboolean" value="true"/>
        </config>
        <entry key="remove_source_columns" type="xboolean" value="false"/>
        <config key="num_bits_Internals">
            <entry key="SettingsModelID" type="xstring" value="SMID_integer"/>
            <entry key="EnabledStatus" type="xboolean" value="true"/>
        </config>
        <entry key="num_bits" type="xint" value="1024"/>
        <config key="radius_Internals">
            <entry key="SettingsModelID" type="xstring" value="SMID_integer"/>
            <entry key="EnabledStatus" type="xboolean" value="true"/>
        </config>
        <entry key="radius" type="xint" value="3"/>
        <config key="layer_flags_Internals">
            <entry key="SettingsModelID" type="xstring" value="SMID_integer"/>
            <entry key="EnabledStatus" type="xboolean" value="false"/>
        </config>
        <entry key="layer_flags" type="xint" value="7"/>
        <config key="torsion_path_length_Internals">
            <entry key="SettingsModelID" type="xstring" value="SMID_integer"/>
            <entry key="EnabledStatus" type="xboolean" value="false"/>
        </config>
        <entry key="torsion_path_length" type="xint" value="4"/>
        <config key="min_path_Internals">
            <entry key="SettingsModelID" type="xstring" value="SMID_integer"/>
            <entry key="EnabledStatus" type="xboolean" value="false"/>
        </config>
        <entry key="min_path" type="xint" value="1"/>
        <config key="max_path_Internals">
            <entry key="SettingsModelID" type="xstring" value="SMID_integer"/>
            <entry key="EnabledStatus" type="xboolean" value="false"/>
        </config>
        <entry key="max_path" type="xint" value="7"/>
        <config key="atompairs_min_path_Internals">
            <entry key="SettingsModelID" type="xstring" value="SMID_integer"/>
            <entry key="EnabledStatus" type="xboolean" value="false"/>
        </config>
        <entry key="atompairs_min_path" type="xint" value="1"/>
        <config key="atompairs_max_path_Internals">
            <entry key="SettingsModelID" type="xstring" value="SMID_integer"/>
            <entry key="EnabledStatus" type="xboolean" value="false"/>
        </config>
        <entry key="atompairs_max_path" type="xint" value="30"/>
        <config key="use_chirality_Internals">
            <entry key="SettingsModelID" type="xstring" value="SMID_boolean"/>
            <entry key="EnabledStatus" type="xboolean" value="true"/>
        </config>
        <entry key="use_chirality" type="xboolean" value="false"/>
        <config key="is_rooted_Internals">
            <entry key="SettingsModelID" type="xstring" value="SMID_boolean"/>
            <entry key="EnabledStatus" type="xboolean" value="true"/>
        </config>
        <entry key="is_rooted" type="xboolean" value="false"/>
        <config key="atom_list_column_Internals">
            <entry key="SettingsModelID" type="xstring" value="SMID_string"/>
            <entry key="EnabledStatus" type="xboolean" value="false"/>
        </config>
        <entry key="atom_list_column" type="xstring" isnull="true" value=""/>
        <config key="include_atoms_Internals">
            <entry key="SettingsModelID" type="xstring" value="SMID_boolean"/>
            <entry key="EnabledStatus" type="xboolean" value="false"/>
        </config>
        <entry key="include_atoms" type="xboolean" value="true"/>
    </config>
    <config key="nodeAnnotation">
        <entry key="text" type="xstring" value="FeatMorgan Fingerprint"/>
        <entry key="contentType" type="xstring" value="text/plain"/>
        <entry key="bgcolor" type="xint" value="16777215"/>
        <entry key="x-coordinate" type="xint" value="-1046"/>
        <entry key="y-coordinate" type="xint" value="79"/>
        <entry key="width" type="xint" value="132"/>
        <entry key="height" type="xint" value="15"/>
        <entry key="alignment" type="xstring" value="CENTER"/>
        <entry key="borderSize" type="xint" value="0"/>
        <entry key="borderColor" type="xint" value="16777215"/>
        <entry key="defFontSize" type="xint" value="9"/>
        <entry key="annotation-version" type="xint" value="20230412"/>
        <config key="styles"/>
    </config>
    <entry key="customDescription" type="xstring" isnull="true" value=""/>
    <entry key="state" type="xstring" value="EXECUTED"/>
    <entry key="factory" type="xstring" value="org.rdkit.knime.nodes.rdkfingerprint.RDKitFingerprintNodeFactory"/>
    <entry key="node-name" type="xstring" value="RDKit Fingerprint"/>
    <entry key="node-bundle-name" type="xstring" value="RDKit Nodes"/>
    <entry key="node-bundle-symbolic-name" type="xstring" value="org.rdkit.knime.nodes"/>
    <entry key="node-bundle-vendor" type="xstring" value="NIBR"/>
    <entry key="node-bundle-version" type="xstring" value="4.7.1.v202307131426"/>
    <entry key="node-feature-name" type="xstring" value="RDKit Nodes Feature"/>
    <entry key="node-feature-symbolic-name" type="xstring" value="org.rdkit.knime.feature.feature.group"/>
    <entry key="node-feature-vendor" type="xstring" value="NIBR"/>
    <entry key="node-feature-version" type="xstring" value="4.7.1.v202307271218"/>
    <config key="factory_settings"/>
    <entry key="name" type="xstring" value="RDKit Fingerprint"/>
    <entry key="hasContent" type="xboolean" value="true"/>
    <entry key="isInactive" type="xboolean" value="false"/>
    <config key="ports">
        <config key="port_1">
            <entry key="index" type="xint" value="1"/>
            <entry key="port_spec_class" type="xstring" value="org.knime.core.data.DataTableSpec"/>
            <entry key="port_object_class" type="xstring" value="org.knime.core.node.BufferedDataTable"/>
            <entry key="port_object_summary" type="xstring" value="Rows: 15118, Cols: 33"/>
            <entry key="port_dir_location" type="xstring" value="port_1"/>
        </config>
    </config>
    <config key="filestores">
        <entry key="file_store_location" type="xstring" isnull="true" value=""/>
        <entry key="file_store_id" type="xstring" value="1fd44167-fae5-42af-9719-5088dabcfb4d"/>
    </config>
</config>
