# Supplementary material for: Development and experimental validation of a machine learning model for the prediction of new antimalarials
Source: BMC Chem. 2025 Jan 30;19(1):28. doi: 10.1186/s13065-025-01395-4 (PMC11783816; doi:10.1186/s13065-025-01395-4)
Supplement: Supplementary file 5 — Supplementary Material 5 [file 13065_2025_1395_MOESM5_ESM.knwf › Avalon_FP_MalariaRF _workflow for publication/Preprocessin (#415)/SDF Reader (#15)/settings.xml]

<?xml version="1.0" encoding="UTF-8"?>
<config xmlns="http://www.knime.org/2008/09/XMLConfig" xmlns:xsi="http://www.w3.org/2001/XMLSchema-instance" xsi:schemaLocation="http://www.knime.org/2008/09/XMLConfig http://www.knime.org/XMLConfig_2008_09.xsd" key="settings.xml">
    <entry key="node_file" type="xstring" value="settings.xml"/>
    <config key="flow_stack"/>
    <config key="internal_node_subsettings">
        <entry key="memory_policy" type="xstring" value="CacheSmallInMemory"/>
    </config>
    <config key="model">
        <config key="urls">
            <entry key="array-size" type="xint" value="1"/>
            <entry key="0" type="xstring" value="file:/D:%5CCheminformatics%5CAntimalarials%5CRF-model%5C2023%20NEW%20model%5CActive_Inactive_data.sdf"/>
        </config>
        <entry key="useRowID" type="xboolean" value="false"/>
        <entry key="extractName" type="xboolean" value="false"/>
        <entry key="extractSDF" type="xboolean" value="true"/>
        <entry key="extractMol" type="xboolean" value="false"/>
        <entry key="extractCTab" type="xboolean" value="false"/>
        <entry key="extractCounts" type="xboolean" value="false"/>
        <entry key="sourceLocationColumn" type="xboolean" value="false"/>
        <entry key="limitMolecules" type="xboolean" value="false"/>
        <entry key="limit" type="xint" value="0"/>
        <entry key="extractAllProperties" type="xboolean" value="true"/>
        <config key="properties">
            <entry key="count" type="xint" value="95"/>
            <entry key="extract_0" type="xboolean" value="true"/>
            <entry key="name_0" type="xstring" value="Molecule Name"/>
            <entry key="type_0" type="xstring" value="java.lang.String"/>
            <entry key="extract_1" type="xboolean" value="false"/>
            <entry key="name_1" type="xstring" value="Assay Index"/>
            <entry key="type_1" type="xstring" value="java.lang.String"/>
            <entry key="extract_2" type="xboolean" value="false"/>
            <entry key="name_2" type="xstring" value="Structure No"/>
            <entry key="type_2" type="xstring" value="java.lang.String"/>
            <entry key="extract_3" type="xboolean" value="false"/>
            <entry key="name_3" type="xstring" value="COMPOUND_ID"/>
            <entry key="type_3" type="xstring" value="java.lang.String"/>
            <entry key="extract_4" type="xboolean" value="false"/>
            <entry key="name_4" type="xstring" value="SOURCES"/>
            <entry key="type_4" type="xstring" value="java.lang.String"/>
            <entry key="extract_5" type="xboolean" value="false"/>
            <entry key="name_5" type="xstring" value="SYNONYMS"/>
            <entry key="type_5" type="xstring" value="java.lang.String"/>
            <entry key="extract_6" type="xboolean" value="false"/>
            <entry key="name_6" type="xstring" value="RTB"/>
            <entry key="type_6" type="xstring" value="java.lang.String"/>
            <entry key="extract_7" type="xboolean" value="false"/>
            <entry key="name_7" type="xstring" value="PCT_IHB_3D7"/>
            <entry key="type_7" type="xstring" value="java.lang.String"/>
            <entry key="extract_8" type="xboolean" value="false"/>
            <entry key="name_8" type="xstring" value="PCT_INHB_DD2"/>
            <entry key="type_8" type="xstring" value="java.lang.String"/>
            <entry key="extract_9" type="xboolean" value="false"/>
            <entry key="name_9" type="xstring" value="PCT_INHIB_3D7_PFLDH"/>
            <entry key="type_9" type="xstring" value="java.lang.String"/>
            <entry key="extract_10" type="xboolean" value="false"/>
            <entry key="name_10" type="xstring" value="pXC50_3D7"/>
            <entry key="type_10" type="xstring" value="java.lang.String"/>
            <entry key="extract_11" type="xboolean" value="false"/>
            <entry key="name_11" type="xstring" value="PCT_INHIB_HEPG2"/>
            <entry key="type_11" type="xstring" value="java.lang.String"/>
            <entry key="extract_12" type="xboolean" value="false"/>
            <entry key="name_12" type="xstring" value="IFI"/>
            <entry key="type_12" type="xstring" value="java.lang.String"/>
            <entry key="extract_13" type="xboolean" value="true"/>
            <entry key="name_13" type="xstring" value="activity"/>
            <entry key="type_13" type="xstring" value="java.lang.String"/>
            <entry key="extract_14" type="xboolean" value="false"/>
            <entry key="name_14" type="xstring" value="Dataset Name"/>
            <entry key="type_14" type="xstring" value="java.lang.String"/>
            <entry key="extract_15" type="xboolean" value="false"/>
            <entry key="name_15" type="xstring" value="m"/>
            <entry key="type_15" type="xstring" value="java.lang.String"/>
            <entry key="extract_16" type="xboolean" value="true"/>
            <entry key="name_16" type="xstring" value="Value"/>
            <entry key="type_16" type="xstring" value="java.lang.String"/>
            <entry key="extract_17" type="xboolean" value="true"/>
            <entry key="name_17" type="xstring" value="Unit"/>
            <entry key="type_17" type="xstring" value="java.lang.String"/>
            <entry key="extract_18" type="xboolean" value="false"/>
            <entry key="name_18" type="xstring" value="Type"/>
            <entry key="type_18" type="xstring" value="java.lang.String"/>
            <entry key="extract_19" type="xboolean" value="false"/>
            <entry key="name_19" type="xstring" value="Assay Category"/>
            <entry key="type_19" type="xstring" value="java.lang.String"/>
            <entry key="extract_20" type="xboolean" value="false"/>
            <entry key="name_20" type="xstring" value="Assay Organism"/>
            <entry key="type_20" type="xstring" value="java.lang.String"/>
            <entry key="extract_21" type="xboolean" value="false"/>
            <entry key="name_21" type="xstring" value="Target ID"/>
            <entry key="type_21" type="xstring" value="java.lang.Integer"/>
            <entry key="extract_22" type="xboolean" value="false"/>
            <entry key="name_22" type="xstring" value="Target Name"/>
            <entry key="type_22" type="xstring" value="java.lang.String"/>
            <entry key="extract_23" type="xboolean" value="false"/>
            <entry key="name_23" type="xstring" value="Target Organism"/>
            <entry key="type_23" type="xstring" value="java.lang.String"/>
            <entry key="extract_24" type="xboolean" value="false"/>
            <entry key="name_24" type="xstring" value="Target Description"/>
            <entry key="type_24" type="xstring" value="java.lang.String"/>
            <entry key="extract_25" type="xboolean" value="false"/>
            <entry key="name_25" type="xstring" value="Sequence Accession"/>
            <entry key="type_25" type="xstring" value="java.lang.String"/>
            <entry key="extract_26" type="xboolean" value="false"/>
            <entry key="name_26" type="xstring" value="Reference"/>
            <entry key="type_26" type="xstring" value="java.lang.String"/>
            <entry key="extract_27" type="xboolean" value="false"/>
            <entry key="name_27" type="xstring" value="Pubmed ID"/>
            <entry key="type_27" type="xstring" value="java.lang.String"/>
            <entry key="extract_28" type="xboolean" value="true"/>
            <entry key="name_28" type="xstring" value="DOI"/>
            <entry key="type_28" type="xstring" value="java.lang.String"/>
            <entry key="extract_29" type="xboolean" value="false"/>
            <entry key="name_29" type="xstring" value="Molecule Name 2"/>
            <entry key="type_29" type="xstring" value="java.lang.String"/>
            <entry key="extract_30" type="xboolean" value="false"/>
            <entry key="name_30" type="xstring" value="MolRegNo"/>
            <entry key="type_30" type="xstring" value="java.lang.String"/>
            <entry key="extract_31" type="xboolean" value="false"/>
            <entry key="name_31" type="xstring" value="Surface Efficiency"/>
            <entry key="type_31" type="xstring" value="java.lang.String"/>
            <entry key="extract_32" type="xboolean" value="false"/>
            <entry key="name_32" type="xstring" value="Structure Matches"/>
            <entry key="type_32" type="xstring" value="java.lang.String"/>
            <entry key="extract_33" type="xboolean" value="false"/>
            <entry key="name_33" type="xstring" value="DOI 2"/>
            <entry key="type_33" type="xstring" value="java.lang.String"/>
            <entry key="extract_34" type="xboolean" value="false"/>
            <entry key="name_34" type="xstring" value="Drug"/>
            <entry key="type_34" type="xstring" value="java.lang.String"/>
            <entry key="extract_35" type="xboolean" value="false"/>
            <entry key="name_35" type="xstring" value="TRIAL"/>
            <entry key="type_35" type="xstring" value="java.lang.String"/>
            <entry key="extract_36" type="xboolean" value="false"/>
            <entry key="name_36" type="xstring" value="URL"/>
            <entry key="type_36" type="xstring" value="java.lang.String"/>
            <entry key="extract_37" type="xboolean" value="false"/>
            <entry key="name_37" type="xstring" value="Indication"/>
            <entry key="type_37" type="xstring" value="java.lang.String"/>
            <entry key="extract_38" type="xboolean" value="false"/>
            <entry key="name_38" type="xstring" value="Target"/>
            <entry key="type_38" type="xstring" value="java.lang.String"/>
            <entry key="extract_39" type="xboolean" value="false"/>
            <entry key="name_39" type="xstring" value="Route"/>
            <entry key="type_39" type="xstring" value="java.lang.String"/>
            <entry key="extract_40" type="xboolean" value="false"/>
            <entry key="name_40" type="xstring" value="ID"/>
            <entry key="type_40" type="xstring" value="java.lang.String"/>
            <entry key="extract_41" type="xboolean" value="false"/>
            <entry key="name_41" type="xstring" value="PREFERRED_NAME"/>
            <entry key="type_41" type="xstring" value="java.lang.String"/>
            <entry key="extract_42" type="xboolean" value="false"/>
            <entry key="name_42" type="xstring" value="CAS_RN"/>
            <entry key="type_42" type="xstring" value="java.lang.String"/>
            <entry key="extract_43" type="xboolean" value="false"/>
            <entry key="name_43" type="xstring" value="SUBSTANCENAME"/>
            <entry key="type_43" type="xstring" value="java.lang.String"/>
            <entry key="extract_44" type="xboolean" value="false"/>
            <entry key="name_44" type="xstring" value="Start Marketing Year 2"/>
            <entry key="type_44" type="xstring" value="java.lang.String"/>
            <entry key="extract_45" type="xboolean" value="false"/>
            <entry key="name_45" type="xstring" value="SlogP"/>
            <entry key="type_45" type="xstring" value="java.lang.Double"/>
            <entry key="extract_46" type="xboolean" value="false"/>
            <entry key="name_46" type="xstring" value="AMW"/>
            <entry key="type_46" type="xstring" value="java.lang.Double"/>
            <entry key="extract_47" type="xboolean" value="false"/>
            <entry key="name_47" type="xstring" value="NumLipinskiHBA"/>
            <entry key="type_47" type="xstring" value="java.lang.Integer"/>
            <entry key="extract_48" type="xboolean" value="false"/>
            <entry key="name_48" type="xstring" value="NumLipinskiHBD"/>
            <entry key="type_48" type="xstring" value="java.lang.Integer"/>
            <entry key="extract_49" type="xboolean" value="false"/>
            <entry key="name_49" type="xstring" value="NumRotatableBonds"/>
            <entry key="type_49" type="xstring" value="java.lang.Integer"/>
            <entry key="extract_50" type="xboolean" value="false"/>
            <entry key="name_50" type="xstring" value="NumHeavyAtoms"/>
            <entry key="type_50" type="xstring" value="java.lang.Integer"/>
            <entry key="extract_51" type="xboolean" value="false"/>
            <entry key="name_51" type="xstring" value="NumAromaticRings"/>
            <entry key="type_51" type="xstring" value="java.lang.Integer"/>
            <entry key="extract_52" type="xboolean" value="false"/>
            <entry key="name_52" type="xstring" value="NumAromaticHeterocycles"/>
            <entry key="type_52" type="xstring" value="java.lang.Integer"/>
            <entry key="extract_53" type="xboolean" value="false"/>
            <entry key="name_53" type="xstring" value="NumAliphaticHeterocycles"/>
            <entry key="type_53" type="xstring" value="java.lang.Integer"/>
            <entry key="extract_54" type="xboolean" value="false"/>
            <entry key="name_54" type="xstring" value="FractionCSP3"/>
            <entry key="type_54" type="xstring" value="java.lang.Double"/>
            <entry key="extract_55" type="xboolean" value="false"/>
            <entry key="name_55" type="xstring" value="cLogP"/>
            <entry key="type_55" type="xstring" value="java.lang.Double"/>
            <entry key="extract_56" type="xboolean" value="false"/>
            <entry key="name_56" type="xstring" value="Polar Surface Area"/>
            <entry key="type_56" type="xstring" value="java.lang.Double"/>
            <entry key="extract_57" type="xboolean" value="false"/>
            <entry key="name_57" type="xstring" value="Aromatic Atoms"/>
            <entry key="type_57" type="xstring" value="java.lang.Integer"/>
            <entry key="extract_58" type="xboolean" value="false"/>
            <entry key="name_58" type="xstring" value="Non-Aromatic Hetero-Rings"/>
            <entry key="type_58" type="xstring" value="java.lang.Integer"/>
            <entry key="extract_59" type="xboolean" value="false"/>
            <entry key="name_59" type="xstring" value="Aromatic Nitrogens"/>
            <entry key="type_59" type="xstring" value="java.lang.Integer"/>
            <entry key="extract_60" type="xboolean" value="false"/>
            <entry key="name_60" type="xstring" value="Basic Nitrogens"/>
            <entry key="type_60" type="xstring" value="java.lang.Integer"/>
            <entry key="extract_61" type="xboolean" value="false"/>
            <entry key="name_61" type="xstring" value="Carbo-Aromatic Rings"/>
            <entry key="type_61" type="xstring" value="java.lang.Integer"/>
            <entry key="extract_62" type="xboolean" value="false"/>
            <entry key="name_62" type="xstring" value="SBANAA"/>
            <entry key="type_62" type="xstring" value="java.lang.Integer"/>
            <entry key="extract_63" type="xboolean" value="false"/>
            <entry key="name_63" type="xstring" value="SBAN"/>
            <entry key="type_63" type="xstring" value="java.lang.Integer"/>
            <entry key="extract_64" type="xboolean" value="false"/>
            <entry key="name_64" type="xstring" value="fSBAN"/>
            <entry key="type_64" type="xstring" value="java.lang.Double"/>
            <entry key="extract_65" type="xboolean" value="false"/>
            <entry key="name_65" type="xstring" value="Ro5 2"/>
            <entry key="type_65" type="xstring" value="java.lang.String"/>
            <entry key="extract_66" type="xboolean" value="false"/>
            <entry key="name_66" type="xstring" value="Amines"/>
            <entry key="type_66" type="xstring" value="java.lang.Integer"/>
            <entry key="extract_67" type="xboolean" value="false"/>
            <entry key="name_67" type="xstring" value="Molecular Formula"/>
            <entry key="type_67" type="xstring" value="java.lang.String"/>
            <entry key="extract_68" type="xboolean" value="false"/>
            <entry key="name_68" type="xstring" value="Stereo Centers"/>
            <entry key="type_68" type="xstring" value="java.lang.Integer"/>
            <entry key="extract_69" type="xboolean" value="false"/>
            <entry key="name_69" type="xstring" value="sp3-Atoms"/>
            <entry key="type_69" type="xstring" value="java.lang.Integer"/>
            <entry key="extract_70" type="xboolean" value="false"/>
            <entry key="name_70" type="xstring" value="Ar-sp3"/>
            <entry key="type_70" type="xstring" value="java.lang.Integer"/>
            <entry key="extract_71" type="xboolean" value="false"/>
            <entry key="name_71" type="xstring" value="Ar-ArN"/>
            <entry key="type_71" type="xstring" value="java.lang.Integer"/>
            <entry key="extract_72" type="xboolean" value="false"/>
            <entry key="name_72" type="xstring" value="ArN+sp3"/>
            <entry key="type_72" type="xstring" value="java.lang.Integer"/>
            <entry key="extract_73" type="xboolean" value="false"/>
            <entry key="name_73" type="xstring" value="MW category"/>
            <entry key="type_73" type="xstring" value="java.lang.String"/>
            <entry key="extract_74" type="xboolean" value="false"/>
            <entry key="name_74" type="xstring" value="clogp per BaN"/>
            <entry key="type_74" type="xstring" value="java.lang.Double"/>
            <entry key="extract_75" type="xboolean" value="false"/>
            <entry key="name_75" type="xstring" value="clogp per dalton"/>
            <entry key="type_75" type="xstring" value="java.lang.Double"/>
            <entry key="extract_76" type="xboolean" value="false"/>
            <entry key="name_76" type="xstring" value="clogp per dalton 2"/>
            <entry key="type_76" type="xstring" value="java.lang.Double"/>
            <entry key="extract_77" type="xboolean" value="false"/>
            <entry key="name_77" type="xstring" value="Small Rings"/>
            <entry key="type_77" type="xstring" value="java.lang.Integer"/>
            <entry key="extract_78" type="xboolean" value="false"/>
            <entry key="name_78" type="xstring" value="PSA per SBAN"/>
            <entry key="type_78" type="xstring" value="java.lang.Double"/>
            <entry key="extract_79" type="xboolean" value="false"/>
            <entry key="name_79" type="xstring" value="SABNAN"/>
            <entry key="type_79" type="xstring" value="java.lang.Integer"/>
            <entry key="extract_80" type="xboolean" value="false"/>
            <entry key="name_80" type="xstring" value="fSABNAN"/>
            <entry key="type_80" type="xstring" value="java.lang.Double"/>
            <entry key="extract_81" type="xboolean" value="false"/>
            <entry key="name_81" type="xstring" value="clogp per SABNAN"/>
            <entry key="type_81" type="xstring" value="java.lang.Double"/>
            <entry key="extract_82" type="xboolean" value="false"/>
            <entry key="name_82" type="xstring" value="Binned cLogP"/>
            <entry key="type_82" type="xstring" value="java.lang.String"/>
            <entry key="extract_83" type="xboolean" value="false"/>
            <entry key="name_83" type="xstring" value="PSA per MW"/>
            <entry key="type_83" type="xstring" value="java.lang.Double"/>
            <entry key="extract_84" type="xboolean" value="false"/>
            <entry key="name_84" type="xstring" value="SumHBAandHBD"/>
            <entry key="type_84" type="xstring" value="java.lang.Integer"/>
            <entry key="extract_85" type="xboolean" value="false"/>
            <entry key="name_85" type="xstring" value="clogP-BaN"/>
            <entry key="type_85" type="xstring" value="java.lang.Double"/>
            <entry key="extract_86" type="xboolean" value="false"/>
            <entry key="name_86" type="xstring" value="BaN and Amines"/>
            <entry key="type_86" type="xstring" value="java.lang.Integer"/>
            <entry key="extract_87" type="xboolean" value="false"/>
            <entry key="name_87" type="xstring" value="H-Acceptors"/>
            <entry key="type_87" type="xstring" value="java.lang.Integer"/>
            <entry key="extract_88" type="xboolean" value="false"/>
            <entry key="name_88" type="xstring" value="Shape Index"/>
            <entry key="type_88" type="xstring" value="java.lang.Double"/>
            <entry key="extract_89" type="xboolean" value="false"/>
            <entry key="name_89" type="xstring" value="sp3-Atoms 2"/>
            <entry key="type_89" type="xstring" value="java.lang.Integer"/>
            <entry key="extract_90" type="xboolean" value="false"/>
            <entry key="name_90" type="xstring" value="Non-H Atoms"/>
            <entry key="type_90" type="xstring" value="java.lang.Integer"/>
            <entry key="extract_91" type="xboolean" value="false"/>
            <entry key="name_91" type="xstring" value="Non-C/H Atoms"/>
            <entry key="type_91" type="xstring" value="java.lang.Integer"/>
            <entry key="extract_92" type="xboolean" value="false"/>
            <entry key="name_92" type="xstring" value="All #C 2"/>
            <entry key="type_92" type="xstring" value="java.lang.Integer"/>
            <entry key="extract_93" type="xboolean" value="false"/>
            <entry key="name_93" type="xstring" value="fsp3 (DW)"/>
            <entry key="type_93" type="xstring" value="java.lang.Double"/>
            <entry key="extract_94" type="xboolean" value="false"/>
            <entry key="name_94" type="xstring" value="Smiles"/>
            <entry key="type_94" type="xstring" value="java.lang.String"/>
        </config>
        <entry key="characterSetName" type="xstring" value="US-ASCII"/>
    </config>
    <config key="nodeAnnotation">
        <entry key="text" type="xstring" value="DATA"/>
        <entry key="contentType" type="xstring" value="text/plain"/>
        <entry key="bgcolor" type="xint" value="16777215"/>
        <entry key="x-coordinate" type="xint" value="-1138"/>
        <entry key="y-coordinate" type="xint" value="422"/>
        <entry key="width" type="xint" value="106"/>
        <entry key="height" type="xint" value="15"/>
        <entry key="alignment" type="xstring" value="CENTER"/>
        <entry key="borderSize" type="xint" value="0"/>
        <entry key="borderColor" type="xint" value="16777215"/>
        <entry key="defFontSize" type="xint" value="9"/>
        <entry key="annotation-version" type="xint" value="20151123"/>
        <config key="styles"/>
    </config>
    <entry key="customDescription" type="xstring" isnull="true" value=""/>
    <entry key="state" type="xstring" value="EXECUTED"/>
    <entry key="factory" type="xstring" value="org.knime.chem.base.node.io.sdf.SDFReader3NodeFactory"/>
    <entry key="node-name" type="xstring" value="SDF Reader"/>
    <entry key="node-bundle-name" type="xstring" value="KNIME Chemistry Base nodes"/>
    <entry key="node-bundle-symbolic-name" type="xstring" value="org.knime.chem.base"/>
    <entry key="node-bundle-vendor" type="xstring" value="KNIME AG, Zurich, Switzerland"/>
    <entry key="node-bundle-version" type="xstring" value="5.1.0.v202303061416"/>
    <entry key="node-feature-name" type="xstring" value="KNIME Base Chemistry Types &amp; Nodes"/>
    <entry key="node-feature-symbolic-name" type="xstring" value="org.knime.features.chem.types.feature.group"/>
    <entry key="node-feature-vendor" type="xstring" value="KNIME AG, Zurich, Switzerland"/>
    <entry key="node-feature-version" type="xstring" value="5.1.0.v202303061416"/>
    <config key="factory_settings"/>
    <entry key="name" type="xstring" value="SDF Reader"/>
    <entry key="hasContent" type="xboolean" value="true"/>
    <entry key="isInactive" type="xboolean" value="false"/>
    <config key="ports">
        <config key="port_1">
            <entry key="index" type="xint" value="1"/>
            <entry key="port_spec_class" type="xstring" value="org.knime.core.data.DataTableSpec"/>
            <entry key="port_object_class" type="xstring" value="org.knime.core.node.BufferedDataTable"/>
            <entry key="port_object_summary" type="xstring" value="Rows: 15118, Cols: 30"/>
            <entry key="port_dir_location" type="xstring" value="port_1"/>
        </config>
        <config key="port_2">
            <entry key="index" type="xint" value="2"/>
            <entry key="port_spec_class" type="xstring" value="org.knime.core.data.DataTableSpec"/>
            <entry key="port_object_class" type="xstring" value="org.knime.core.node.BufferedDataTable"/>
            <entry key="port_object_summary" type="xstring" value="Rows: 0, Cols: 2"/>
            <entry key="port_dir_location" type="xstring" value="port_2"/>
        </config>
    </config>
    <config key="filestores">
        <entry key="file_store_location" type="xstring" isnull="true" value=""/>
        <entry key="file_store_id" type="xstring" value="df1389f0-8dea-483c-a13a-66d8af285b4a"/>
    </config>
</config>
