# Supplementary material for: Development and experimental validation of a machine learning model for the prediction of new antimalarials
Source: BMC Chem. 2025 Jan 30;19(1):28. doi: 10.1186/s13065-025-01395-4 (PMC11783816; doi:10.1186/s13065-025-01395-4)
Supplement: Supplementary file 5 — Supplementary Material 5 [file 13065_2025_1395_MOESM5_ESM.knwf › Avalon_FP_MalariaRF _workflow for publication/workflow-metadata.xml]

<?xml version="1.0" encoding="UTF-8"?>
<workflow-metadata content-type="text/plain" xmlns="http://www.knime.org/core/node/workflow/metadata/v1.0">
    <author>janinamothes</author>
    <created>1970-01-01T01:00:00.000+01:00</created>
    <last-modified>2021-01-28T14:18:21.000+01:00</last-modified>
    <description>Advanced Machine Learning - Chemistry Solution

Solution to the "Advanced Machine Learning Chemistry" exercise for the advanced Life Science User Training
- Training a Random Forest model to predict a nominal target column
- Evaluating the performance of a classification model
- Optimizing parameters of the Random Forest model
- Performing the classification multiple times in a cross validation loop</description>
    <tags>
        <tag>machine learning</tag>
        <tag>data mining</tag>
        <tag>classification</tag>
        <tag>prediction</tag>
        <tag>model evaluation</tag>
        <tag>scoring</tag>
        <tag>ROC Curve</tag>
        <tag>partitioning</tag>
        <tag>education</tag>
        <tag>life science</tag>
        <tag>cross validation</tag>
        <tag>hill climbing</tag>
        <tag>stable model</tag>
    </tags>
    <links>
        <link href="https://youtu.be/WvbIGdmXC-8">Random Forest</link>
        <link href="https://youtu.be/IlqepyIba6Y">Parameter Optimization for Prediction Models</link>
        <link href="https://www.knime.com/form/material-download-registration">Slides for KNIME Analytics Platform Course (L2-LS)</link>
    </links>
</workflow-metadata>
