# Supplementary material for: Development and experimental validation of a machine learning model for the prediction of new antimalarials
Source: BMC Chem. 2025 Jan 30;19(1):28. doi: 10.1186/s13065-025-01395-4 (PMC11783816; doi:10.1186/s13065-025-01395-4)
Supplement: Supplementary file 5 — Supplementary Material 5 [file 13065_2025_1395_MOESM5_ESM.knwf › Avalon_FP_MalariaRF _workflow for publication/workflow.knime]

<?xml version="1.0" encoding="UTF-8"?>
<config xmlns="http://www.knime.org/2008/09/XMLConfig" xmlns:xsi="http://www.w3.org/2001/XMLSchema-instance" xsi:schemaLocation="http://www.knime.org/2008/09/XMLConfig http://www.knime.org/XMLConfig_2008_09.xsd" key="workflow.knime">
    <entry key="created_by" type="xstring" value="5.1.0.v202307121410"/>
    <entry key="created_by_nightly" type="xboolean" value="false"/>
    <entry key="version" type="xstring" value="5.1.0"/>
    <entry key="name" type="xstring" isnull="true" value=""/>
    <config key="authorInformation">
        <entry key="authored-by" type="xstring" value="&lt;unknown&gt;"/>
        <entry key="authored-when" type="xstring" value="1970-01-01 01:00:00 +0100"/>
        <entry key="lastEdited-by" type="xstring" value="DELL"/>
        <entry key="lastEdited-when" type="xstring" value="2024-01-03 17:51:43 +0530"/>
    </config>
    <entry key="customDescription" type="xstring" isnull="true" value=""/>
    <entry key="state" type="xstring" value="IDLE"/>
    <config key="workflow_variables">
        <config key="Var_0">
            <entry key="name" type="xstring" value="root"/>
            <entry key="class" type="xstring" value="STRING"/>
            <entry key="value" type="xstring" value="c:/data/Course/Server Course/models"/>
        </config>
    </config>
    <config key="workflow_credentials"/>
    <config key="nodes">
        <config key="node_7">
            <entry key="id" type="xint" value="7"/>
            <entry key="node_settings_file" type="xstring" value="Partitioning (#7)/settings.xml"/>
            <entry key="node_is_meta" type="xboolean" value="false"/>
            <entry key="node_type" type="xstring" value="NativeNode"/>
            <entry key="ui_classname" type="xstring" value="org.knime.core.node.workflow.NodeUIInformation"/>
            <config key="ui_settings">
                <config key="extrainfo.node.bounds">
                    <entry key="array-size" type="xint" value="4"/>
                    <entry key="0" type="xint" value="-382"/>
                    <entry key="1" type="xint" value="1172"/>
                    <entry key="2" type="xint" value="71"/>
                    <entry key="3" type="xint" value="78"/>
                </config>
            </config>
        </config>
        <config key="node_413">
            <entry key="id" type="xint" value="413"/>
            <entry key="node_settings_file" type="xstring" value="Partitioning (#413)/settings.xml"/>
            <entry key="node_is_meta" type="xboolean" value="false"/>
            <entry key="node_type" type="xstring" value="NativeNode"/>
            <entry key="ui_classname" type="xstring" value="org.knime.core.node.workflow.NodeUIInformation"/>
            <config key="ui_settings">
                <config key="extrainfo.node.bounds">
                    <entry key="array-size" type="xint" value="4"/>
                    <entry key="0" type="xint" value="-296"/>
                    <entry key="1" type="xint" value="917"/>
                    <entry key="2" type="xint" value="71"/>
                    <entry key="3" type="xint" value="78"/>
                </config>
            </config>
        </config>
        <config key="node_415">
            <entry key="id" type="xint" value="415"/>
            <entry key="node_settings_file" type="xstring" value="Preprocessin (#415)/workflow.knime"/>
            <entry key="node_is_meta" type="xboolean" value="true"/>
            <entry key="node_type" type="xstring" value="MetaNode"/>
            <entry key="ui_classname" type="xstring" value="org.knime.core.node.workflow.NodeUIInformation"/>
            <config key="ui_settings">
                <config key="extrainfo.node.bounds">
                    <entry key="array-size" type="xint" value="4"/>
                    <entry key="0" type="xint" value="-463"/>
                    <entry key="1" type="xint" value="1047"/>
                    <entry key="2" type="xint" value="157"/>
                    <entry key="3" type="xint" value="80"/>
                </config>
            </config>
        </config>
        <config key="node_447">
            <entry key="id" type="xint" value="447"/>
            <entry key="node_settings_file" type="xstring" value="Parameter op (#447)/workflow.knime"/>
            <entry key="node_is_meta" type="xboolean" value="true"/>
            <entry key="node_type" type="xstring" value="MetaNode"/>
            <entry key="ui_classname" type="xstring" value="org.knime.core.node.workflow.NodeUIInformation"/>
            <config key="ui_settings">
                <config key="extrainfo.node.bounds">
                    <entry key="array-size" type="xint" value="4"/>
                    <entry key="0" type="xint" value="-42"/>
                    <entry key="1" type="xint" value="972"/>
                    <entry key="2" type="xint" value="148"/>
                    <entry key="3" type="xint" value="80"/>
                </config>
            </config>
        </config>
        <config key="node_448">
            <entry key="id" type="xint" value="448"/>
            <entry key="node_settings_file" type="xstring" value="10 fold Cros (#448)/workflow.knime"/>
            <entry key="node_is_meta" type="xboolean" value="true"/>
            <entry key="node_type" type="xstring" value="MetaNode"/>
            <entry key="ui_classname" type="xstring" value="org.knime.core.node.workflow.NodeUIInformation"/>
            <config key="ui_settings">
                <config key="extrainfo.node.bounds">
                    <entry key="array-size" type="xint" value="4"/>
                    <entry key="0" type="xint" value="-62"/>
                    <entry key="1" type="xint" value="1132"/>
                    <entry key="2" type="xint" value="82"/>
                    <entry key="3" type="xint" value="80"/>
                </config>
            </config>
        </config>
        <config key="node_449">
            <entry key="id" type="xint" value="449"/>
            <entry key="node_settings_file" type="xstring" value="APD calculat (#449)/workflow.knime"/>
            <entry key="node_is_meta" type="xboolean" value="true"/>
            <entry key="node_type" type="xstring" value="MetaNode"/>
            <entry key="ui_classname" type="xstring" value="org.knime.core.node.workflow.NodeUIInformation"/>
            <config key="ui_settings">
                <config key="extrainfo.node.bounds">
                    <entry key="array-size" type="xint" value="4"/>
                    <entry key="0" type="xint" value="-82"/>
                    <entry key="1" type="xint" value="892"/>
                    <entry key="2" type="xint" value="97"/>
                    <entry key="3" type="xint" value="65"/>
                </config>
            </config>
        </config>
        <config key="node_450">
            <entry key="id" type="xint" value="450"/>
            <entry key="node_settings_file" type="xstring" value="Model evalua (#450)/workflow.knime"/>
            <entry key="node_is_meta" type="xboolean" value="true"/>
            <entry key="node_type" type="xstring" value="MetaNode"/>
            <entry key="ui_classname" type="xstring" value="org.knime.core.node.workflow.NodeUIInformation"/>
            <config key="ui_settings">
                <config key="extrainfo.node.bounds">
                    <entry key="array-size" type="xint" value="4"/>
                    <entry key="0" type="xint" value="158"/>
                    <entry key="1" type="xint" value="992"/>
                    <entry key="2" type="xint" value="104"/>
                    <entry key="3" type="xint" value="80"/>
                </config>
            </config>
        </config>
        <config key="node_451">
            <entry key="id" type="xint" value="451"/>
            <entry key="node_settings_file" type="xstring" value="Y_scrambling (#451)/workflow.knime"/>
            <entry key="node_is_meta" type="xboolean" value="true"/>
            <entry key="node_type" type="xstring" value="MetaNode"/>
            <entry key="ui_classname" type="xstring" value="org.knime.core.node.workflow.NodeUIInformation"/>
            <config key="ui_settings">
                <config key="extrainfo.node.bounds">
                    <entry key="array-size" type="xint" value="4"/>
                    <entry key="0" type="xint" value="198"/>
                    <entry key="1" type="xint" value="1172"/>
                    <entry key="2" type="xint" value="81"/>
                    <entry key="3" type="xint" value="65"/>
                </config>
            </config>
        </config>
    </config>
    <config key="connections">
        <config key="connection_0">
            <entry key="sourceID" type="xint" value="7"/>
            <entry key="destID" type="xint" value="413"/>
            <entry key="sourcePort" type="xint" value="1"/>
            <entry key="destPort" type="xint" value="1"/>
            <entry key="ui_classname" type="xstring" value="org.knime.core.node.workflow.ConnectionUIInformation"/>
            <config key="ui_settings">
                <entry key="extrainfo.conn.bendpoints_size" type="xint" value="1"/>
                <config key="extrainfo.conn.bendpoints_0">
                    <entry key="array-size" type="xint" value="2"/>
                    <entry key="0" type="xint" value="-357"/>
                    <entry key="1" type="xint" value="994"/>
                </config>
            </config>
        </config>
        <config key="connection_1">
            <entry key="sourceID" type="xint" value="7"/>
            <entry key="destID" type="xint" value="447"/>
            <entry key="sourcePort" type="xint" value="2"/>
            <entry key="destPort" type="xint" value="2"/>
            <entry key="ui_classname" type="xstring" value="org.knime.core.node.workflow.ConnectionUIInformation"/>
            <config key="ui_settings">
                <entry key="extrainfo.conn.bendpoints_size" type="xint" value="1"/>
                <config key="extrainfo.conn.bendpoints_0">
                    <entry key="array-size" type="xint" value="2"/>
                    <entry key="0" type="xint" value="-171"/>
                    <entry key="1" type="xint" value="1032"/>
                </config>
            </config>
        </config>
        <config key="connection_2">
            <entry key="sourceID" type="xint" value="7"/>
            <entry key="destID" type="xint" value="448"/>
            <entry key="sourcePort" type="xint" value="1"/>
            <entry key="destPort" type="xint" value="0"/>
        </config>
        <config key="connection_3">
            <entry key="sourceID" type="xint" value="7"/>
            <entry key="destID" type="xint" value="451"/>
            <entry key="sourcePort" type="xint" value="2"/>
            <entry key="destPort" type="xint" value="1"/>
        </config>
        <config key="connection_4">
            <entry key="sourceID" type="xint" value="7"/>
            <entry key="destID" type="xint" value="449"/>
            <entry key="sourcePort" type="xint" value="2"/>
            <entry key="destPort" type="xint" value="1"/>
            <entry key="ui_classname" type="xstring" value="org.knime.core.node.workflow.ConnectionUIInformation"/>
            <config key="ui_settings">
                <entry key="extrainfo.conn.bendpoints_size" type="xint" value="1"/>
                <config key="extrainfo.conn.bendpoints_0">
                    <entry key="array-size" type="xint" value="2"/>
                    <entry key="0" type="xint" value="-253"/>
                    <entry key="1" type="xint" value="1039"/>
                </config>
            </config>
        </config>
        <config key="connection_5">
            <entry key="sourceID" type="xint" value="413"/>
            <entry key="destID" type="xint" value="447"/>
            <entry key="sourcePort" type="xint" value="2"/>
            <entry key="destPort" type="xint" value="1"/>
        </config>
        <config key="connection_6">
            <entry key="sourceID" type="xint" value="413"/>
            <entry key="destID" type="xint" value="447"/>
            <entry key="sourcePort" type="xint" value="1"/>
            <entry key="destPort" type="xint" value="0"/>
        </config>
        <config key="connection_7">
            <entry key="sourceID" type="xint" value="413"/>
            <entry key="destID" type="xint" value="449"/>
            <entry key="sourcePort" type="xint" value="1"/>
            <entry key="destPort" type="xint" value="0"/>
        </config>
        <config key="connection_8">
            <entry key="sourceID" type="xint" value="415"/>
            <entry key="destID" type="xint" value="7"/>
            <entry key="sourcePort" type="xint" value="0"/>
            <entry key="destPort" type="xint" value="1"/>
        </config>
        <config key="connection_9">
            <entry key="sourceID" type="xint" value="447"/>
            <entry key="destID" type="xint" value="450"/>
            <entry key="sourcePort" type="xint" value="1"/>
            <entry key="destPort" type="xint" value="0"/>
        </config>
        <config key="connection_10">
            <entry key="sourceID" type="xint" value="447"/>
            <entry key="destID" type="xint" value="451"/>
            <entry key="sourcePort" type="xint" value="0"/>
            <entry key="destPort" type="xint" value="0"/>
        </config>
    </config>
    <config key="workflow_editor_settings">
        <entry key="workflow.editor.snapToGrid" type="xboolean" value="true"/>
        <entry key="workflow.editor.ShowGrid" type="xboolean" value="true"/>
        <entry key="workflow.editor.gridX" type="xint" value="20"/>
        <entry key="workflow.editor.gridY" type="xint" value="20"/>
        <entry key="workflow.editor.zoomLevel" type="xdouble" value="1.0"/>
        <entry key="workflow.editor.curvedConnections" type="xboolean" value="true"/>
        <entry key="workflow.editor.connectionWidth" type="xint" value="2"/>
    </config>
</config>
