# Supplementary material for: Development and experimental validation of a machine learning model for the prediction of new antimalarials
Source: BMC Chem. 2025 Jan 30;19(1):28. doi: 10.1186/s13065-025-01395-4 (PMC11783816; doi:10.1186/s13065-025-01395-4)
Supplement: Supplementary file 5 — Supplementary Material 5 [file 13065_2025_1395_MOESM5_ESM.knwf › Avalon_FP_MalariaRF _workflow for publication/workflowset.meta]

<?xml version="1.0" encoding="UTF-8"?>
<!--This file is auto-generated and is overwritten each time the workflow is saved.
    The metadata have moved to the `workflow-metadata.xml` file.-->
<KNIMEMetaInfo nrOfElements="4" xmlns="http://www.knime.org/2.9/metainfo">
    <element form="text" name="Author" read-only="false">janinamothes</element>
    <element form="date" name="Creation Date" read-only="false">1/0/1970/01:00:00 +01:00</element>
    <element form="multiline" name="Comments" read-only="false">There has been no title set for this workflow's metadata.

Advanced Machine Learning - Chemistry Solution

Solution to the "Advanced Machine Learning Chemistry" exercise for the advanced Life Science User Training
- Training a Random Forest model to predict a nominal target column
- Evaluating the performance of a classification model
- Optimizing parameters of the Random Forest model
- Performing the classification multiple times in a cross validation loop

URL: Random Forest https://youtu.be/WvbIGdmXC-8
URL: Parameter Optimization for Prediction Models https://youtu.be/IlqepyIba6Y
URL: Slides for KNIME Analytics Platform Course (L2-LS) https://www.knime.com/form/material-download-registration

TAGS: machine learning,data mining,classification,prediction,model evaluation,scoring,ROC Curve,partitioning,education,life science,cross validation,hill climbing,stable model</element>
    <element form="text" name="Last Edited" read-only="true">2021-01-28 14:18:21 +0100</element>
</KNIMEMetaInfo>
